# Supplementary material for: Perception and neural representation of intermittent odor stimuli in mice
Source: Nat Commun. 2026 Apr 29;17:5575. doi: 10.1038/s41467-026-72445-1 (PMC13304163; doi:10.1038/s41467-026-72445-1)
Supplement: Supplementary file 4 — Source Data [file 41467_2026_72445_MOESM4_ESM.xlsx]

## Sheet: Figure_1
For Panel D									Panel E
animal_id	sex	date	session	trial	cum_odor	high_choice			Null model:
Banner	male	20220323	0	0	14	TRUE			Predictor	b	ci	t	df	p
Banner	male	20220323	0	1	13	TRUE			I(sum_pulses)	0.626	(0.57 0.682)	NaN	NaN	< .001
Banner	male	20220323	0	2	13	TRUE
Banner	male	20220323	0	3	10	TRUE
Banner	male	20220323	0	4	14	TRUE			Full model:
Banner	male	20220323	0	5	15	TRUE			Predictor	b	ci	t	df	p
Banner	male	20220323	0	6	11	TRUE			Pulse_bin_1	0.48	(0.427 0.534)	NaN	NaN	< .001
Banner	male	20220323	0	7	15	TRUE			Pulse_bin_2	0.616	(0.536 0.696)	NaN	NaN	< .001
Banner	male	20220323	0	8	5	TRUE			Pulse_bin_3	0.73	(0.641 0.82)	NaN	NaN	< .001
Banner	male	20220323	0	9	11	TRUE			Pulse_bin_4	0.785	(0.668 0.901)	NaN	NaN	< .001
Banner	male	20220323	0	10	11	TRUE			Pulse_bin_5	0.511	(0.46 0.561)	NaN	NaN	< .001
Banner	male	20220323	0	11	14	TRUE
Banner	male	20220323	0	12	12	TRUE
Banner	male	20220323	0	13	2	FALSE
Banner	male	20220323	0	14	4	TRUE
Banner	male	20220323	0	15	5	TRUE
Banner	male	20220323	0	16	4	FALSE
Banner	male	20220323	0	17	3	FALSE
Banner	male	20220323	0	18	11	TRUE
Banner	male	20220323	0	19	6	FALSE
Banner	male	20220323	0	20	14	TRUE
Banner	male	20220323	0	21	4	TRUE
Banner	male	20220323	0	22	10	FALSE
Banner	male	20220323	0	23	13	TRUE
Banner	male	20220323	0	24	6	FALSE
Banner	male	20220323	0	25	4	FALSE
Banner	male	20220323	0	26	10	TRUE
Banner	male	20220323	0	27	10	TRUE
Banner	male	20220323	0	28	12	FALSE
Banner	male	20220323	0	29	14	TRUE
Banner	male	20220323	0	30	6	FALSE
Banner	male	20220323	0	31	11	FALSE
Banner	male	20220323	0	32	13	FALSE
Banner	male	20220323	0	33	15	TRUE
Banner	male	20220323	0	34	15	TRUE
Banner	male	20220323	0	35	10	TRUE
Banner	male	20220323	0	36	10	TRUE
Banner	male	20220323	0	37	5	TRUE
Banner	male	20220323	0	38	7	TRUE
Banner	male	20220323	0	39	13	TRUE
Banner	male	20220323	0	40	11	FALSE
Banner	male	20220323	0	41	14	TRUE
Banner	male	20220323	0	42	4	TRUE
Banner	male	20220323	0	43	14	TRUE
Banner	male	20220323	0	44	3	FALSE
Banner	male	20220323	0	45	6	FALSE
Banner	male	20220323	0	46	12	TRUE
Banner	male	20220323	0	47	11	TRUE
Banner	male	20220323	0	48	10	TRUE
Banner	male	20220323	0	49	11	TRUE
Banner	male	20220323	0	50	2	FALSE
Banner	male	20220323	0	51	3	FALSE
Banner	male	20220323	0	52	7	TRUE
Banner	male	20220323	0	53	3	FALSE
Banner	male	20220323	0	54	5	TRUE
Banner	male	20220323	0	55	4	TRUE
Banner	male	20220323	0	56	2	FALSE
Banner	male	20220323	0	57	3	TRUE
Banner	male	20220323	0	58	11	FALSE
Banner	male	20220323	0	59	4	FALSE
Banner	male	20220323	0	60	12	FALSE
Banner	male	20220323	0	61	11	TRUE
Banner	male	20220323	0	62	14	TRUE
Banner	male	20220323	0	63	2	FALSE
Banner	male	20220323	0	64	5	FALSE
Banner	male	20220323	0	65	11	TRUE
Banner	male	20220323	0	66	3	FALSE
Banner	male	20220323	0	67	10	TRUE
Banner	male	20220323	0	68	4	FALSE
Banner	male	20220323	0	69	4	FALSE
Banner	male	20220323	0	70	11	TRUE
Banner	male	20220323	0	71	13	TRUE
Banner	male	20220323	0	72	11	TRUE
Banner	male	20220323	0	73	13	TRUE
Banner	male	20220323	0	74	14	TRUE
Banner	male	20220323	0	75	2	FALSE
Banner	male	20220323	0	76	6	TRUE
Banner	male	20220323	0	77	4	FALSE
Banner	male	20220323	0	78	11	TRUE
Banner	male	20220323	0	79	3	FALSE
Banner	male	20220323	0	80	5	FALSE
Banner	male	20220323	0	81	13	TRUE
Banner	male	20220323	0	82	11	TRUE
Banner	male	20220323	0	83	2	FALSE
Banner	male	20220323	0	84	14	TRUE
Banner	male	20220323	0	85	3	FALSE
Banner	male	20220323	0	86	6	TRUE
Banner	male	20220323	0	87	14	TRUE
Banner	male	20220323	0	88	13	TRUE
Banner	male	20220323	0	89	3	TRUE
Banner	male	20220323	0	90	11	TRUE
Banner	male	20220323	0	91	13	TRUE
Banner	male	20220323	0	92	7	FALSE
Banner	male	20220323	0	93	14	TRUE
Banner	male	20220323	0	94	10	FALSE
Banner	male	20220323	0	95	3	FALSE
Banner	male	20220323	0	96	14	TRUE
Banner	male	20220323	0	97	14	TRUE
Banner	male	20220323	0	98	6	TRUE
Shorthair	male	20190504	0	0	15	TRUE
Shorthair	male	20190504	0	1	1	FALSE
Shorthair	male	20190504	0	2	12	TRUE
Shorthair	male	20190504	0	3	2	FALSE
Shorthair	male	20190504	0	4	12	FALSE
Shorthair	male	20190504	0	5	5	TRUE
Shorthair	male	20190504	0	6	6	TRUE
Shorthair	male	20190504	0	7	15	TRUE
Shorthair	male	20190504	0	8	15	TRUE
Shorthair	male	20190504	0	9	14	TRUE
Shorthair	male	20190504	0	10	5	TRUE
Shorthair	male	20190504	0	11	16	TRUE
Shorthair	male	20190504	0	12	5	FALSE
Shorthair	male	20190504	0	13	13	FALSE
Shorthair	male	20190504	0	14	4	FALSE
Shorthair	male	20190504	0	15	2	FALSE
Shorthair	male	20190504	0	16	8	FALSE
Shorthair	male	20190504	0	17	4	TRUE
Shorthair	male	20190504	0	18	12	TRUE
Shorthair	male	20190504	0	19	17	TRUE
Shorthair	male	20190504	0	20	15	TRUE
Shorthair	male	20190504	0	21	1	FALSE
Shorthair	male	20190504	0	22	17	TRUE
Shorthair	male	20190504	0	23	16	TRUE
Shorthair	male	20190504	0	24	11	TRUE
Shorthair	male	20190504	0	25	11	TRUE
Shorthair	male	20190504	0	26	6	FALSE
Shorthair	male	20190504	0	27	12	TRUE
Shorthair	male	20190504	0	28	4	FALSE
Shorthair	male	20190504	0	29	8	TRUE
Shorthair	male	20190504	0	30	11	TRUE
Shorthair	male	20190504	0	32	3	FALSE
Shorthair	male	20190504	0	33	10	TRUE
Shorthair	male	20190504	0	34	10	TRUE
Shorthair	male	20190504	0	35	5	FALSE
Shorthair	male	20190504	0	36	5	TRUE
Shorthair	male	20190504	0	37	6	TRUE
Shorthair	male	20190504	0	38	8	TRUE
Shorthair	male	20190504	0	39	16	TRUE
Shorthair	male	20190504	0	40	13	TRUE
Shorthair	male	20190504	0	41	5	TRUE
Shorthair	male	20190504	0	42	7	FALSE
Shorthair	male	20190504	0	43	5	FALSE
Shorthair	male	20190504	0	44	7	FALSE
Shorthair	male	20190504	0	45	3	FALSE
Shorthair	male	20190504	0	46	8	FALSE
Shorthair	male	20190504	0	47	7	FALSE
Shorthair	male	20190504	0	48	13	TRUE
Shorthair	male	20190504	0	49	2	FALSE
Shorthair	male	20190504	0	50	11	TRUE
Shorthair	male	20190504	0	51	14	FALSE
Shorthair	male	20190504	0	52	11	TRUE
Shorthair	male	20190504	0	53	3	FALSE
Shorthair	male	20190504	0	54	17	TRUE
Shorthair	male	20190504	0	55	6	TRUE
Shorthair	male	20190504	0	56	1	FALSE
Shorthair	male	20190504	0	57	5	TRUE
Shorthair	male	20190504	0	58	10	TRUE
Shorthair	male	20190504	0	59	2	FALSE
Shorthair	male	20190504	0	60	3	FALSE
Shorthair	male	20190504	0	61	13	TRUE
Shorthair	male	20190504	0	62	5	TRUE
Shorthair	male	20190504	0	63	4	FALSE
Shorthair	male	20190504	0	64	4	FALSE
Shorthair	male	20190504	0	65	3	FALSE
Shorthair	male	20190504	0	66	3	FALSE
Shorthair	male	20190504	0	67	6	FALSE
Shorthair	male	20190504	0	68	6	FALSE
Shorthair	male	20190504	0	69	2	FALSE
Shorthair	male	20190504	0	70	14	TRUE
Shorthair	male	20190504	0	71	5	FALSE
Shorthair	male	20190504	0	72	14	TRUE
Shorthair	male	20190504	0	73	5	FALSE
Shorthair	male	20190504	0	74	10	TRUE
Shorthair	male	20190504	0	75	15	TRUE
Shorthair	male	20190504	0	76	2	FALSE
Shorthair	male	20190504	0	77	12	FALSE
Shorthair	male	20190504	0	78	11	FALSE
Shorthair	male	20190504	0	79	16	TRUE
Shorthair	male	20190504	0	80	10	FALSE
Shorthair	male	20190504	0	81	4	FALSE
Shorthair	male	20190504	0	82	3	FALSE
Shorthair	male	20190504	0	83	6	FALSE
Shorthair	male	20190504	0	84	5	FALSE
Shorthair	male	20190504	0	85	4	FALSE
Shorthair	male	20190504	0	86	11	TRUE
Shorthair	male	20190504	0	87	4	FALSE
Shorthair	male	20190504	0	88	20	TRUE
Shorthair	male	20190504	0	89	7	TRUE
Shorthair	male	20190504	0	90	11	FALSE
Shorthair	male	20190504	0	91	17	TRUE
Shorthair	male	20190504	0	92	4	FALSE
Shorthair	male	20190504	0	93	4	FALSE
Shorthair	male	20190504	0	94	17	TRUE
Shorthair	male	20190504	0	95	2	FALSE
Shorthair	male	20190504	0	96	1	FALSE
Shorthair	male	20190504	0	97	10	TRUE
Shorthair	male	20190504	0	98	5	FALSE
Shorthair	male	20190504	0	99	17	TRUE
Shorthair	male	20190504	0	100	10	TRUE
Shorthair	male	20190504	0	101	19	TRUE
Shorthair	male	20190504	0	102	7	FALSE
Shorthair	male	20190504	0	103	5	FALSE
Shorthair	male	20190504	0	104	14	TRUE
Shorthair	male	20190504	0	105	14	FALSE
Shorthair	male	20190504	0	106	15	TRUE
Shorthair	male	20190504	0	107	4	FALSE
Shorthair	male	20190504	0	108	14	TRUE
Shorthair	male	20190504	0	109	3	FALSE
Shorthair	male	20190504	0	110	19	TRUE
Shorthair	male	20190504	0	111	3	FALSE
Shorthair	male	20190504	0	112	10	TRUE
Shorthair	male	20190504	0	113	18	TRUE
Shorthair	male	20190504	0	114	5	TRUE
Shorthair	male	20190504	0	115	4	FALSE
Shorthair	male	20190504	0	116	10	TRUE
Shorthair	male	20190504	0	117	10	FALSE
Shorthair	male	20190504	0	118	4	FALSE
Shorthair	male	20190504	0	119	7	FALSE
Shorthair	male	20190504	0	120	13	TRUE
Shorthair	male	20190504	0	121	11	FALSE
Shorthair	male	20190504	0	122	5	FALSE
Shorthair	male	20190504	0	123	4	FALSE
Shorthair	male	20190504	0	124	3	FALSE
Shorthair	male	20190504	0	125	10	FALSE
Shorthair	male	20190504	0	126	2	FALSE
Shorthair	male	20190504	0	127	10	FALSE
Shorthair	male	20190504	0	128	14	TRUE
Shorthair	male	20190504	0	129	10	TRUE
Shorthair	male	20190504	0	130	2	FALSE
Shorthair	male	20190504	0	131	13	FALSE
Shorthair	male	20190504	0	132	3	FALSE
Shorthair	male	20190504	0	133	1	FALSE
Shorthair	male	20190504	0	134	5	FALSE
Shorthair	male	20190504	0	135	6	FALSE
Shorthair	male	20190504	0	136	15	TRUE
Shorthair	male	20190504	0	137	17	TRUE
Shorthair	male	20190504	0	138	11	TRUE
Shorthair	male	20190504	0	139	12	TRUE
Shorthair	male	20190504	0	140	13	TRUE
Shorthair	male	20190504	0	141	10	TRUE
Shorthair	male	20190504	0	142	10	TRUE
Shorthair	male	20190504	0	143	15	FALSE
Shorthair	male	20190504	0	144	5	FALSE
Shorthair	male	20190504	0	145	18	FALSE
Shorthair	male	20190504	0	146	3	FALSE
Shorthair	male	20190504	0	147	10	FALSE
Shorthair	male	20190504	0	148	11	FALSE
Shorthair	male	20190504	0	149	16	TRUE
Shorthair	male	20190504	0	150	6	TRUE
Banner	male	20220322	0	0	8	TRUE
Banner	male	20220322	0	1	1	FALSE
Banner	male	20220322	0	2	10	TRUE
Banner	male	20220322	0	3	1	FALSE
Banner	male	20220322	0	4	15	TRUE
Banner	male	20220322	0	5	3	TRUE
Banner	male	20220322	0	6	3	FALSE
Banner	male	20220322	0	7	3	FALSE
Banner	male	20220322	0	8	2	TRUE
Banner	male	20220322	0	9	3	FALSE
Banner	male	20220322	0	10	4	FALSE
Banner	male	20220322	0	11	13	TRUE
Banner	male	20220322	0	12	14	TRUE
Banner	male	20220322	0	13	10	FALSE
Banner	male	20220322	0	14	11	TRUE
Banner	male	20220322	0	15	11	TRUE
Banner	male	20220322	0	16	11	TRUE
Banner	male	20220322	0	17	10	TRUE
Banner	male	20220322	0	18	13	TRUE
Banner	male	20220322	0	19	5	TRUE
Banner	male	20220322	0	20	9	TRUE
Banner	male	20220322	0	21	7	TRUE
Banner	male	20220322	0	22	10	TRUE
Banner	male	20220322	0	23	16	TRUE
Banner	male	20220322	0	24	10	TRUE
Banner	male	20220322	0	25	11	TRUE
Banner	male	20220322	0	26	2	TRUE
Banner	male	20220322	0	27	12	TRUE
Banner	male	20220322	0	28	13	TRUE
Banner	male	20220322	0	29	2	FALSE
Banner	male	20220322	0	30	3	FALSE
Banner	male	20220322	0	31	4	TRUE
Banner	male	20220322	0	32	5	FALSE
Banner	male	20220322	0	33	2	FALSE
Banner	male	20220322	0	34	6	TRUE
Banner	male	20220322	0	35	6	TRUE
Banner	male	20220322	0	36	9	TRUE
Banner	male	20220322	0	37	11	TRUE
Banner	male	20220322	0	38	5	FALSE
Banner	male	20220322	0	39	13	TRUE
Banner	male	20220322	0	40	4	TRUE
Banner	male	20220322	0	41	9	TRUE
Banner	male	20220322	0	42	10	FALSE
Banner	male	20220322	0	43	13	TRUE
Banner	male	20220322	0	44	13	TRUE
Banner	male	20220322	0	45	10	TRUE
Banner	male	20220322	0	46	3	TRUE
Banner	male	20220322	0	47	4	FALSE
Banner	male	20220322	0	48	11	TRUE
Banner	male	20220322	0	49	5	TRUE
Banner	male	20220322	0	50	11	TRUE
Banner	male	20220322	0	51	13	TRUE
Banner	male	20220322	0	52	13	TRUE
Banner	male	20220322	0	53	2	FALSE
Banner	male	20220322	0	54	4	FALSE
Banner	male	20220322	0	55	13	TRUE
Banner	male	20220322	0	56	10	TRUE
Banner	male	20220322	0	57	15	TRUE
Banner	male	20220322	0	58	14	TRUE
Banner	male	20220322	0	59	13	TRUE
Banner	male	20220322	0	60	1	FALSE
Banner	male	20220322	0	61	11	TRUE
Banner	male	20220322	0	62	4	FALSE
Banner	male	20220322	0	63	4	FALSE
Banner	male	20220322	0	64	6	TRUE
Banner	male	20220322	0	65	11	TRUE
Banner	male	20220322	0	66	5	TRUE
Banner	male	20220322	0	67	8	TRUE
Banner	male	20220322	0	68	4	TRUE
Banner	male	20220322	0	69	3	FALSE
Banner	male	20220322	0	70	15	TRUE
Banner	male	20220322	0	71	12	TRUE
Banner	male	20220322	0	72	2	FALSE
Banner	male	20220322	0	73	12	FALSE
Banner	male	20220322	0	74	3	TRUE
Banner	male	20220322	0	75	1	FALSE
Banner	male	20220322	0	76	2	FALSE
Banner	male	20220322	0	77	12	TRUE
Banner	male	20220322	0	78	12	TRUE
Banner	male	20220322	0	79	6	TRUE
Banner	male	20220322	0	80	2	FALSE
Banner	male	20220322	0	81	7	TRUE
Banner	male	20220322	0	82	3	FALSE
Banner	male	20220322	0	83	16	TRUE
Banner	male	20220322	0	84	10	TRUE
Banner	male	20220322	0	85	3	FALSE
Banner	male	20220322	0	86	15	TRUE
Banner	male	20220322	0	87	13	TRUE
Banner	male	20220322	0	88	3	FALSE
Banner	male	20220322	0	89	13	TRUE
Banner	male	20220322	0	90	4	TRUE
Banner	male	20220322	0	91	3	FALSE
Banner	male	20220322	0	92	4	FALSE
Banner	male	20220322	0	93	9	FALSE
Banner	male	20220322	0	94	8	TRUE
Banner	male	20220322	0	95	7	TRUE
Banner	male	20220322	0	96	9	FALSE
Banner	male	20220322	0	97	12	TRUE
Banner	male	20220322	0	98	15	TRUE
Banner	male	20220322	0	99	3	FALSE
Banner	male	20220322	0	100	12	FALSE
Banner	male	20220322	0	101	5	FALSE
Banner	male	20220322	0	102	6	FALSE
Banner	male	20220322	0	103	11	FALSE
Banner	male	20220322	0	104	3	FALSE
Banner	male	20220322	0	105	2	FALSE
Banner	male	20220322	0	106	5	FALSE
Banner	male	20220322	0	107	15	TRUE
Banner	male	20220322	0	108	8	FALSE
Banner	male	20220322	0	109	4	FALSE
Banner	male	20220322	0	110	4	FALSE
Banner	male	20220322	0	111	12	FALSE
Banner	male	20220322	0	112	4	TRUE
Banner	male	20220322	0	113	6	FALSE
Banner	male	20220322	0	114	6	FALSE
Banner	male	20220322	0	115	2	FALSE
Banner	male	20220322	0	116	11	TRUE
Banner	male	20220322	0	117	3	FALSE
Banner	male	20220322	0	118	5	FALSE
Banner	male	20220322	0	119	2	FALSE
Banner	male	20220322	0	120	15	TRUE
Banner	male	20220322	0	121	5	FALSE
Banner	male	20220322	0	122	13	FALSE
Banner	male	20220322	0	123	3	FALSE
Banner	male	20220322	0	124	6	FALSE
Banner	male	20220322	0	125	16	TRUE
Banner	male	20220322	0	126	4	FALSE
Banner	male	20220322	0	127	12	FALSE
Banner	male	20220322	0	128	5	FALSE
Banner	male	20220322	0	129	1	FALSE
Banner	male	20220322	0	130	4	FALSE
Banner	male	20220322	0	131	6	FALSE
Banner	male	20220322	0	132	12	FALSE
Banner	male	20220322	0	133	4	FALSE
Banner	male	20220322	0	134	7	TRUE
Banner	male	20220322	0	135	3	TRUE
Banner	male	20220322	0	136	1	FALSE
Banner	male	20220322	0	137	2	FALSE
Banner	male	20220322	0	138	1	FALSE
Banner	male	20220322	0	139	5	FALSE
Banner	male	20220322	0	140	5	FALSE
Banner	male	20220322	0	141	13	FALSE
Banner	male	20220322	0	142	6	FALSE
Banner	male	20220322	0	143	14	TRUE
Banner	male	20220322	0	144	15	TRUE
Banner	male	20220322	0	145	15	TRUE
Banner	male	20220322	0	146	3	FALSE
Banner	male	20220322	0	147	2	FALSE
Banner	male	20220322	0	148	9	TRUE
Banner	male	20220322	0	149	10	FALSE
Banner	male	20220322	0	150	12	FALSE
Banner	male	20220322	0	151	3	FALSE
Banner	male	20220322	0	152	16	TRUE
Banner	male	20220322	0	153	9	TRUE
Banner	male	20220322	0	154	4	FALSE
Banner	male	20220322	0	155	2	TRUE
Banner	male	20220322	0	156	3	TRUE
Banner	male	20220322	0	157	6	TRUE
Banner	male	20220322	0	158	15	TRUE
Banner	male	20220322	0	159	11	FALSE
Banner	male	20220322	0	160	13	TRUE
Banner	male	20220322	0	161	10	FALSE
Banner	male	20220322	0	162	3	FALSE
Banner	male	20220322	0	163	15	TRUE
Banner	male	20220322	0	164	2	FALSE
Banner	male	20220322	0	165	6	FALSE
Banner	male	20220322	0	166	2	FALSE
Banner	male	20220322	0	167	1	FALSE
Banner	male	20220322	0	168	5	FALSE
Banner	male	20220322	0	169	4	FALSE
Banner	male	20220322	0	170	6	TRUE
Banner	male	20220322	0	171	6	TRUE
Banner	male	20220322	0	172	11	FALSE
Banner	male	20220322	0	173	2	FALSE
Banner	male	20220322	0	174	8	FALSE
Banner	male	20220322	0	175	12	FALSE
Banner	male	20220322	0	176	12	TRUE
Banner	male	20220322	0	177	2	FALSE
Banner	male	20220322	0	178	10	FALSE
Shorthair	male	20190505	0	0	14	FALSE
Shorthair	male	20190505	0	1	5	TRUE
Shorthair	male	20190505	0	2	5	FALSE
Shorthair	male	20190505	0	3	3	FALSE
Shorthair	male	20190505	0	4	10	FALSE
Shorthair	male	20190505	0	5	4	FALSE
Shorthair	male	20190505	0	6	15	TRUE
Shorthair	male	20190505	0	7	15	TRUE
Shorthair	male	20190505	0	8	3	FALSE
Shorthair	male	20190505	0	9	11	TRUE
Shorthair	male	20190505	0	10	7	FALSE
Shorthair	male	20190505	0	11	4	FALSE
Shorthair	male	20190505	0	12	4	FALSE
Shorthair	male	20190505	0	13	5	FALSE
Shorthair	male	20190505	0	14	16	TRUE
Shorthair	male	20190505	0	15	10	FALSE
Shorthair	male	20190505	0	16	12	FALSE
Shorthair	male	20190505	0	17	10	TRUE
Shorthair	male	20190505	0	18	3	FALSE
Shorthair	male	20190505	0	19	2	FALSE
Shorthair	male	20190505	0	20	13	TRUE
Shorthair	male	20190505	0	21	12	TRUE
Shorthair	male	20190505	0	22	12	TRUE
Shorthair	male	20190505	0	23	6	TRUE
Shorthair	male	20190505	0	24	4	TRUE
Shorthair	male	20190505	0	25	3	FALSE
Shorthair	male	20190505	0	26	3	FALSE
Shorthair	male	20190505	0	27	10	TRUE
Shorthair	male	20190505	0	28	4	FALSE
Shorthair	male	20190505	0	29	14	TRUE
Shorthair	male	20190505	0	30	13	TRUE
Shorthair	male	20190505	0	31	4	FALSE
Shorthair	male	20190505	0	32	11	TRUE
Shorthair	male	20190505	0	33	19	TRUE
Shorthair	male	20190505	0	34	11	TRUE
Shorthair	male	20190505	0	35	1	FALSE
Shorthair	male	20190505	0	36	11	TRUE
Shorthair	male	20190505	0	37	11	TRUE
Shorthair	male	20190505	0	38	13	TRUE
Shorthair	male	20190505	0	39	3	FALSE
Shorthair	male	20190505	0	40	14	TRUE
Shorthair	male	20190505	0	41	13	TRUE
Shorthair	male	20190505	0	42	4	FALSE
Shorthair	male	20190505	0	43	3	FALSE
Shorthair	male	20190505	0	44	11	TRUE
Shorthair	male	20190505	0	45	8	FALSE
Shorthair	male	20190505	0	46	14	TRUE
Shorthair	male	20190505	0	47	7	TRUE
Shorthair	male	20190505	0	48	2	FALSE
Shorthair	male	20190505	0	49	4	FALSE
Shorthair	male	20190505	0	50	16	TRUE
Shorthair	male	20190505	0	51	12	TRUE
Shorthair	male	20190505	0	52	20	TRUE
Shorthair	male	20190505	0	53	16	TRUE
Shorthair	male	20190505	0	54	3	FALSE
Shorthair	male	20190505	0	55	4	FALSE
Shorthair	male	20190505	0	56	5	FALSE
Shorthair	male	20190505	0	57	5	FALSE
Shorthair	male	20190505	0	58	17	TRUE
Shorthair	male	20190505	0	59	13	TRUE
Shorthair	male	20190505	0	60	3	FALSE
Shorthair	male	20190505	0	61	3	FALSE
Shorthair	male	20190505	0	62	4	FALSE
Shorthair	male	20190505	0	63	15	TRUE
Shorthair	male	20190505	0	64	12	TRUE
Shorthair	male	20190505	0	65	11	TRUE
Shorthair	male	20190505	0	66	18	TRUE
Shorthair	male	20190505	0	67	3	FALSE
Shorthair	male	20190505	0	68	14	TRUE
Shorthair	male	20190505	0	69	15	TRUE
Shorthair	male	20190505	0	70	2	FALSE
Shorthair	male	20190505	0	71	2	FALSE
Shorthair	male	20190505	0	72	5	FALSE
Shorthair	male	20190505	0	73	11	TRUE
Shorthair	male	20190505	0	74	19	TRUE
Shorthair	male	20190505	0	75	12	TRUE
Shorthair	male	20190505	0	76	20	TRUE
Shorthair	male	20190505	0	77	14	TRUE
Shorthair	male	20190505	0	78	17	TRUE
Shorthair	male	20190505	0	79	2	FALSE
Shorthair	male	20190505	0	80	19	TRUE
Shorthair	male	20190505	0	81	3	FALSE
Shorthair	male	20190505	0	82	11	TRUE
Shorthair	male	20190505	0	83	11	TRUE
Shorthair	male	20190505	0	84	4	FALSE
Shorthair	male	20190505	0	85	3	FALSE
Shorthair	male	20190505	0	86	14	TRUE
Shorthair	male	20190505	0	88	7	TRUE
Shorthair	male	20190505	0	89	8	FALSE
Shorthair	male	20190505	0	90	7	FALSE
Shorthair	male	20190505	0	91	1	FALSE
Shorthair	male	20190505	0	92	2	FALSE
Shorthair	male	20190505	0	93	5	FALSE
Shorthair	male	20190505	0	94	5	FALSE
Shorthair	male	20190505	0	95	12	TRUE
Shorthair	male	20190505	0	96	14	TRUE
Shorthair	male	20190505	0	97	12	TRUE
Shorthair	male	20190505	0	98	10	TRUE
Shorthair	male	20190505	0	99	4	FALSE
Shorthair	male	20190505	0	100	1	FALSE
Shorthair	male	20190505	0	101	3	FALSE
Shorthair	male	20190505	0	102	6	FALSE
Shorthair	male	20190505	0	103	5	FALSE
Shorthair	male	20190505	0	104	3	FALSE
Shorthair	male	20190505	0	105	6	FALSE
Shorthair	male	20190505	0	106	4	FALSE
Shorthair	male	20190505	0	107	3	FALSE
Shorthair	male	20190505	0	108	5	FALSE
Shorthair	male	20190505	0	109	4	FALSE
Shorthair	male	20190505	0	110	16	TRUE
Shorthair	male	20190505	0	111	16	TRUE
Shorthair	male	20190505	0	112	6	FALSE
Shorthair	male	20190505	0	113	12	FALSE
Shorthair	male	20190505	0	114	5	FALSE
Shorthair	male	20190505	0	115	12	TRUE
Shorthair	male	20190505	0	116	11	TRUE
Shorthair	male	20190505	0	117	1	FALSE
Shorthair	male	20190505	0	118	3	FALSE
Shorthair	male	20190505	0	119	5	FALSE
Shorthair	male	20190505	0	120	3	FALSE
Shorthair	male	20190505	0	121	4	FALSE
Shorthair	male	20190505	0	122	4	FALSE
Shorthair	male	20190505	0	123	6	TRUE
Shorthair	male	20190505	0	124	4	FALSE
Shorthair	male	20190505	0	125	11	TRUE
Shorthair	male	20190505	0	126	3	FALSE
Shorthair	male	20190505	0	127	16	TRUE
Shorthair	male	20190505	0	128	10	TRUE
Shorthair	male	20190505	0	129	5	FALSE
Shorthair	male	20190505	0	130	1	FALSE
Shorthair	male	20190505	0	131	5	FALSE
Shorthair	male	20190505	0	132	5	FALSE
Shorthair	male	20190505	0	133	7	TRUE
Shorthair	male	20190505	0	134	7	TRUE
Shorthair	male	20190505	0	135	4	FALSE
Shorthair	male	20190505	0	136	5	TRUE
Shorthair	male	20190505	0	137	1	FALSE
Shorthair	male	20190505	0	138	13	TRUE
Shorthair	male	20190505	0	140	6	TRUE
Shorthair	male	20190505	0	141	2	FALSE
Shorthair	male	20190505	0	142	15	TRUE
Shorthair	male	20190505	0	143	15	TRUE
Shorthair	male	20190505	0	144	13	TRUE
Shorthair	male	20190505	0	145	2	FALSE
Shorthair	male	20190505	0	146	3	FALSE
Shorthair	male	20190505	0	147	3	FALSE
Shorthair	male	20190505	0	148	13	TRUE
Shorthair	male	20190505	0	149	12	TRUE
Shorthair	male	20190505	0	150	6	FALSE
Shorthair	male	20190505	0	151	10	TRUE
Shorthair	male	20190505	0	152	12	TRUE
Shorthair	male	20190505	0	153	3	FALSE
Shorthair	male	20190505	0	154	2	FALSE
Shorthair	male	20190505	0	155	3	FALSE
Shorthair	male	20190505	0	156	11	TRUE
Shorthair	male	20190505	0	157	4	TRUE
Shorthair	male	20190505	0	158	2	FALSE
Shorthair	male	20190505	0	159	6	FALSE
Shorthair	male	20190505	0	160	1	FALSE
Shorthair	male	20190505	0	161	12	TRUE
Shorthair	male	20190505	0	162	7	FALSE
Shorthair	male	20190505	0	163	5	TRUE
Shorthair	male	20190505	0	164	18	TRUE
Shorthair	male	20190505	0	165	11	TRUE
Shorthair	male	20190505	0	166	13	TRUE
Shorthair	male	20190505	0	167	11	TRUE
Shorthair	male	20190505	0	168	10	TRUE
Shorthair	male	20190505	0	169	16	TRUE
Shorthair	male	20190505	0	170	6	TRUE
Shorthair	male	20190505	0	171	6	FALSE
Shorthair	male	20190505	0	172	18	TRUE
Shorthair	male	20190505	0	173	13	FALSE
Shorthair	male	20190505	0	174	11	FALSE
Shorthair	male	20190505	0	175	4	FALSE
Shorthair	male	20190505	0	176	18	TRUE
Shorthair	male	20190505	0	177	14	TRUE
Shorthair	male	20190505	0	178	3	FALSE
Shorthair	male	20190505	0	179	3	FALSE
Shorthair	male	20190505	0	180	12	TRUE
Shorthair	male	20190505	0	181	1	FALSE
Shorthair	male	20190505	0	182	3	FALSE
Shorthair	male	20190505	0	183	13	TRUE
Shorthair	male	20190505	0	184	16	TRUE
Shorthair	male	20190505	0	185	5	TRUE
Shorthair	male	20190505	0	186	16	TRUE
Shorthair	male	20190505	0	187	3	FALSE
Shorthair	male	20190505	0	188	16	TRUE
Shorthair	male	20190505	0	189	14	TRUE
Shorthair	male	20190505	0	190	12	TRUE
Shorthair	male	20190505	0	191	2	FALSE
Shorthair	male	20190505	0	192	3	FALSE
Shorthair	male	20190505	0	193	15	TRUE
Shorthair	male	20190505	0	194	13	TRUE
Shorthair	male	20190505	0	195	11	FALSE
Shorthair	male	20190505	0	196	2	FALSE
Shorthair	male	20190505	0	197	17	TRUE
Shorthair	male	20190505	0	198	3	FALSE
Shorthair	male	20190505	0	199	2	FALSE
Shorthair	male	20190505	0	200	5	FALSE
Shorthair	male	20190505	0	201	12	TRUE
Shorthair	male	20190505	0	202	13	TRUE
Shorthair	male	20190505	0	203	11	TRUE
Shorthair	male	20190505	0	204	10	TRUE
Shorthair	male	20190505	0	205	17	TRUE
Shorthair	male	20190505	0	206	10	TRUE
Shorthair	male	20190505	0	207	12	TRUE
Shorthair	male	20190505	0	208	7	FALSE
Shorthair	male	20190505	0	209	13	TRUE
Shorthair	male	20190505	0	210	3	FALSE
Shorthair	male	20190505	0	211	2	FALSE
Shorthair	male	20190505	0	212	1	FALSE
Shorthair	male	20190505	0	213	15	TRUE
Shorthair	male	20190505	0	214	5	FALSE
Shorthair	male	20190505	0	215	5	FALSE
Shorthair	male	20190505	0	216	3	FALSE
Shorthair	male	20190505	0	217	14	TRUE
Shorthair	male	20190505	0	218	2	FALSE
Shorthair	male	20190505	0	219	13	TRUE
Shorthair	male	20190505	0	220	8	TRUE
Shorthair	male	20190505	0	221	13	TRUE
Shorthair	male	20190505	0	222	16	TRUE
Shorthair	male	20190505	0	223	10	TRUE
Shorthair	male	20190505	0	224	16	TRUE
Shorthair	male	20190505	0	225	1	FALSE
Shorthair	male	20190505	0	226	16	TRUE
Shorthair	male	20190505	0	227	2	FALSE
Shorthair	male	20190505	0	228	4	FALSE
Shorthair	male	20190505	0	229	3	FALSE
Shorthair	male	20190505	0	230	4	FALSE
Shorthair	male	20190505	0	231	3	FALSE
Shorthair	male	20190505	0	232	4	FALSE
Shorthair	male	20190505	0	233	14	TRUE
Shorthair	male	20190505	0	234	1	FALSE
Shorthair	male	20190505	0	235	16	FALSE
Shorthair	male	20190505	0	236	18	FALSE
Shorthair	male	20190505	0	237	5	FALSE
Shorthair	male	20190505	0	238	14	FALSE
Shorthair	male	20190505	0	239	14	FALSE
Shorthair	male	20190505	0	240	13	FALSE
Shorthair	male	20190505	0	241	3	FALSE
Peterparker	male	20220405	0	0	13	FALSE
Peterparker	male	20220405	0	1	7	FALSE
Peterparker	male	20220405	0	2	10	TRUE
Peterparker	male	20220405	0	3	9	FALSE
Peterparker	male	20220405	0	4	4	FALSE
Peterparker	male	20220405	0	5	3	FALSE
Peterparker	male	20220405	0	6	14	TRUE
Peterparker	male	20220405	0	7	5	FALSE
Peterparker	male	20220405	0	8	13	TRUE
Peterparker	male	20220405	0	9	14	FALSE
Peterparker	male	20220405	0	10	8	TRUE
Peterparker	male	20220405	0	11	3	FALSE
Peterparker	male	20220405	0	12	16	FALSE
Peterparker	male	20220405	0	13	3	FALSE
Peterparker	male	20220405	0	14	3	TRUE
Peterparker	male	20220405	0	15	4	FALSE
Peterparker	male	20220405	0	16	8	FALSE
Peterparker	male	20220405	0	17	1	TRUE
Peterparker	male	20220405	0	18	11	FALSE
Peterparker	male	20220405	0	19	1	FALSE
Peterparker	male	20220405	0	20	4	FALSE
Peterparker	male	20220405	0	21	4	FALSE
Peterparker	male	20220405	0	22	15	TRUE
Peterparker	male	20220405	0	23	7	FALSE
Peterparker	male	20220405	0	24	9	FALSE
Peterparker	male	20220405	0	25	14	TRUE
Peterparker	male	20220405	0	26	4	FALSE
Peterparker	male	20220405	0	27	2	FALSE
Peterparker	male	20220405	0	28	2	FALSE
Peterparker	male	20220405	0	29	11	TRUE
Peterparker	male	20220405	0	30	5	TRUE
Peterparker	male	20220405	0	31	5	FALSE
Peterparker	male	20220405	0	32	6	FALSE
Peterparker	male	20220405	0	33	10	TRUE
Peterparker	male	20220405	0	34	5	TRUE
Peterparker	male	20220405	0	35	11	TRUE
Peterparker	male	20220405	0	36	5	FALSE
Peterparker	male	20220405	0	37	3	FALSE
Peterparker	male	20220405	0	38	2	FALSE
Peterparker	male	20220405	0	39	14	FALSE
Peterparker	male	20220405	0	40	15	TRUE
Peterparker	male	20220405	0	41	5	TRUE
Peterparker	male	20220405	0	42	11	TRUE
Peterparker	male	20220405	0	43	14	TRUE
Peterparker	male	20220405	0	44	3	FALSE
Peterparker	male	20220405	0	45	14	TRUE
Peterparker	male	20220405	0	46	2	TRUE
Peterparker	male	20220405	0	47	3	FALSE
Peterparker	male	20220405	0	48	4	TRUE
Peterparker	male	20220405	0	49	12	TRUE
Peterparker	male	20220405	0	50	2	FALSE
Peterparker	male	20220405	0	51	5	TRUE
Peterparker	male	20220405	0	52	16	TRUE
Peterparker	male	20220405	0	53	11	TRUE
Peterparker	male	20220405	0	54	2	FALSE
Peterparker	male	20220405	0	55	13	FALSE
Peterparker	male	20220405	0	56	13	FALSE
Peterparker	male	20220405	0	57	16	TRUE
Peterparker	male	20220405	0	58	7	TRUE
Peterparker	male	20220405	0	59	3	FALSE
Peterparker	male	20220405	0	60	11	FALSE
Peterparker	male	20220405	0	61	7	FALSE
Peterparker	male	20220405	0	62	16	TRUE
Peterparker	male	20220405	0	63	16	TRUE
Peterparker	male	20220405	0	64	2	FALSE
Peterparker	male	20220405	0	65	14	TRUE
Peterparker	male	20220405	0	66	10	TRUE
Peterparker	male	20220405	0	67	1	FALSE
Peterparker	male	20220405	0	68	8	TRUE
Peterparker	male	20220405	0	69	5	FALSE
Peterparker	male	20220405	0	70	5	TRUE
Peterparker	male	20220405	0	71	14	TRUE
Peterparker	male	20220405	0	72	11	TRUE
Peterparker	male	20220405	0	73	9	TRUE
Peterparker	male	20220405	0	74	3	FALSE
Peterparker	male	20220405	0	75	2	FALSE
Peterparker	male	20220405	0	76	15	TRUE
Peterparker	male	20220405	0	77	13	TRUE
Peterparker	male	20220405	0	78	1	FALSE
Peterparker	male	20220405	0	79	11	FALSE
Peterparker	male	20220405	0	80	3	FALSE
Peterparker	male	20220405	0	81	11	TRUE
Peterparker	male	20220405	0	82	4	FALSE
Peterparker	male	20220405	0	83	14	TRUE
Peterparker	male	20220405	0	84	13	TRUE
Peterparker	male	20220405	0	85	7	FALSE
Peterparker	male	20220405	0	86	1	FALSE
Peterparker	male	20220405	0	87	9	TRUE
Peterparker	male	20220405	0	88	6	TRUE
Peterparker	male	20220405	0	89	9	TRUE
Peterparker	male	20220405	0	90	15	TRUE
Peterparker	male	20220405	0	91	10	TRUE
Peterparker	male	20220405	0	92	3	FALSE
Peterparker	male	20220405	0	93	5	TRUE
Peterparker	male	20220405	0	94	4	FALSE
Peterparker	male	20220405	0	95	4	TRUE
Peterparker	male	20220405	0	96	5	TRUE
Peterparker	male	20220405	0	97	5	FALSE
Peterparker	male	20220405	0	98	14	FALSE
Peterparker	male	20220405	0	99	12	TRUE
Peterparker	male	20220405	0	100	8	TRUE
Peterparker	male	20220405	0	101	2	FALSE
Peterparker	male	20220405	0	102	3	TRUE
Peterparker	male	20220405	0	103	5	TRUE
Peterparker	male	20220405	0	104	2	FALSE
Peterparker	male	20220405	0	105	14	TRUE
Peterparker	male	20220405	0	106	2	FALSE
Peterparker	male	20220405	0	107	10	FALSE
Peterparker	male	20220405	0	108	11	FALSE
Peterparker	male	20220405	0	109	6	FALSE
Peterparker	male	20220405	0	110	10	TRUE
Peterparker	male	20220405	0	111	3	FALSE
Peterparker	male	20220405	0	112	1	FALSE
Peterparker	male	20220405	0	113	3	TRUE
Peterparker	male	20220405	0	114	10	TRUE
Peterparker	male	20220405	0	115	13	TRUE
Peterparker	male	20220405	0	116	6	TRUE
Peterparker	male	20220405	0	117	5	FALSE
Peterparker	male	20220405	0	118	5	TRUE
Peterparker	male	20220405	0	119	13	TRUE
Peterparker	male	20220405	0	120	2	FALSE
Peterparker	male	20220405	0	121	2	FALSE
Peterparker	male	20220405	0	122	13	FALSE
Peterparker	male	20220405	0	123	16	TRUE
Peterparker	male	20220405	0	124	10	FALSE
Peterparker	male	20220405	0	125	14	TRUE
Peterparker	male	20220405	0	126	7	TRUE
Peterparker	male	20220405	0	127	3	FALSE
Peterparker	male	20220405	0	128	16	TRUE
Peterparker	male	20220405	0	129	6	FALSE
Peterparker	male	20220405	0	130	6	TRUE
Peterparker	male	20220405	0	131	11	TRUE
Peterparker	male	20220405	0	132	2	TRUE
Peterparker	male	20220405	0	133	12	TRUE
Peterparker	male	20220405	0	134	15	TRUE
Peterparker	male	20220405	0	135	4	FALSE
Peterparker	male	20220405	0	136	6	FALSE
Peterparker	male	20220405	0	137	9	FALSE
Peterparker	male	20220405	0	138	3	FALSE
Peterparker	male	20220405	0	139	11	TRUE
Peterparker	male	20220405	0	140	12	TRUE
Peterparker	male	20220405	0	141	11	TRUE
Peterparker	male	20220405	0	142	9	TRUE
Peterparker	male	20220405	0	143	14	TRUE
Peterparker	male	20220405	0	144	4	FALSE
Peterparker	male	20220405	0	145	6	FALSE
Peterparker	male	20220405	0	146	4	FALSE
Peterparker	male	20220405	0	147	14	FALSE
Peterparker	male	20220405	0	148	16	FALSE
Peterparker	male	20220405	0	149	3	FALSE
Peterparker	male	20220405	0	150	7	FALSE
Peterparker	male	20220405	0	151	14	TRUE
Peterparker	male	20220405	0	152	7	TRUE
Peterparker	male	20220405	0	153	15	TRUE
Peterparker	male	20220405	0	154	3	FALSE
Peterparker	male	20220405	0	155	9	FALSE
Peterparker	male	20220405	0	156	11	FALSE
Peterparker	male	20220405	0	157	13	TRUE
Peterparker	male	20220405	0	158	10	TRUE
Peterparker	male	20220405	0	159	12	TRUE
Peterparker	male	20220405	0	160	10	FALSE
Peterparker	male	20220405	0	161	11	TRUE
Peterparker	male	20220405	0	162	12	TRUE
Peterparker	male	20220405	0	163	5	FALSE
Peterparker	male	20220405	0	164	5	FALSE
Peterparker	male	20220405	0	165	4	FALSE
Peterparker	male	20220405	0	166	2	FALSE
Peterparker	male	20220405	0	167	11	TRUE
Peterparker	male	20220405	0	168	8	TRUE
Peterparker	male	20220405	0	169	3	FALSE
Peterparker	male	20220405	0	170	12	TRUE
Peterparker	male	20220405	0	171	3	FALSE
Peterparker	male	20220405	0	172	12	TRUE
Peterparker	male	20220405	0	173	3	FALSE
Peterparker	male	20220405	0	174	4	FALSE
Peterparker	male	20220405	0	175	14	TRUE
Peterparker	male	20220405	0	176	14	TRUE
Peterparker	male	20220405	0	177	4	FALSE
Peterparker	male	20220405	0	178	2	FALSE
Peterparker	male	20220405	0	179	5	TRUE
Peterparker	male	20220405	0	180	5	TRUE
Peterparker	male	20220405	0	181	12	TRUE
Peterparker	male	20220405	0	182	2	FALSE
Peterparker	male	20220405	0	183	11	FALSE
Peterparker	male	20220405	0	184	15	TRUE
Peterparker	male	20220405	0	185	7	TRUE
Peterparker	male	20220405	0	186	11	TRUE
Peterparker	male	20220405	0	187	7	TRUE
Peterparker	male	20220405	0	188	3	FALSE
Peterparker	male	20220405	0	189	14	FALSE
Peterparker	male	20220405	0	190	12	TRUE
Peterparker	male	20220405	0	191	13	TRUE
Peterparker	male	20220405	0	192	10	TRUE
Peterparker	male	20220405	0	193	15	TRUE
Peterparker	male	20220405	0	194	15	TRUE
Peterparker	male	20220405	0	195	4	FALSE
Peterparker	male	20220405	0	196	16	FALSE
Peterparker	male	20220405	0	197	4	TRUE
Peterparker	male	20220405	0	198	4	TRUE
Peterparker	male	20220405	0	199	3	FALSE
Peterparker	male	20220405	0	200	3	FALSE
Peterparker	male	20220405	0	201	4	FALSE
Peterparker	male	20220405	0	202	10	FALSE
Peterparker	male	20220405	0	203	9	FALSE
Peterparker	male	20220405	0	204	13	TRUE
Peterparker	male	20220405	0	205	7	FALSE
Peterparker	male	20220404	0	0	13	TRUE
Peterparker	male	20220404	0	1	5	TRUE
Peterparker	male	20220404	0	2	13	TRUE
Peterparker	male	20220404	0	3	10	TRUE
Peterparker	male	20220404	0	4	11	TRUE
Peterparker	male	20220404	0	5	5	TRUE
Peterparker	male	20220404	0	6	14	TRUE
Peterparker	male	20220404	0	7	10	TRUE
Peterparker	male	20220404	0	8	4	TRUE
Peterparker	male	20220404	0	9	4	TRUE
Peterparker	male	20220404	0	10	2	FALSE
Peterparker	male	20220404	0	11	12	TRUE
Peterparker	male	20220404	0	12	10	TRUE
Peterparker	male	20220404	0	13	2	FALSE
Peterparker	male	20220404	0	14	3	TRUE
Peterparker	male	20220404	0	15	5	FALSE
Peterparker	male	20220404	0	16	2	FALSE
Peterparker	male	20220404	0	17	3	FALSE
Peterparker	male	20220404	0	18	15	TRUE
Peterparker	male	20220404	0	19	2	FALSE
Peterparker	male	20220404	0	20	3	FALSE
Peterparker	male	20220404	0	21	3	FALSE
Peterparker	male	20220404	0	22	14	TRUE
Peterparker	male	20220404	0	23	5	FALSE
Peterparker	male	20220404	0	24	13	TRUE
Peterparker	male	20220404	0	25	10	TRUE
Peterparker	male	20220404	0	26	12	TRUE
Peterparker	male	20220404	0	27	4	FALSE
Peterparker	male	20220404	0	28	3	FALSE
Peterparker	male	20220404	0	29	10	FALSE
Peterparker	male	20220404	0	30	3	FALSE
Peterparker	male	20220404	0	31	5	FALSE
Peterparker	male	20220404	0	32	12	TRUE
Peterparker	male	20220404	0	33	13	TRUE
Peterparker	male	20220404	0	34	10	TRUE
Peterparker	male	20220404	0	35	14	TRUE
Peterparker	male	20220404	0	36	12	TRUE
Peterparker	male	20220404	0	37	13	TRUE
Peterparker	male	20220404	0	38	5	FALSE
Peterparker	male	20220404	0	39	12	TRUE
Peterparker	male	20220404	0	40	3	FALSE
Peterparker	male	20220404	0	41	12	TRUE
Peterparker	male	20220404	0	42	4	FALSE
Peterparker	male	20220404	0	43	14	TRUE
Peterparker	male	20220404	0	44	12	TRUE
Peterparker	male	20220404	0	45	6	FALSE
Peterparker	male	20220404	0	46	13	TRUE
Peterparker	male	20220404	0	47	10	TRUE
Peterparker	male	20220404	0	48	7	TRUE
Peterparker	male	20220404	0	49	5	FALSE
Peterparker	male	20220404	0	50	10	TRUE
Peterparker	male	20220404	0	51	14	TRUE
Peterparker	male	20220404	0	52	6	FALSE
Peterparker	male	20220404	0	53	4	FALSE
Peterparker	male	20220404	0	54	13	TRUE
Peterparker	male	20220404	0	55	10	TRUE
Peterparker	male	20220404	0	56	2	FALSE
Peterparker	male	20220404	0	57	12	TRUE
Peterparker	male	20220404	0	58	4	FALSE
Peterparker	male	20220404	0	59	12	FALSE
Peterparker	male	20220404	0	60	5	FALSE
Peterparker	male	20220404	0	61	12	TRUE
Peterparker	male	20220404	0	62	15	TRUE
Peterparker	male	20220404	0	63	6	FALSE
Peterparker	male	20220404	0	64	2	FALSE
Peterparker	male	20220404	0	65	5	FALSE
Peterparker	male	20220404	0	66	4	FALSE
Peterparker	male	20220404	0	67	13	TRUE
Peterparker	male	20220404	0	68	10	TRUE
Peterparker	male	20220404	0	69	10	TRUE
Peterparker	male	20220404	0	70	15	TRUE
Peterparker	male	20220404	0	71	4	FALSE
Peterparker	male	20220404	0	72	5	FALSE
Peterparker	male	20220404	0	73	10	TRUE
Peterparker	male	20220404	0	74	14	TRUE
Peterparker	male	20220404	0	75	4	FALSE
Peterparker	male	20220404	0	76	5	FALSE
Peterparker	male	20220404	0	77	11	FALSE
Peterparker	male	20220404	0	78	3	FALSE
Peterparker	male	20220404	0	79	3	FALSE
Peterparker	male	20220404	0	80	10	FALSE
Peterparker	male	20220404	0	81	5	FALSE
Peterparker	male	20220404	0	82	10	TRUE
Peterparker	male	20220404	0	83	10	TRUE
Peterparker	male	20220404	0	84	11	TRUE
Peterparker	male	20220404	0	85	5	FALSE
Peterparker	male	20220404	0	86	11	TRUE
Peterparker	male	20220404	0	87	11	FALSE
Peterparker	male	20220404	0	88	5	FALSE
Peterparker	male	20220404	0	89	13	TRUE
Peterparker	male	20220404	0	90	11	TRUE
Peterparker	male	20220404	0	91	13	TRUE
Peterparker	male	20220404	0	92	4	FALSE
Peterparker	male	20220404	0	93	14	FALSE
Peterparker	male	20220404	0	94	5	FALSE
Peterparker	male	20220404	0	95	4	FALSE
Peterparker	male	20220404	0	96	11	FALSE
Peterparker	male	20220404	0	97	6	TRUE
Peterparker	male	20220404	0	98	10	TRUE
Peterparker	male	20220404	0	99	12	TRUE
Peterparker	male	20220404	0	100	2	FALSE
Peterparker	male	20220404	0	101	11	TRUE
Peterparker	male	20220404	0	102	4	FALSE
Peterparker	male	20220404	0	103	4	FALSE
Peterparker	male	20220404	0	104	4	FALSE
Stark	male	20220324	1	0	2	FALSE
Stark	male	20220324	1	1	3	FALSE
Stark	male	20220324	1	2	3	FALSE
Stark	male	20220324	1	3	10	TRUE
Stark	male	20220324	1	4	4	TRUE
Stark	male	20220324	1	5	13	TRUE
Stark	male	20220324	1	6	10	FALSE
Stark	male	20220324	1	7	15	FALSE
Stark	male	20220324	1	8	4	FALSE
Stark	male	20220324	1	9	15	TRUE
Stark	male	20220324	1	10	2	FALSE
Stark	male	20220324	1	11	14	FALSE
Stark	male	20220324	1	12	3	FALSE
Stark	male	20220324	1	13	2	FALSE
Stark	male	20220324	1	14	4	FALSE
Stark	male	20220324	1	15	6	FALSE
Stark	male	20220324	1	16	9	FALSE
Stark	male	20220324	1	17	4	FALSE
Stark	male	20220324	1	18	13	TRUE
Stark	male	20220324	1	19	3	FALSE
Stark	male	20220324	1	20	4	FALSE
Stark	male	20220324	1	21	11	FALSE
Stark	male	20220324	1	22	2	FALSE
Stark	male	20220324	1	23	1	FALSE
Stark	male	20220324	1	24	11	TRUE
Stark	male	20220324	1	25	6	FALSE
Stark	male	20220324	1	26	5	FALSE
Stark	male	20220324	1	27	1	FALSE
Stark	male	20220324	1	28	14	TRUE
Stark	male	20220324	1	29	10	TRUE
Stark	male	20220324	1	30	15	TRUE
Stark	male	20220324	1	31	4	FALSE
Stark	male	20220324	1	32	6	FALSE
Stark	male	20220324	1	33	12	TRUE
Stark	male	20220324	1	34	4	FALSE
Stark	male	20220324	1	35	9	TRUE
Stark	male	20220324	1	36	3	FALSE
Stark	male	20220324	1	37	13	TRUE
Stark	male	20220324	1	38	12	TRUE
Stark	male	20220324	1	39	10	TRUE
Stark	male	20220324	1	40	3	FALSE
Stark	male	20220324	1	41	3	FALSE
Stark	male	20220324	1	42	12	TRUE
Stark	male	20220324	1	43	3	FALSE
Stark	male	20220324	1	44	2	FALSE
Stark	male	20220324	1	45	14	FALSE
Stark	male	20220324	1	46	11	TRUE
Stark	male	20220324	1	47	12	TRUE
Stark	male	20220324	1	48	1	FALSE
Stark	male	20220324	1	49	3	FALSE
Stark	male	20220324	1	50	1	FALSE
Stark	male	20220324	1	51	7	TRUE
Stark	male	20220324	1	52	3	FALSE
Stark	male	20220324	1	53	14	TRUE
Stark	male	20220324	1	54	12	TRUE
Stark	male	20220324	1	55	5	TRUE
Stark	male	20220324	1	56	2	FALSE
Stark	male	20220324	1	57	3	FALSE
Stark	male	20220324	1	58	12	TRUE
Stark	male	20220324	1	59	3	FALSE
Stark	male	20220324	1	60	6	FALSE
Stark	male	20220324	1	61	16	TRUE
Stark	male	20220324	1	62	14	TRUE
Stark	male	20220324	1	63	4	FALSE
Stark	male	20220324	1	64	12	TRUE
Stark	male	20220324	1	65	11	TRUE
Stark	male	20220324	1	66	5	FALSE
Stark	male	20220324	1	67	3	FALSE
Stark	male	20220324	1	68	5	FALSE
Stark	male	20220324	1	69	13	TRUE
Stark	male	20220324	1	70	14	TRUE
Stark	male	20220324	1	71	7	TRUE
Stark	male	20220324	1	72	10	FALSE
Stark	male	20220324	1	73	9	FALSE
Stark	male	20220324	1	74	14	TRUE
Stark	male	20220324	1	75	11	TRUE
Stark	male	20220324	1	76	8	TRUE
Stark	male	20220324	1	77	14	TRUE
Stark	male	20220324	1	78	8	TRUE
Stark	male	20220324	1	79	10	TRUE
Stark	male	20220324	1	80	14	TRUE
Stark	male	20220324	1	81	13	TRUE
Stark	male	20220324	1	82	4	FALSE
Stark	male	20220324	1	83	3	FALSE
Stark	male	20220324	1	84	4	FALSE
Stark	male	20220324	1	85	14	TRUE
Stark	male	20220324	1	86	12	TRUE
Stark	male	20220324	1	87	1	FALSE
Stark	male	20220324	1	88	14	TRUE
Stark	male	20220324	1	89	9	FALSE
Stark	male	20220324	1	90	11	TRUE
Stark	male	20220324	1	91	12	TRUE
Stark	male	20220324	1	92	14	TRUE
Stark	male	20220324	1	93	11	TRUE
Stark	male	20220324	1	94	5	FALSE
Stark	male	20220324	1	95	11	TRUE
Stark	male	20220324	1	96	8	TRUE
Stark	male	20220324	1	97	5	TRUE
Stark	male	20220324	1	98	6	FALSE
Stark	male	20220324	1	99	5	FALSE
Stark	male	20220324	1	100	9	TRUE
Stark	male	20220324	1	101	10	TRUE
Stark	male	20220324	1	102	4	FALSE
Stark	male	20220324	1	103	9	FALSE
Stark	male	20220324	1	104	14	TRUE
Stark	male	20220324	1	105	13	TRUE
Stark	male	20220324	1	106	16	TRUE
Stark	male	20220324	1	107	4	FALSE
Stark	male	20220324	1	108	4	FALSE
Stark	male	20220324	1	109	13	TRUE
Stark	male	20220324	1	110	3	TRUE
Stark	male	20220324	1	111	12	TRUE
Stark	male	20220324	1	112	3	FALSE
Stark	male	20220324	1	113	2	FALSE
Stark	male	20220324	1	114	15	TRUE
Stark	male	20220324	1	115	4	FALSE
Stark	male	20220324	1	116	5	TRUE
Stark	male	20220324	1	117	10	TRUE
Stark	male	20220324	1	118	10	TRUE
Stark	male	20220324	1	119	10	TRUE
Stark	male	20220324	1	120	11	TRUE
Stark	male	20220324	1	121	16	TRUE
Stark	male	20220324	1	122	9	TRUE
Stark	male	20220324	1	123	1	TRUE
Stark	male	20220324	1	124	4	FALSE
Stark	male	20220324	1	125	14	TRUE
Stark	male	20220324	1	126	4	FALSE
Stark	male	20220324	1	127	4	TRUE
Stark	male	20220324	1	128	6	FALSE
Stark	male	20220324	1	129	12	TRUE
Stark	male	20220324	1	130	1	FALSE
Stark	male	20220324	1	131	16	TRUE
Stark	male	20220324	1	132	14	TRUE
Stark	male	20220324	1	133	13	TRUE
Stark	male	20220324	1	134	4	FALSE
Stark	male	20220324	1	135	13	TRUE
Stark	male	20220324	1	136	14	TRUE
Stark	male	20220324	1	137	3	FALSE
Stark	male	20220324	1	138	11	TRUE
Stark	male	20220324	1	139	2	FALSE
Stark	male	20220324	1	140	14	TRUE
Stark	male	20220324	1	141	6	FALSE
Stark	male	20220324	1	142	3	TRUE
Stark	male	20220324	1	143	14	TRUE
Stark	male	20220324	1	144	4	TRUE
Stark	male	20220324	1	145	3	FALSE
Stark	male	20220324	1	146	3	TRUE
Stark	male	20220324	1	147	10	TRUE
Stark	male	20220324	1	148	4	TRUE
Stark	male	20220324	1	149	3	TRUE
Stark	male	20220324	1	150	6	FALSE
Stark	male	20220324	1	151	16	TRUE
Stark	male	20220324	1	152	6	FALSE
Stark	male	20220324	1	153	5	FALSE
Stark	male	20220324	1	154	5	FALSE
Stark	male	20220324	1	155	7	FALSE
Stark	male	20220324	1	156	7	TRUE
Stark	male	20220324	1	157	12	TRUE
Stark	male	20220324	1	158	3	FALSE
Stark	male	20220324	1	159	3	FALSE
Stark	male	20220324	1	160	15	FALSE
Stark	male	20220324	1	161	11	TRUE
Stark	male	20220324	1	162	9	TRUE
Stark	male	20220324	1	163	6	FALSE
Stark	male	20220324	1	164	6	FALSE
Stark	male	20220324	1	165	4	FALSE
Stark	male	20220324	1	166	5	FALSE
Stark	male	20220324	1	167	7	TRUE
Stark	male	20220324	1	168	3	TRUE
Stark	male	20220324	1	169	9	TRUE
Stark	male	20220324	1	170	13	TRUE
Stark	male	20220324	1	171	16	TRUE
Stark	male	20220324	1	172	5	FALSE
Stark	male	20220324	1	173	16	TRUE
Stark	male	20220324	1	174	7	FALSE
Stark	male	20220324	1	175	15	TRUE
Stark	male	20220324	1	176	14	TRUE
Stark	male	20220324	1	177	1	FALSE
Stark	male	20220324	1	178	13	TRUE
Stark	male	20220324	1	179	4	FALSE
Stark	male	20220324	1	180	4	TRUE
Stark	male	20220324	1	181	9	TRUE
Stark	male	20220324	1	182	5	TRUE
Stark	male	20220324	1	183	4	FALSE
Stark	male	20220324	1	184	4	FALSE
Stark	male	20220324	1	185	3	FALSE
Stark	male	20220324	1	186	3	FALSE
Stark	male	20220324	1	187	7	FALSE
Stark	male	20220324	1	188	7	TRUE
Stark	male	20220324	1	189	3	FALSE
Stark	male	20220324	1	190	15	TRUE
Stark	male	20220324	1	191	12	TRUE
Stark	male	20220324	1	192	11	TRUE
Stark	male	20220324	1	193	10	TRUE
Stark	male	20220324	1	194	5	TRUE
Stark	male	20220324	1	195	3	TRUE
Bengal	male	20190517	0	0	3	FALSE
Bengal	male	20190517	0	1	4	FALSE
Bengal	male	20190517	0	2	15	TRUE
Bengal	male	20190517	0	3	12	TRUE
Bengal	male	20190517	0	4	16	TRUE
Bengal	male	20190517	0	5	14	TRUE
Bengal	male	20190517	0	6	14	TRUE
Bengal	male	20190517	0	7	13	TRUE
Bengal	male	20190517	0	9	3	FALSE
Bengal	male	20190517	0	10	2	FALSE
Bengal	male	20190517	0	11	3	FALSE
Bengal	male	20190517	0	12	4	TRUE
Bengal	male	20190517	0	13	15	TRUE
Bengal	male	20190517	0	14	9	TRUE
Bengal	male	20190517	0	15	2	FALSE
Bengal	male	20190517	0	16	4	FALSE
Bengal	male	20190517	0	17	4	FALSE
Bengal	male	20190517	0	18	5	FALSE
Bengal	male	20190517	0	19	6	TRUE
Bengal	male	20190517	0	20	19	TRUE
Bengal	male	20190517	0	21	5	FALSE
Bengal	male	20190517	0	22	3	FALSE
Bengal	male	20190517	0	23	13	FALSE
Bengal	male	20190517	0	24	6	FALSE
Bengal	male	20190517	0	25	6	FALSE
Bengal	male	20190517	0	26	4	FALSE
Bengal	male	20190517	0	27	5	FALSE
Bengal	male	20190517	0	28	3	FALSE
Bengal	male	20190517	0	29	17	TRUE
Bengal	male	20190517	0	30	3	FALSE
Bengal	male	20190517	0	31	11	TRUE
Bengal	male	20190517	0	32	20	TRUE
Bengal	male	20190517	0	33	13	TRUE
Bengal	male	20190517	0	34	18	TRUE
Bengal	male	20190517	0	35	5	FALSE
Bengal	male	20190517	0	36	18	TRUE
Bengal	male	20190517	0	37	1	FALSE
Bengal	male	20190517	0	38	4	FALSE
Bengal	male	20190517	0	39	15	TRUE
Bengal	male	20190517	0	40	19	TRUE
Bengal	male	20190517	0	41	10	TRUE
Bengal	male	20190517	0	42	17	TRUE
Bengal	male	20190517	0	43	13	FALSE
Bengal	male	20190517	0	44	12	TRUE
Bengal	male	20190517	0	45	10	TRUE
Bengal	male	20190517	0	46	6	TRUE
Bengal	male	20190517	0	47	10	TRUE
Bengal	male	20190517	0	48	9	FALSE
Bengal	male	20190517	0	49	4	FALSE
Bengal	male	20190517	0	50	2	FALSE
Bengal	male	20190517	0	51	2	FALSE
Bengal	male	20190517	0	52	4	FALSE
Bengal	male	20190517	0	53	10	TRUE
Bengal	male	20190517	0	54	6	FALSE
Bengal	male	20190517	0	55	4	FALSE
Bengal	male	20190517	0	56	4	TRUE
Bengal	male	20190517	0	57	15	TRUE
Bengal	male	20190517	0	58	16	TRUE
Bengal	male	20190517	0	59	2	FALSE
Bengal	male	20190517	0	60	4	FALSE
Bengal	male	20190517	0	61	1	FALSE
Bengal	male	20190517	0	62	13	TRUE
Bengal	male	20190517	0	63	6	FALSE
Bengal	male	20190517	0	64	2	FALSE
Bengal	male	20190517	0	65	5	FALSE
Bengal	male	20190517	0	66	3	FALSE
Bengal	male	20190517	0	67	15	TRUE
Bengal	male	20190517	0	68	10	TRUE
Bengal	male	20190517	0	69	1	FALSE
Bengal	male	20190517	0	70	12	TRUE
Bengal	male	20190517	0	71	14	TRUE
Bengal	male	20190517	0	72	11	TRUE
Bengal	male	20190517	0	73	4	FALSE
Bengal	male	20190517	0	74	15	TRUE
Bengal	male	20190517	0	75	12	TRUE
Bengal	male	20190517	0	76	3	FALSE
Bengal	male	20190517	0	77	17	TRUE
Bengal	male	20190517	0	78	5	TRUE
Bengal	male	20190517	0	79	5	FALSE
Bengal	male	20190517	0	80	7	FALSE
Bengal	male	20190517	0	81	5	FALSE
Bengal	male	20190517	0	82	5	TRUE
Bengal	male	20190517	0	83	4	FALSE
Bengal	male	20190517	0	84	14	TRUE
Bengal	male	20190517	0	85	1	FALSE
Bengal	male	20190517	0	86	2	FALSE
Bengal	male	20190517	0	87	3	FALSE
Bengal	male	20190517	0	88	5	FALSE
Bengal	male	20190517	0	89	14	TRUE
Bengal	male	20190517	0	90	5	TRUE
Bengal	male	20190517	0	91	6	FALSE
Bengal	male	20190517	0	92	3	FALSE
Bengal	male	20190517	0	93	17	TRUE
Bengal	male	20190517	0	94	13	TRUE
Bengal	male	20190517	0	95	12	TRUE
Bengal	male	20190517	0	96	5	FALSE
Bengal	male	20190517	0	97	11	TRUE
Bengal	male	20190517	0	98	10	FALSE
Bengal	male	20190517	0	99	15	TRUE
Bengal	male	20190517	0	100	10	TRUE
Bengal	male	20190517	0	101	3	FALSE
Bengal	male	20190517	0	102	2	FALSE
Bengal	male	20190517	0	103	2	FALSE
Bengal	male	20190517	0	104	14	TRUE
Bengal	male	20190517	0	105	6	TRUE
Bengal	male	20190517	0	106	18	TRUE
Bengal	male	20190517	0	107	7	TRUE
Bengal	male	20190517	0	108	3	FALSE
Bengal	male	20190517	0	109	13	FALSE
Bengal	male	20190517	0	110	11	FALSE
Bengal	male	20190517	0	111	14	TRUE
Bengal	male	20190517	0	112	14	TRUE
Bengal	male	20190517	0	113	7	FALSE
Bengal	male	20190517	0	114	12	TRUE
Bengal	male	20190517	0	115	2	FALSE
Bengal	male	20190517	0	116	14	TRUE
Bengal	male	20190517	0	117	11	FALSE
Bengal	male	20190517	0	118	1	FALSE
Bengal	male	20190517	0	119	6	FALSE
Bengal	male	20190517	0	120	9	TRUE
Bengal	male	20190517	0	121	2	FALSE
Bengal	male	20190517	0	122	6	TRUE
Bengal	male	20190517	0	123	15	TRUE
Bengal	male	20190517	0	124	12	TRUE
Bengal	male	20190517	0	125	6	TRUE
Bengal	male	20190517	0	126	4	FALSE
Bengal	male	20190517	0	127	15	TRUE
Bengal	male	20190517	0	128	15	TRUE
Bengal	male	20190517	0	129	5	FALSE
Bengal	male	20190517	0	130	12	TRUE
Bengal	male	20190517	0	131	6	FALSE
Bengal	male	20190517	0	132	2	FALSE
Bengal	male	20190517	0	133	5	FALSE
Bengal	male	20190517	0	134	15	TRUE
Bengal	male	20190517	0	135	4	FALSE
Bengal	male	20190517	0	136	5	FALSE
Bengal	male	20190517	0	137	4	FALSE
Bengal	male	20190517	0	138	10	FALSE
Bengal	male	20190517	0	139	15	TRUE
Bengal	male	20190517	0	140	1	FALSE
Bengal	male	20190517	0	141	9	TRUE
Bengal	male	20190517	0	142	12	TRUE
Bengal	male	20190517	0	143	9	TRUE
Bengal	male	20190517	0	144	17	TRUE
Bengal	male	20190517	0	145	12	FALSE
Bengal	male	20190517	0	146	2	FALSE
Bengal	male	20190517	0	147	4	FALSE
Bengal	male	20190517	0	148	13	TRUE
Bengal	male	20190517	0	149	3	FALSE
Bengal	male	20190517	0	150	7	TRUE
Bengal	male	20190517	0	151	6	FALSE
Bengal	male	20190517	0	152	9	TRUE
Bengal	male	20190517	0	153	5	FALSE
Bengal	male	20190517	0	154	5	TRUE
Bengal	male	20190517	0	155	9	TRUE
Bengal	male	20190517	0	156	14	TRUE
Bengal	male	20190517	0	157	5	TRUE
Bengal	male	20190517	0	158	4	FALSE
Bengal	male	20190517	0	159	10	TRUE
Bengal	male	20190517	0	160	3	FALSE
Bengal	male	20190517	0	161	13	TRUE
Bengal	male	20190517	0	162	6	TRUE
Bengal	male	20190517	0	163	15	TRUE
Bengal	male	20190517	0	164	2	FALSE
Bengal	male	20190517	0	165	13	TRUE
Bengal	male	20190517	0	166	13	TRUE
Bengal	male	20190517	0	167	5	TRUE
Bengal	male	20190517	0	168	3	FALSE
Bengal	male	20190517	0	169	4	FALSE
Bengal	male	20190517	0	170	6	TRUE
Bengal	male	20190517	0	171	14	TRUE
Bengal	male	20190517	0	172	10	TRUE
Bengal	male	20190517	0	173	12	TRUE
Bengal	male	20190517	0	174	4	FALSE
Bengal	male	20190517	0	175	2	FALSE
Bengal	male	20190517	0	176	13	TRUE
Bengal	male	20190517	0	177	1	FALSE
Bengal	male	20190517	0	178	5	FALSE
Bengal	male	20190517	0	179	4	FALSE
Bengal	male	20190517	0	180	11	TRUE
Bengal	male	20190517	0	181	5	FALSE
Bengal	male	20190517	0	182	11	TRUE
Bengal	male	20190517	0	183	5	FALSE
Bengal	male	20190517	0	184	15	FALSE
Bengal	male	20190517	0	185	1	FALSE
Bengal	male	20190517	0	186	2	FALSE
Bengal	male	20190517	0	187	13	TRUE
Bengal	male	20190517	0	188	12	FALSE
Bengal	male	20190517	0	189	6	FALSE
Bengal	male	20190517	0	190	10	TRUE
Bengal	male	20190517	0	191	10	TRUE
Bengal	male	20190517	0	192	6	FALSE
Bengal	male	20190517	0	193	14	TRUE
Bengal	male	20190517	0	194	3	FALSE
Bengal	male	20190517	0	195	1	FALSE
Bengal	male	20190517	0	196	5	FALSE
Bengal	male	20190517	0	197	12	TRUE
Bengal	male	20190517	0	198	4	FALSE
Bengal	male	20190517	0	199	1	FALSE
Bengal	male	20190517	0	200	3	FALSE
Bengal	male	20190517	0	201	19	FALSE
Bengal	male	20190517	0	202	3	FALSE
Bengal	male	20190517	0	203	7	FALSE
Bengal	male	20190517	0	204	10	TRUE
Bengal	male	20190517	0	205	10	TRUE
Bengal	male	20190517	0	206	4	FALSE
Bengal	male	20190517	0	207	15	TRUE
Bengal	male	20190517	0	208	7	FALSE
Bengal	male	20190517	0	209	5	TRUE
Bengal	male	20190517	0	210	3	FALSE
Bengal	male	20190517	0	211	16	TRUE
Bengal	male	20190517	0	212	10	FALSE
Bengal	male	20190517	0	213	6	TRUE
Bengal	male	20190517	0	214	1	FALSE
Bengal	male	20190517	0	215	12	TRUE
Bengal	male	20190517	0	216	5	TRUE
Bengal	male	20190517	0	217	11	TRUE
Bengal	male	20190517	0	218	2	FALSE
Bengal	male	20190517	0	219	4	FALSE
Bengal	male	20190517	0	220	18	TRUE
Bengal	male	20190517	0	221	4	FALSE
Bengal	male	20190517	0	222	11	TRUE
Bengal	male	20190517	0	223	7	TRUE
Bengal	male	20190517	0	224	11	TRUE
Bengal	male	20190517	0	225	6	FALSE
Bengal	male	20190517	0	226	7	FALSE
Bengal	male	20190517	0	227	6	FALSE
Bengal	male	20190517	0	228	16	TRUE
Bengal	male	20190517	0	229	9	TRUE
Bengal	male	20190517	0	230	3	FALSE
Bengal	male	20190517	0	232	5	TRUE
Bengal	male	20190517	0	233	12	TRUE
Bengal	male	20190517	0	234	9	FALSE
Bengal	male	20190517	0	235	17	TRUE
Bengal	male	20190517	0	236	3	FALSE
Bengal	male	20190517	0	237	2	FALSE
Bengal	male	20190517	0	238	2	FALSE
Bengal	male	20190517	0	239	12	FALSE
Bengal	male	20190517	0	240	13	TRUE
Bengal	male	20190517	0	241	14	FALSE
Bengal	male	20190517	0	242	11	FALSE
Bengal	male	20190517	0	243	15	TRUE
Bengal	male	20190517	0	244	3	FALSE
Bengal	male	20190517	0	245	11	TRUE
Bengal	male	20190517	0	246	7	TRUE
Bengal	male	20190516	0	0	6	FALSE
Bengal	male	20190516	0	1	4	FALSE
Bengal	male	20190516	0	2	7	FALSE
Bengal	male	20190516	0	3	9	FALSE
Bengal	male	20190516	0	4	5	FALSE
Bengal	male	20190516	0	5	4	FALSE
Bengal	male	20190516	0	6	14	TRUE
Bengal	male	20190516	0	7	6	FALSE
Bengal	male	20190516	0	8	16	TRUE
Bengal	male	20190516	0	9	3	FALSE
Bengal	male	20190516	0	10	5	FALSE
Bengal	male	20190516	0	11	12	FALSE
Bengal	male	20190516	0	12	7	FALSE
Bengal	male	20190516	0	13	7	FALSE
Bengal	male	20190516	0	14	10	FALSE
Bengal	male	20190516	0	15	12	TRUE
Bengal	male	20190516	0	16	11	TRUE
Bengal	male	20190516	0	17	13	TRUE
Bengal	male	20190516	0	18	12	TRUE
Bengal	male	20190516	0	19	10	FALSE
Bengal	male	20190516	0	20	11	FALSE
Bengal	male	20190516	0	21	3	FALSE
Bengal	male	20190516	0	22	16	TRUE
Bengal	male	20190516	0	23	9	FALSE
Bengal	male	20190516	0	24	12	TRUE
Bengal	male	20190516	0	25	14	FALSE
Bengal	male	20190516	0	26	5	FALSE
Bengal	male	20190516	0	27	3	FALSE
Bengal	male	20190516	0	28	17	TRUE
Bengal	male	20190516	0	29	1	FALSE
Bengal	male	20190516	0	30	10	TRUE
Bengal	male	20190516	0	31	7	TRUE
Bengal	male	20190516	0	32	4	FALSE
Bengal	male	20190516	0	33	20	TRUE
Bengal	male	20190516	0	34	12	TRUE
Bengal	male	20190516	0	35	3	FALSE
Bengal	male	20190516	0	36	13	TRUE
Bengal	male	20190516	0	37	1	FALSE
Bengal	male	20190516	0	38	4	FALSE
Bengal	male	20190516	0	39	14	TRUE
Bengal	male	20190516	0	40	3	FALSE
Bengal	male	20190516	0	41	1	FALSE
Bengal	male	20190516	0	42	5	FALSE
Bengal	male	20190516	0	43	10	FALSE
Bengal	male	20190516	0	44	13	TRUE
Bengal	male	20190516	0	45	2	FALSE
Bengal	male	20190516	0	46	11	FALSE
Bengal	male	20190516	0	47	2	FALSE
Bengal	male	20190516	0	48	3	FALSE
Bengal	male	20190516	0	49	5	FALSE
Bengal	male	20190516	0	50	6	FALSE
Bengal	male	20190516	0	51	9	FALSE
Bengal	male	20190516	0	52	11	TRUE
Bengal	male	20190516	0	53	5	FALSE
Bengal	male	20190516	0	54	2	FALSE
Bengal	male	20190516	0	55	2	FALSE
Bengal	male	20190516	0	56	4	FALSE
Bengal	male	20190516	0	57	12	TRUE
Bengal	male	20190516	0	58	13	TRUE
Bengal	male	20190516	0	59	4	FALSE
Bengal	male	20190516	0	60	12	TRUE
Bengal	male	20190516	0	61	3	FALSE
Bengal	male	20190516	0	62	5	FALSE
Bengal	male	20190516	0	63	11	FALSE
Bengal	male	20190516	0	64	18	TRUE
Bengal	male	20190516	0	65	14	FALSE
Bengal	male	20190516	0	66	14	TRUE
Bengal	male	20190516	0	67	10	TRUE
Bengal	male	20190516	0	68	16	FALSE
Bengal	male	20190516	0	69	5	FALSE
Bengal	male	20190516	0	70	16	TRUE
Bengal	male	20190516	0	71	9	TRUE
Bengal	male	20190516	0	73	15	TRUE
Bengal	male	20190516	0	74	14	TRUE
Bengal	male	20190516	0	75	2	FALSE
Bengal	male	20190516	0	76	16	TRUE
Bengal	male	20190516	0	77	5	FALSE
Bengal	male	20190516	0	78	1	FALSE
Bengal	male	20190516	0	79	16	TRUE
Bengal	male	20190516	0	80	19	TRUE
Bengal	male	20190516	0	81	6	FALSE
Bengal	male	20190516	0	82	6	FALSE
Bengal	male	20190516	0	83	3	FALSE
Bengal	male	20190516	0	84	3	FALSE
Bengal	male	20190516	0	85	6	TRUE
Bengal	male	20190516	0	86	13	FALSE
Bengal	male	20190516	0	87	1	FALSE
Bengal	male	20190516	0	88	9	TRUE
Bengal	male	20190516	0	89	16	TRUE
Bengal	male	20190516	0	90	6	TRUE
Bengal	male	20190516	0	91	9	FALSE
Bengal	male	20190516	0	92	10	TRUE
Bengal	male	20190516	0	93	10	TRUE
Bengal	male	20190516	0	94	1	FALSE
Bengal	male	20190516	0	95	5	FALSE
Bengal	male	20190516	0	96	5	FALSE
Bengal	male	20190516	0	97	13	TRUE
Bengal	male	20190516	0	98	13	TRUE
Bengal	male	20190516	0	99	12	TRUE
Bengal	male	20190516	0	100	15	TRUE
Bengal	male	20190516	0	101	6	FALSE
Bengal	male	20190516	0	102	5	FALSE
Bengal	male	20190516	0	103	10	TRUE
Bengal	male	20190516	0	104	10	TRUE
Bengal	male	20190516	0	105	7	TRUE
Bengal	male	20190516	0	106	14	TRUE
Bengal	male	20190516	0	107	15	TRUE
Bengal	male	20190516	0	108	3	FALSE
Bengal	male	20190516	0	109	1	FALSE
Bengal	male	20190516	0	110	13	TRUE
Bengal	male	20190516	0	111	7	FALSE
Bengal	male	20190516	0	112	14	TRUE
Bengal	male	20190516	0	113	14	TRUE
Bengal	male	20190516	0	114	4	FALSE
Bengal	male	20190516	0	115	12	TRUE
Bengal	male	20190516	0	116	2	FALSE
Bengal	male	20190516	0	117	3	FALSE
Bengal	male	20190516	0	118	15	TRUE
Bengal	male	20190516	0	119	12	TRUE
Bengal	male	20190516	0	120	4	FALSE
Bengal	male	20190516	0	121	5	FALSE
Bengal	male	20190516	0	122	14	TRUE
Bengal	male	20190516	0	123	6	FALSE
Bengal	male	20190516	0	124	15	TRUE
Bengal	male	20190516	0	125	18	TRUE
Bengal	male	20190516	0	126	3	FALSE
Bengal	male	20190516	0	127	13	TRUE
Bengal	male	20190516	0	128	2	FALSE
Bengal	male	20190516	0	129	10	TRUE
Bengal	male	20190516	0	130	13	TRUE
Bengal	male	20190516	0	131	10	TRUE
Bengal	male	20190516	0	132	5	FALSE
Bengal	male	20190516	0	133	4	FALSE
Bengal	male	20190516	0	134	2	FALSE
Bengal	male	20190516	0	135	11	TRUE
Bengal	male	20190516	0	136	3	TRUE
Bengal	male	20190516	0	137	3	FALSE
Bengal	male	20190516	0	138	1	FALSE
Bengal	male	20190516	0	139	17	TRUE
Bengal	male	20190516	0	140	14	FALSE
Bengal	male	20190516	0	141	2	FALSE
Bengal	male	20190516	0	142	14	TRUE
Bengal	male	20190516	0	144	12	TRUE
Bengal	male	20190516	0	145	10	TRUE
Bengal	male	20190516	0	146	6	TRUE
Bengal	male	20190516	0	147	19	TRUE
Bengal	male	20190516	0	148	7	FALSE
Bengal	male	20190516	0	149	16	FALSE
Bengal	male	20190516	0	150	6	FALSE
Bengal	male	20190516	0	151	3	FALSE
Bengal	male	20190516	0	152	5	FALSE
Bengal	male	20190516	0	153	13	FALSE
Bengal	male	20190516	0	154	5	FALSE
Bengal	male	20190516	0	155	5	TRUE
Bengal	male	20190516	0	156	11	FALSE
Bengal	male	20190516	0	157	1	FALSE
Bengal	male	20190516	0	158	9	FALSE
Bengal	male	20190516	0	159	4	FALSE
Bengal	male	20190516	0	160	12	FALSE
Stark	male	20220326	2	0	9	TRUE
Stark	male	20220326	2	1	4	TRUE
Stark	male	20220326	2	2	11	TRUE
Stark	male	20220326	2	3	14	TRUE
Stark	male	20220326	2	4	4	TRUE
Stark	male	20220326	2	5	10	TRUE
Stark	male	20220326	2	6	4	TRUE
Stark	male	20220326	2	7	10	FALSE
Stark	male	20220326	2	8	4	FALSE
Stark	male	20220326	2	9	11	TRUE
Stark	male	20220326	2	10	3	FALSE
Stark	male	20220326	2	11	5	TRUE
Stark	male	20220326	2	12	3	FALSE
Stark	male	20220326	2	13	9	TRUE
Stark	male	20220326	2	14	3	FALSE
Stark	male	20220326	2	15	3	FALSE
Stark	male	20220326	2	16	9	TRUE
Stark	male	20220326	2	17	5	FALSE
Stark	male	20220326	2	18	11	TRUE
Stark	male	20220326	2	19	14	TRUE
Stark	male	20220326	2	20	2	FALSE
Stark	male	20220326	2	21	10	TRUE
Stark	male	20220326	2	22	4	FALSE
Stark	male	20220326	2	23	13	TRUE
Stark	male	20220326	2	24	12	TRUE
Stark	male	20220326	2	25	7	FALSE
Stark	male	20220326	2	26	2	FALSE
Stark	male	20220326	2	27	10	TRUE
Stark	male	20220326	2	28	3	FALSE
Stark	male	20220326	2	29	3	FALSE
Stark	male	20220326	2	30	12	TRUE
Stark	male	20220326	2	31	5	FALSE
Stark	male	20220326	2	32	10	TRUE
Stark	male	20220326	2	33	9	FALSE
Stark	male	20220326	2	34	16	TRUE
Stark	male	20220326	2	35	4	FALSE
Stark	male	20220326	2	36	11	TRUE
Stark	male	20220326	2	37	5	FALSE
Stark	male	20220326	2	38	5	FALSE
Stark	male	20220326	2	39	2	FALSE
Stark	male	20220326	2	40	6	TRUE
Stark	male	20220326	2	41	14	TRUE
Stark	male	20220326	2	42	6	FALSE
Stark	male	20220326	2	43	10	FALSE
Stark	male	20220326	2	44	4	FALSE
Stark	male	20220326	2	45	16	TRUE
Stark	male	20220326	2	46	13	TRUE
Stark	male	20220326	2	47	9	TRUE
Stark	male	20220326	2	48	6	TRUE
Stark	male	20220326	2	49	3	TRUE
Stark	male	20220326	2	50	5	FALSE
Stark	male	20220326	2	51	3	FALSE
Stark	male	20220326	2	52	11	TRUE
Stark	male	20220326	2	53	9	TRUE
Stark	male	20220326	2	54	4	TRUE
Stark	male	20220326	2	55	9	TRUE
Stark	male	20220326	2	56	3	FALSE
Stark	male	20220326	2	57	5	FALSE
Stark	male	20220326	2	58	13	TRUE
Stark	male	20220326	2	59	7	FALSE
Stark	male	20220326	2	60	2	FALSE
Stark	male	20220326	2	61	5	TRUE
Stark	male	20220326	2	62	2	FALSE
Stark	male	20220326	2	63	3	FALSE
Stark	male	20220326	2	64	9	TRUE
Stark	male	20220326	2	65	6	TRUE
Stark	male	20220326	2	66	4	TRUE
Stark	male	20220326	2	67	10	TRUE
Stark	male	20220326	2	68	11	TRUE
Stark	male	20220326	2	69	5	FALSE
Stark	male	20220326	2	70	3	FALSE
Stark	male	20220326	2	71	14	TRUE
Stark	male	20220326	2	72	7	FALSE
Stark	male	20220326	2	73	14	TRUE
Stark	male	20220326	2	74	13	FALSE
Stark	male	20220326	2	75	16	TRUE
Stark	male	20220326	2	76	14	TRUE
Stark	male	20220326	2	77	1	FALSE
Stark	male	20220326	2	78	7	FALSE
Stark	male	20220326	2	79	12	TRUE
Stark	male	20220326	2	80	5	TRUE
Stark	male	20220326	2	81	14	TRUE
Stark	male	20220326	2	82	10	TRUE
Stark	male	20220326	2	83	3	FALSE
Stark	male	20220326	2	84	9	TRUE
Stark	male	20220326	2	85	1	FALSE
Stark	male	20220326	2	86	3	FALSE
Stark	male	20220326	2	87	12	TRUE
Stark	male	20220326	2	88	13	TRUE
Stark	male	20220326	2	89	16	TRUE
Stark	male	20220326	2	90	2	FALSE
Stark	male	20220326	2	91	2	TRUE
Stark	male	20220326	2	92	12	TRUE
Stark	male	20220326	2	93	13	TRUE
Stark	male	20220326	2	94	4	FALSE
Stark	male	20220326	2	95	2	FALSE
Stark	male	20220326	2	96	3	FALSE
Stark	male	20220326	2	97	12	TRUE
Stark	male	20220326	2	98	14	TRUE
Stark	male	20220326	2	99	10	FALSE
Stark	male	20220326	2	100	4	FALSE
Stark	male	20220326	2	101	6	FALSE
Stark	male	20220326	2	102	3	FALSE
Stark	male	20220326	2	103	12	FALSE
Stark	male	20220326	2	104	9	TRUE
Stark	male	20220326	2	105	12	TRUE
Stark	male	20220326	2	106	5	FALSE
Stark	male	20220326	2	107	13	TRUE
Stark	male	20220326	2	108	16	TRUE
Stark	male	20220326	2	109	10	TRUE
Stark	male	20220326	2	110	3	FALSE
Stark	male	20220326	2	111	7	FALSE
Stark	male	20220326	2	112	12	FALSE
Stark	male	20220326	2	113	12	TRUE
Stark	male	20220326	2	114	12	TRUE
Stark	male	20220326	2	115	10	TRUE
Stark	male	20220326	2	116	11	TRUE
Stark	male	20220326	2	117	12	TRUE
Stark	male	20220326	2	118	4	FALSE
Stark	male	20220326	2	119	7	TRUE
Stark	male	20220326	2	120	2	FALSE
Stark	male	20220326	2	121	15	TRUE
Stark	male	20220326	2	122	6	FALSE
Stark	male	20220326	2	123	3	FALSE
Stark	male	20220326	2	124	11	TRUE
Stark	male	20220326	2	125	12	TRUE
Stark	male	20220326	2	126	11	FALSE
Stark	male	20220326	2	127	8	TRUE
Stark	male	20220326	2	128	11	TRUE
Stark	male	20220326	2	129	9	FALSE
Stark	male	20220326	2	130	2	TRUE
Stark	male	20220326	2	131	14	FALSE
Stark	male	20220326	2	132	4	FALSE
Stark	male	20220326	2	133	5	FALSE
Stark	male	20220326	2	134	1	FALSE
Tabby	male	20190423	0	0	5	TRUE
Tabby	male	20190423	0	1	11	TRUE
Tabby	male	20190423	0	2	4	FALSE
Tabby	male	20190423	0	3	5	TRUE
Tabby	male	20190423	0	4	13	FALSE
Tabby	male	20190423	0	5	5	FALSE
Tabby	male	20190423	0	6	3	FALSE
Tabby	male	20190423	0	7	14	TRUE
Tabby	male	20190423	0	8	1	FALSE
Tabby	male	20190423	0	9	6	TRUE
Tabby	male	20190423	0	10	19	TRUE
Tabby	male	20190423	0	11	12	TRUE
Tabby	male	20190423	0	12	5	FALSE
Tabby	male	20190423	0	13	3	FALSE
Tabby	male	20190423	0	14	10	FALSE
Tabby	male	20190423	0	15	17	TRUE
Tabby	male	20190423	0	16	2	FALSE
Tabby	male	20190423	0	17	5	TRUE
Tabby	male	20190423	0	18	5	FALSE
Tabby	male	20190423	0	19	11	FALSE
Tabby	male	20190423	0	20	18	TRUE
Tabby	male	20190423	0	21	5	FALSE
Tabby	male	20190423	0	22	12	FALSE
Tabby	male	20190423	0	23	6	FALSE
Tabby	male	20190423	0	24	2	TRUE
Tabby	male	20190423	0	25	16	TRUE
Tabby	male	20190423	0	27	4	FALSE
Tabby	male	20190423	0	28	6	FALSE
Tabby	male	20190423	0	29	6	TRUE
Tabby	male	20190423	0	30	14	TRUE
Tabby	male	20190423	0	31	15	TRUE
Tabby	male	20190423	0	32	5	FALSE
Tabby	male	20190423	0	33	2	FALSE
Tabby	male	20190423	0	34	1	FALSE
Tabby	male	20190423	0	35	13	TRUE
Tabby	male	20190423	0	36	7	TRUE
Tabby	male	20190423	0	37	4	FALSE
Tabby	male	20190423	0	38	5	FALSE
Tabby	male	20190423	0	39	7	FALSE
Tabby	male	20190423	0	40	17	TRUE
Tabby	male	20190423	0	41	3	FALSE
Tabby	male	20190423	0	42	12	FALSE
Tabby	male	20190423	0	43	6	FALSE
Tabby	male	20190423	0	44	4	FALSE
Tabby	male	20190423	0	45	4	FALSE
Tabby	male	20190423	0	46	2	FALSE
Tabby	male	20190423	0	47	7	FALSE
Tabby	male	20190423	0	48	5	FALSE
Tabby	male	20190423	0	49	11	TRUE
Tabby	male	20190423	0	50	10	TRUE
Tabby	male	20190423	0	51	4	FALSE
Tabby	male	20190423	0	52	13	TRUE
Tabby	male	20190423	0	53	3	FALSE
Tabby	male	20190423	0	54	2	FALSE
Tabby	male	20190423	0	55	16	TRUE
Tabby	male	20190423	0	56	11	TRUE
Tabby	male	20190423	0	57	5	FALSE
Tabby	male	20190423	0	58	5	FALSE
Tabby	male	20190423	0	59	13	TRUE
Tabby	male	20190423	0	60	13	TRUE
Tabby	male	20190423	0	61	4	FALSE
Tabby	male	20190423	0	62	10	FALSE
Tabby	male	20190423	0	63	3	FALSE
Tabby	male	20190423	0	64	4	FALSE
Tabby	male	20190423	0	65	5	FALSE
Tabby	male	20190423	0	66	6	FALSE
Tabby	male	20190423	0	67	4	FALSE
Tabby	male	20190423	0	68	10	TRUE
Tabby	male	20190423	0	69	2	FALSE
Tabby	male	20190423	0	70	14	TRUE
Tabby	male	20190423	0	71	8	FALSE
Tabby	male	20190423	0	72	1	FALSE
Tabby	male	20190423	0	73	4	FALSE
Tabby	male	20190423	0	74	12	TRUE
Tabby	male	20190423	0	75	4	FALSE
Tabby	male	20190423	0	76	7	TRUE
Tabby	male	20190423	0	77	10	TRUE
Tabby	male	20190423	0	78	4	FALSE
Tabby	male	20190423	0	79	6	FALSE
Tabby	male	20190423	0	80	6	FALSE
Tabby	male	20190423	0	81	10	FALSE
Tabby	male	20190423	0	82	12	TRUE
Tabby	male	20190423	0	83	5	FALSE
Tabby	male	20190423	0	84	5	FALSE
Tabby	male	20190423	0	85	4	FALSE
Tabby	male	20190423	0	86	3	FALSE
Tabby	male	20190423	0	87	16	TRUE
Tabby	male	20190423	0	88	6	TRUE
Tabby	male	20190423	0	89	5	TRUE
Tabby	male	20190423	0	90	7	FALSE
Tabby	male	20190423	0	91	3	FALSE
Tabby	male	20190423	0	92	4	FALSE
Tabby	male	20190423	0	93	16	TRUE
Tabby	male	20190423	0	94	17	TRUE
Tabby	male	20190423	0	95	12	TRUE
Tabby	male	20190423	0	96	3	FALSE
Tabby	male	20190423	0	97	5	FALSE
Tabby	male	20190423	0	98	3	FALSE
Tabby	male	20190423	0	99	11	TRUE
Tabby	male	20190423	0	100	10	TRUE
Tabby	male	20190423	0	101	3	FALSE
Tabby	male	20190423	0	102	3	FALSE
Tabby	male	20190423	0	103	14	TRUE
Tabby	male	20190423	0	104	4	FALSE
Tabby	male	20190423	0	105	14	TRUE
Tabby	male	20190423	0	106	6	FALSE
Tabby	male	20190423	0	107	1	FALSE
Tabby	male	20190423	0	109	4	FALSE
Tabby	male	20190423	0	110	4	FALSE
Tabby	male	20190423	0	111	16	TRUE
Tabby	male	20190423	0	112	11	TRUE
Tabby	male	20190423	0	113	8	FALSE
Tabby	male	20190423	0	114	2	FALSE
Tabby	male	20190423	0	115	13	TRUE
Tabby	male	20190423	0	116	13	TRUE
Tabby	male	20190423	0	117	14	TRUE
Tabby	male	20190423	0	118	4	FALSE
Tabby	male	20190423	0	119	5	FALSE
Tabby	male	20190423	0	120	8	FALSE
Tabby	male	20190423	0	121	3	FALSE
Tabby	male	20190423	0	122	3	FALSE
Tabby	male	20190423	0	123	4	FALSE
Tabby	male	20190423	0	124	13	TRUE
Tabby	male	20190423	0	125	1	FALSE
Tabby	male	20190423	0	126	11	TRUE
Tabby	male	20190423	0	127	8	TRUE
Tabby	male	20190423	0	128	5	FALSE
Tabby	male	20190423	0	129	10	TRUE
Tabby	male	20190423	0	130	13	TRUE
Tabby	male	20190423	0	131	3	FALSE
Tabby	male	20190423	0	132	4	FALSE
Tabby	male	20190423	0	133	3	FALSE
Tabby	male	20190423	0	134	3	FALSE
Tabby	male	20190423	0	135	10	FALSE
Tabby	male	20190423	0	136	12	TRUE
Tabby	male	20190423	0	137	3	FALSE
Tabby	male	20190423	0	138	13	TRUE
Tabby	male	20190423	0	139	12	TRUE
Tabby	male	20190423	0	140	5	FALSE
Tabby	male	20190423	0	141	2	FALSE
Tabby	male	20190423	0	142	20	TRUE
Tabby	male	20190423	0	143	5	TRUE
Tabby	male	20190423	0	144	12	TRUE
Tabby	male	20190423	0	145	1	FALSE
Tabby	male	20190423	0	146	6	TRUE
Tabby	male	20190423	0	147	13	TRUE
Tabby	male	20190423	0	148	8	FALSE
Tabby	male	20190423	0	149	4	FALSE
Tabby	male	20190423	0	150	5	FALSE
Tabby	male	20190423	0	151	15	FALSE
Tabby	male	20190423	0	152	4	FALSE
Tabby	male	20190423	0	153	4	FALSE
Tabby	male	20190423	0	154	2	FALSE
Tabby	male	20190423	0	155	5	FALSE
Tabby	male	20190423	0	156	12	FALSE
Tabby	male	20190423	0	157	13	FALSE
Tabby	male	20190423	0	158	17	FALSE
Tabby	male	20190423	0	159	17	FALSE
Tabby	male	20190423	0	160	10	FALSE
Tabby	male	20190423	0	161	15	FALSE
Tabby	male	20190423	0	162	4	FALSE
Tabby	male	20190423	0	163	11	FALSE
Tabby	male	20190423	0	164	11	FALSE
Tabby	male	20190423	0	165	19	FALSE
Tabby	male	20190423	0	166	8	FALSE
Tabby	male	20190423	0	167	16	FALSE
Tabby	male	20190423	0	168	13	FALSE
Tabby	male	20190514	0	0	3	FALSE
Tabby	male	20190514	0	1	13	TRUE
Tabby	male	20190514	0	2	4	FALSE
Tabby	male	20190514	0	3	15	TRUE
Tabby	male	20190514	0	4	5	FALSE
Tabby	male	20190514	0	5	1	FALSE
Tabby	male	20190514	0	6	14	TRUE
Tabby	male	20190514	0	7	2	FALSE
Tabby	male	20190514	0	8	5	TRUE
Tabby	male	20190514	0	9	11	TRUE
Tabby	male	20190514	0	10	2	FALSE
Tabby	male	20190514	0	11	10	TRUE
Tabby	male	20190514	0	12	11	FALSE
Tabby	male	20190514	0	13	4	TRUE
Tabby	male	20190514	0	15	2	FALSE
Tabby	male	20190514	0	16	3	FALSE
Tabby	male	20190514	0	17	10	TRUE
Tabby	male	20190514	0	18	11	TRUE
Tabby	male	20190514	0	19	13	FALSE
Tabby	male	20190514	0	20	7	FALSE
Tabby	male	20190514	0	21	10	TRUE
Tabby	male	20190514	0	22	1	FALSE
Tabby	male	20190514	0	23	10	TRUE
Tabby	male	20190514	0	24	15	TRUE
Tabby	male	20190514	0	25	7	FALSE
Tabby	male	20190514	0	26	10	TRUE
Tabby	male	20190514	0	27	10	TRUE
Tabby	male	20190514	0	28	3	FALSE
Tabby	male	20190514	0	29	6	TRUE
Tabby	male	20190514	0	30	3	FALSE
Tabby	male	20190514	0	31	2	FALSE
Tabby	male	20190514	0	32	16	TRUE
Tabby	male	20190514	0	33	12	TRUE
Tabby	male	20190514	0	34	7	TRUE
Tabby	male	20190514	0	35	8	FALSE
Tabby	male	20190514	0	36	4	FALSE
Tabby	male	20190514	0	37	11	FALSE
Tabby	male	20190514	0	38	13	TRUE
Tabby	male	20190514	0	39	6	FALSE
Tabby	male	20190514	0	40	5	FALSE
Tabby	male	20190514	0	41	15	TRUE
Tabby	male	20190514	0	42	15	TRUE
Tabby	male	20190514	0	43	12	TRUE
Tabby	male	20190514	0	44	15	TRUE
Tabby	male	20190514	0	45	15	TRUE
Tabby	male	20190514	0	46	12	TRUE
Tabby	male	20190514	0	47	14	TRUE
Tabby	male	20190514	0	48	4	FALSE
Tabby	male	20190514	0	49	4	FALSE
Tabby	male	20190514	0	50	13	TRUE
Tabby	male	20190514	0	51	15	TRUE
Tabby	male	20190514	0	52	2	FALSE
Tabby	male	20190514	0	53	6	FALSE
Tabby	male	20190514	0	54	6	TRUE
Tabby	male	20190514	0	55	14	FALSE
Tabby	male	20190514	0	56	11	TRUE
Tabby	male	20190514	0	57	16	TRUE
Tabby	male	20190514	0	58	7	TRUE
Tabby	male	20190514	0	59	5	FALSE
Tabby	male	20190514	0	60	14	TRUE
Tabby	male	20190514	0	61	4	FALSE
Tabby	male	20190514	0	62	4	FALSE
Tabby	male	20190514	0	63	4	FALSE
Tabby	male	20190514	0	64	4	FALSE
Tabby	male	20190514	0	65	15	TRUE
Tabby	male	20190514	0	66	11	TRUE
Tabby	male	20190514	0	67	12	TRUE
Tabby	male	20190514	0	68	14	TRUE
Tabby	male	20190514	0	69	3	FALSE
Tabby	male	20190514	0	70	3	FALSE
Tabby	male	20190514	0	71	10	TRUE
Tabby	male	20190514	0	72	5	FALSE
Tabby	male	20190514	0	73	13	TRUE
Tabby	male	20190514	0	74	3	FALSE
Tabby	male	20190514	0	75	7	FALSE
Tabby	male	20190514	0	76	10	FALSE
Tabby	male	20190514	0	77	6	TRUE
Tabby	male	20190514	0	78	10	TRUE
Tabby	male	20190514	0	79	16	TRUE
Tabby	male	20190514	0	80	12	TRUE
Tabby	male	20190514	0	81	4	TRUE
Tabby	male	20190514	0	82	2	FALSE
Tabby	male	20190514	0	83	10	TRUE
Tabby	male	20190514	0	85	3	FALSE
Tabby	male	20190514	0	86	18	TRUE
Tabby	male	20190514	0	87	2	FALSE
Tabby	male	20190514	0	88	11	FALSE
Tabby	male	20190514	0	89	2	FALSE
Tabby	male	20190514	0	90	5	FALSE
Tabby	male	20190514	0	91	15	TRUE
Tabby	male	20190514	0	92	13	TRUE
Tabby	male	20190514	0	93	5	FALSE
Tabby	male	20190514	0	94	5	FALSE
Tabby	male	20190514	0	95	4	FALSE
Tabby	male	20190514	0	96	18	TRUE
Tabby	male	20190514	0	97	18	TRUE
Tabby	male	20190514	0	98	15	TRUE
Tabby	male	20190514	0	99	2	FALSE
Tabby	male	20190514	0	100	10	TRUE
Tabby	male	20190514	0	101	4	FALSE
Tabby	male	20190514	0	102	2	FALSE
Tabby	male	20190514	0	103	4	FALSE
Tabby	male	20190514	0	105	2	FALSE
Tabby	male	20190514	0	106	10	FALSE
Tabby	male	20190514	0	107	6	FALSE
Tabby	male	20190514	0	108	15	TRUE
Tabby	male	20190514	0	109	15	TRUE
Tabby	male	20190514	0	110	2	FALSE
Tabby	male	20190514	0	111	2	FALSE
Tabby	male	20190514	0	112	10	TRUE
Tabby	male	20190514	0	113	11	TRUE
Tabby	male	20190514	0	114	13	TRUE
Tabby	male	20190514	0	115	20	TRUE
Tabby	male	20190514	0	116	4	FALSE
Tabby	male	20190514	0	117	4	FALSE
Tabby	male	20190514	0	118	1	FALSE
Tabby	male	20190514	0	119	15	FALSE
[truncated: 17,898 more rows]
[truncated: 2 more columns]

## Sheet: Supp_Figure_1_A
Ethyl Valerate 5% (v/v)						Methyl butyrate 5% (v/v)
Single pulse example			Multiple pulses			Multiple pulses			Single pulse example
PID_signal_sp_ev	Odor_sp_ev		PID_signal_mp_ev	Odor_mp_ev		PID_signal_mp_mb	Odor_mp_mb		PID_signal_sp_mb	Odor_signal_sp_mb
-0.0148945	0		-0.0360956	0		-0.044618	0		-0.0291484	0
-0.0154037	0		-0.0386739	0		-0.0378501	0		-0.0407506	0
-0.0157527	0		-0.0357733	0		-0.0417175	0		-0.0394615	0
-0.0160153	0		-0.0328728	0		-0.0417175	0		-0.0442957	0
-0.0160396	0		-0.0299723	0		-0.0362387	0		-0.0391392	0
-0.0159354	0		-0.0293277	0		-0.0439734	0		-0.0384946	0
-0.0160092	0		-0.0238489	0		-0.046874	0		-0.0375278	0
-0.0161068	0		-0.0238489	0		-0.0372055	0		-0.0339827	0
-0.0157778	0		-0.0238489	0		-0.0394615	0		-0.0304376	0
-0.0151831	0		-0.0286831	0		-0.0381724	0		-0.0210914	0
-0.0148281	0		-0.0219152	0		-0.0426843	0		-0.021736	0
-0.0147718	0		-0.0264271	0		-0.0491299	0		-0.0265702	0
-0.0150091	0		-0.0280386	0		-0.0384946	0		-0.0265702	0
-0.0156589	0		-0.0267494	0		-0.0384946	0		-0.0256033	0
-0.0164824	0		-0.0222375	0		-0.0384946	0		-0.0185131	0
-0.0170182	0		-0.0209483	0		-0.0397838	0		-0.0201245	0
-0.0170497	0		-0.0209483	0		-0.0397838	0		-0.0207691	0
-0.0168101	0		-0.0209483	0		-0.0397838	0		-0.0262479	0
-0.0167377	0		-0.0209483	0		-0.0397838	0		-0.0265702	0
-0.0172382	0		-0.0199815	0		-0.0397838	0		-0.0359164	0
-0.0192662	0		-0.0199815	0		-0.0397838	0		-0.0304376	0
-0.023598	0		-0.0199815	0		-0.0314044	0		-0.0314044	0
-0.0275985	0		-0.0199815	0		-0.0314044	0		-0.0352718	0
-0.0265526	0		-0.0199815	0		-0.0314044	0		-0.032049	0
-0.0208699	0		-0.0199815	0		-0.0314044	0		-0.0281816	0
-0.0160537	0		-0.0203038	0		-0.0314044	0		-0.0265702	0
-0.01494	0		-0.0203038	0		-0.0346272	0		-0.0265702	0
-0.0157913	0		-0.0203038	0		-0.0346272	0		-0.0210914	0
-0.0162358	0		-0.0203038	0		-0.0346272	0		-0.0278593	0
-0.0155462	0		-0.0264271	0		-0.0346272	0		-0.0323713	0
-0.0145078	0		-0.0264271	0		-0.0346272	0		-0.0330158	0
-0.0141866	0		-0.0264271	0		-0.0368832	0		-0.0330158	0
-0.0147941	0		-0.0277163	0		-0.0368832	0		-0.0372055	0
-0.0158483	0		-0.0280386	0		-0.0333381	0		-0.0355941	0
-0.0168409	0		-0.0264271	0		-0.0368832	0		-0.0375278	0
-0.0174312	0		-0.0389962	0		-0.0355941	0		-0.0391392	0
-0.0174967	0		-0.0351288	0		-0.0381724	0		-0.0372055	0
-0.0171271	0		-0.0341619	0		-0.0410729	0		-0.0265702	0
-0.0165622	0		-0.0383516	0		-0.0481631	0		-0.0272148	0
-0.016036	0		-0.0383516	0		-0.0471963	0		-0.0285039	0
-0.0155752	0		-0.0319059	0		-0.0526751	0		-0.0333381	0
-0.015321	0		-0.0286831	0		-0.0504191	0		-0.0368832	0
-0.0158066	0		-0.0248157	0		-0.0517082	0		-0.0417175	0
-0.0169563	0		-0.0257826	0		-0.0475185	0		-0.0384946	0
-0.017371	0		-0.0319059	0		-0.0413952	0		-0.0394615	0
-0.0163761	0		-0.0322282	0		-0.0413952	0		-0.0426843	0
-0.0153766	0		-0.0348065	0		-0.0368832	0		-0.042362	0
-0.0154554	0		-0.0328728	0		-0.0417175	0		-0.0359164	0
-0.0161268	0		-0.0386739	0		-0.0394615	0		-0.0323713	0
-0.0168459	0		-0.0373847	0		-0.0362387	0		-0.0230251	0
-0.0173101	0		-0.0306168	0		-0.0362387	0		-0.0207691	0
-0.0170813	0		-0.0335174	0		-0.0404283	0		-0.0220582	0
-0.0162536	0		-0.0248157	0		-0.0413952	0		-0.0233474	0
-0.0154505	0		-0.0283608	0		-0.0410729	0		-0.0140012	0
-0.0148369	0		-0.025138	0		-0.0475185	0		-0.0169017	0
-0.0141356	0		-0.0267494	0		-0.0484854	0		-0.0181909	0
-0.0136331	0		-0.0267494	0		-0.046874	0		-0.0175463	0
-0.0140575	0		-0.0261049	0		-0.0436512	0		-0.0268925	0
-0.0152149	0		-0.0270717	0		-0.046874	0		-0.0326936	0
-0.0160146	0		-0.0248157	0		-0.0426843	0		-0.0349495	0
-0.0159466	0		-0.0257826	0		-0.0330158	0		-0.0301153	0
-0.0153411	0		-0.02965	0		-0.0362387	0		-0.0349495	0
-0.0146206	0		-0.0299723	0		-0.0301153	0		-0.0352718	0
-0.0140723	0		-0.0319059	0		-0.0317267	0		-0.0394615	0
-0.0139578	0		-0.0335174	0		-0.0307599	0		-0.0372055	0
-0.0144526	0		-0.0290054	0		-0.0333381	0		-0.0304376	0
-0.0153175	0		-0.0277163	0		-0.0362387	0		-0.0359164	0
-0.0159965	0		-0.0222375	0		-0.0378501	0		-0.0323713	0
-0.0162184	0		-0.0203038	0		-0.0391392	0		-0.0323713	0
-0.015974	0		-0.0244935	0		-0.0336604	0		-0.0291484	0
-0.0152698	0		-0.0238489	0		-0.0384946	0		-0.0307599	0
-0.0145919	0		-0.0264271	0		-0.0420397	0		-0.032049	0
-0.0147716	0		-0.0338396	0		-0.0388169	0		-0.0404283	0
-0.0158018	0		-0.0348065	0		-0.0384946	0		-0.0384946	0
-0.0168412	0		-0.0357733	0		-0.0339827	0		-0.0365609	0
-0.0174446	0		-0.0393184	0		-0.0352718	0		-0.0362387	0
-0.0178381	0		-0.0319059	0		-0.0359164	0		-0.0288262	0
-0.0183061	0		-0.0312614	0		-0.0352718	0		-0.0262479	0
-0.0188475	0		-0.0328728	0		-0.0365609	0		-0.0291484	0
-0.0193959	0		-0.0309391	0		-0.0465517	0		-0.0310821	0
-0.0200979	0		-0.0241712	0		-0.044618	0		-0.0288262	0
-0.0210359	0		-0.0270717	0		-0.0404283	0		-0.0285039	0
-0.0220161	0		-0.0283608	0		-0.0478408	0		-0.0272148	0
-0.0228037	0		-0.0293277	0		-0.0475185	0		-0.0259256	0
-0.0232369	0		-0.0380293	0		-0.0433289	0		-0.0307599	0
-0.0231468	0		-0.0357733	0		-0.0407506	0		-0.0355941	0
-0.0223308	0		-0.0370625	0		-0.0394615	0		-0.0359164	0
-0.0208615	0		-0.0348065	0		-0.0349495	0		-0.0368832	0
-0.0194368	0		-0.0383516	0		-0.0404283	0		-0.0365609	0
-0.0194114	0		-0.0331951	0		-0.0330158	0		-0.0397838	0
-0.0218639	0		-0.0341619	0		-0.0314044	0		-0.0359164	0
-0.0250473	0		-0.0325505	0		-0.0359164	0		-0.0330158	0
-0.0251666	0		-0.0280386	0		-0.0420397	0		-0.0307599	0
-0.0220348	0		-0.0199815	0		-0.0433289	0		-0.0223805	0
-0.0193429	0		-0.0177255	0		-0.0459071	0		-0.0201245	0
-0.0188079	0		-0.017081	0		-0.0433289	0		-0.0252811	0
-0.0191063	0		-0.014825	0		-0.029793	0		-0.0317267	0
-0.019102	0		-0.017081	0		-0.0391392	0		-0.0281816	0
-0.0187663	0		-0.0199815	0		-0.034305	0		-0.0352718	0
-0.0183563	0		-0.0225598	0		-0.0294707	0		-0.0346272	0
-0.0180637	0		-0.0244935	0		-0.0243142	0		-0.0333381	0
-0.017993	0		-0.0290054	0		-0.0239919	0		-0.0262479	0
-0.0180599	0		-0.027394	0		-0.0246365	0		-0.0252811	0
-0.0179291	0		-0.025138	0		-0.0272148	0		-0.0239919	0
-0.0173797	0		-0.0270717	0		-0.0307599	0		-0.0204468	0
-0.0166179	0		-0.0264271	0		-0.0355941	0		-0.0207691	0
-0.0159971	0		-0.0293277	0		-0.0355941	0		-0.0162572	0
-0.0157683	0		-0.0280386	0		-0.0378501	0		-0.0220582	0
-0.0160951	0		-0.0280386	0		-0.0384946	0		-0.0246365	0
-0.016926	0		-0.0244935	0		-0.0426843	0		-0.0272148	0
-0.0178625	0		-0.025138	0		-0.0381724	0		-0.0304376	0
-0.0184624	0		-0.0293277	0		-0.0394615	0		-0.0349495	0
-0.0186491	0		-0.0335174	0		-0.0404283	0		-0.0336604	0
-0.0185287	0		-0.0370625	0		-0.0397838	0		-0.0359164	0
-0.0181018	0		-0.0351288	0		-0.0362387	0		-0.0397838	0
-0.0174818	0		-0.0338396	0		-0.0404283	0		-0.0346272	0
-0.0169871	0		-0.0328728	0		-0.0355941	0		-0.0404283	0
-0.0167811	0		-0.0270717	0		-0.0301153	0		-0.0307599	0
-0.0167562	0		-0.025138	0		-0.0291484	0		-0.027537	0
-0.0167965	0		-0.0302945	0		-0.0330158	0		-0.0233474	0
-0.0169317	0		-0.0248157	0		-0.0326936	0		-0.0181909	0
-0.0172042	0		-0.0254603	0		-0.0420397	0		-0.0178686	0
-0.0174541	0		-0.0238489	0		-0.042362	0		-0.0204468	0
-0.017525	0		-0.0225598	0		-0.0410729	0		-0.01948	0
-0.017602	0		-0.0206261	0		-0.0413952	0		-0.0246365	0
-0.0178749	0		-0.0248157	0		-0.0362387	0		-0.0304376	0
-0.0181644	0		-0.0183701	0		-0.0326936	0		-0.0294707	0
-0.0181288	0		-0.0283608	0		-0.0336604	0		-0.0272148	0
-0.0176381	0		-0.0315837	0		-0.0359164	0		-0.0304376	0
-0.0171147	0		-0.02965	0		-0.0304376	0		-0.0314044	0
-0.0171158	0		-0.0277163	0		-0.034305	0		-0.027537	0
-0.0176076	0		-0.0309391	0		-0.0372055	0		-0.0243142	0
-0.0183145	0		-0.0264271	0		-0.0349495	0		-0.0249588	0
-0.0190895	0		-0.0238489	0		-0.0404283	0		-0.0246365	0
-0.0197146	0		-0.0306168	0		-0.0488077	0		-0.0262479	0
-0.02003	0		-0.025138	0		-0.0488077	0		-0.029793	0
-0.0200993	0		-0.0348065	0		-0.0526751	0		-0.0246365	0
-0.02013	0		-0.0344842	0		-0.0510636	0		-0.0272148	0
-0.0203821	0		-0.0373847	0		-0.0517082	0		-0.0256033	0
-0.0210597	0		-0.0341619	0		-0.0404283	0		-0.0249588	0
-0.0217422	0		-0.0280386	0		-0.0420397	0		-0.0236696	0
-0.0211622	0		-0.0331951	0		-0.0355941	0		-0.0294707	0
-0.0191233	0		-0.0277163	0		-0.0378501	0		-0.0336604	0
-0.0174265	0		-0.0264271	0		-0.0413952	0		-0.0310821	0
-0.0173414	0		-0.0199815	0		-0.0397838	0		-0.0352718	0
-0.0187413	0		-0.0209483	0.94		-0.0471963	0		-0.0307599	0
-0.0214551	0		-0.0183701	0.94		-0.0455848	0		-0.0330158	0
-0.0245835	0		-0.0219152	0.94		-0.046874	0		-0.0314044	0
-0.02609	0		-0.0280386	0.94		-0.0478408	0		-0.0307599	0
-0.0249187	0		-0.0338396	0.94		-0.0462294	0		-0.0330158	0
-0.0223365	0		-0.0370625	0.94		-0.0442957	0		-0.0304376	0
-0.020366	0		-0.0412521	0.94		-0.0433289	0		-0.0336604	0
-0.0195519	0		-0.0476978	0.94		-0.0442957	0		-0.0349495	0
-0.0191037	0		-0.0457641	0.94		-0.040106	0		-0.0304376	0
-0.0184567	0		-0.0364179	0.94		-0.0436512	0		-0.0239919	0
-0.0177204	0		-0.0328728	0.94		-0.0407506	0		-0.0249588	0
-0.0173959	0		-0.0299723	0.94		-0.0333381	0		-0.0249588	0
-0.01796	0		-0.0264271	0.94		-0.0326936	0		-0.0330158	0
-0.0190609	0		-0.0299723	0.94		-0.0333381	0		-0.0355941	0
-0.0197181	0		-0.0244935	0.94		-0.0388169	0		-0.0314044	0
-0.0196481	0		-0.0209483	0.94		-0.0397838	0		-0.0272148	0
-0.0193835	0		-0.0199815	0.94		-0.0397838	0		-0.0246365	0
-0.0192786	0		-0.0244935	0.94		-0.0439734	0		-0.0281816	0
-0.0192117	0		-0.0215929	0.94		-0.046874	0		-0.029793	0
-0.018859	0		-0.0196592	0.94		-0.0436512	0		-0.0310821	0
-0.0177749	0		-0.0174032	0.94		-0.0442957	0		-0.0249588	0
-0.0157384	0		-0.0151473	0.94		-0.0436512	0		-0.0252811	0
-0.0137829	0		-0.0177255	0.94		-0.0449403	0		-0.0262479	0
-0.013695	0		-0.0164364	0.94		-0.0465517	0		-0.0233474	0
-0.0154802	0		-0.0112799	0.94		-0.0430066	0		-0.0262479	0
-0.0172761	0		-0.0106353	0.94		-0.0404283	0		-0.0239919	0
-0.0179362	0		-0.0112799	0.94		-0.0378501	0		-0.0230251	0
-0.0177613	0		-0.0112799	0.94		-0.0336604	0		-0.0198023	0
-0.0175519	0		-0.017081	0.94		-0.0349495	0		-0.021736	0
-0.017953	0		-0.0157918	0.94		-0.0404283	0		-0.0188354	0
-0.0189073	0		-0.012569	0.94		-0.0420397	0		-0.0198023	0
-0.0198116	0		-0.010313	0.94		-0.0449403	0		-0.0210914	0
-0.0203324	0		-0.00451195	0.94		-0.0481631	0		-0.0165794	0
-0.0205157	0		-0.00290054	0.94		-0.0452626	0		-0.0288262	0
-0.0203418	0		0.00161141	0.94		-0.0426843	0		-0.0346272	0
-0.0197243	0		0.00322282	0.94		-0.0349495	0		-0.0378501	0
-0.0189458	0		0.0132136	0.94		-0.0378501	0		-0.034305	0
-0.0185374	0		0.00741249	0.94		-0.0372055	0		-0.0326936	0
-0.0185104	0		0.0116022	0.94		-0.0349495	0		-0.0323713	0.94
-0.0184829	0		0.00773477	0.94		-0.0365609	0		-0.0262479	0.94
-0.0187348	0		0.00837934	0.94		-0.0314044	0		-0.029793	0.94
-0.0199654	0		0.0054788	0.94		-0.0442957	0		-0.0265702	0.94
-0.0215764	0		0.00580108	0.94		-0.0410729	0		-0.0336604	0.94
-0.0218176	0		0.00676793	0.94		-0.0442957	0		-0.0339827	0.94
-0.0203035	0		0.00644565	0.94		-0.0413952	0		-0.0359164	0.94
-0.0185669	0		0.00999075	0.94		-0.0426843	0		-0.032049	0.94
-0.01784	0		0.00612336	0.94		-0.0513859	0		-0.0362387	0.94
-0.0179554	0		0.0090239	0.94		-0.0455848	0		-0.0397838	0.94
-0.0183012	0		0.0138581	0.94		-0.0436512	0		-0.0362387	0.94
-0.0186726	0		0.0122467	0.94		-0.0359164	0		-0.0381724	0.94
-0.0191817	0		0.0141804	0		-0.0436512	0		-0.0326936	0.94
-0.0197263	0		0.014825	0		-0.0404283	0		-0.0349495	0.94
-0.0197593	0		0.014825	0		-0.0436512	0		-0.0346272	0.94
-0.0188781	0		0.0116022	0		-0.0384946	0		-0.0272148	0.94
-0.0176499	0		0.0145027	0		-0.0388169	0		-0.0210914	0.94
-0.0172066	0		0.00934619	0		-0.0381724	0		-0.0127121	0.94
-0.0179204	0		0.00741249	0		-0.034305	0		-0.0146457	0.94
-0.0192027	0		0.00612336	0		-0.0417175	0		-0.0136789	0.94
-0.0201812	0		0.0106353	0		-0.042362	0		-0.0191577	0.94
-0.0200639	0		0.0128913	0		-0.0462294	0		-0.00916695	0.94
-0.0187257	0		0.0132136	0		-0.0455848	0		-0.0169017	0.94
-0.0174188	0		0.0164364	0		-0.0391392	0		-0.0207691	0.94
-0.0177203	0		0.0161141	0		-0.0384946	0		-0.0268925	0.94
-0.0191649	0		0.022882	0		-0.0368832	0		-0.0288262	0.94
-0.0199377	0		0.0186924	0		-0.0352718	0		-0.0291484	0.94
-0.019905	0		0.0180478	0		-0.0349495	0		-0.0204468	0.94
-0.0205134	0		0.0183701	0		-0.0359164	0		-0.0198023	0.94
-0.0223613	0		0.0177255	0		-0.0352718	0		-0.0268925	0.94
-0.0240358	0		0.0203038	0		-0.0346272	0		-0.014968	0.94
-0.0235419	0		0.017081	0		-0.0413952	0		-0.0220582	0.94
-0.0213258	0		0.0174032	0		-0.0391392	0		-0.0123898	0.94
-0.0198821	0		0.0161141	0		-0.0426843	0		0.00340206	0.94
-0.0200159	0		0.0193369	0		-0.0426843	0		0.0198385	0.94
-0.0202425	0		0.0254603	0		-0.0449403	0		0.0427205	0.94
-0.0194681	0		0.02965	0		-0.0417175	0		0.0565786	0.94
-0.0183422	0		0.0309391	0		-0.0362387	0		0.0881623	0.94
-0.0180924	0		0.0319059	0		-0.034305	0		0.182913	0.94
-0.0189446	0		0.0290054	0		-0.0310821	0		0.218687	0.94
-0.0201246	0		0.0267494	0		-0.0352718	0		0.208051	0.94
-0.0208291	0		0.0244935	0		-0.0394615	0		0.304092	0.94
-0.0208254	0		0.0174032	0		-0.0478408	0		0.39562	0.94
-0.0204108	0		0.0203038	0		-0.0478408	0		0.686319	0.94
-0.0200319	0.2		0.0219152	0		-0.0459071	0		0.686963	0.94
-0.0200255	0.2		0.0283608	0		-0.0475185	0		0.804274	0.94
-0.0204072	0.2		0.0283608	0		-0.0439734	0		0.778169	0.94
-0.0205495	0.2		0.0428635	0		-0.0404283	0		0.965738	0.94
-0.0190704	0.2		0.0396407	0		-0.0475185	0		1.21486	0.94
-0.01489	0.2		0.042219	0		-0.0465517	0		1.30478	0.94
-0.00905305	0.2		0.0383516	0		-0.0449403	0		1.21035	0
-0.00309334	0.2		0.0367402	0		-0.0436512	0		1.27449	0
0.0039374	0.2		0.0348065	0		-0.0465517	0		1.38793	0
0.0128946	0.2		0.0319059	0		-0.0462294	0		1.35022	0
0.0224966	0.2		0.0380293	0		-0.0426843	0		1.58162	0
0.0318347	0.2		0.0286831	0		-0.0459071	0		1.49009	0
0.0403417	0.2		0.0248157	0		-0.0413952	0		1.63802	0
0.0469846	0.2		0.0254603	0		-0.0378501	0		1.89843	0
0.0519165	0.2		0.0257826	0		-0.0426843	0		1.98093	0
0.0561106	0.2		0.0225598	0		-0.0420397	0		1.90165	0
0.0595709	0.2		0.0280386	0		-0.044618	0		1.80496	0
0.062008	0.2		0.0290054	0		-0.0430066	0		2.10147	0
0.0636926	0.2		0.0280386	0		-0.0433289	0		2.06634	0
0.0643457	0.2		0.0306168	0		-0.0436512	0		1.92679	0
0.0639155	0.2		0.027394	0		-0.0407506	0		2.15174	0
0.0665267	0.2		0.0264271	0		-0.0426843	0		2.03088	0
0.079141	0.2		0.0261049	0		-0.0352718	0		2.01445	0
0.101549	0.2		0.0135359	0		-0.029793	0		2.12467	0
0.125373	0.2		0.0135359	0		-0.0294707	0		2.27969	0
0.145984	0.2		0.0167587	0		-0.0294707	0		2.35543	0
0.163936	0.2		0.0157918	0		-0.0346272	0		2.53429	0
0.1784	0.2		0.0186924	0		-0.0326936	0		2.54493	0
0.189194	0.2		0.022882	0		-0.042362	0		2.3825	0
0.198662	0.2		0.0203038	0		-0.040106	0		1.96611	0
0.208555	0.2		0.025138	0		-0.0442957	0		1.65865	0
0.218956	0.2		0.0151473	0		-0.0388169	0		1.61804	0
0.22891	0.2		0.0199815	0		-0.0375278	0		1.53844	0
0.23746	0.2		0.0212706	0		-0.0355941	0		1.3022	0
0.245644	0.2		0.0138581	0		-0.0339827	0		1.30736	0
0.255676	0.2		0.010313	0		-0.0359164	0		1.38213	0
0.266827	0.2		0.010313	0		-0.0294707	0		1.44336	0
0.275745	0.2		0.00386739	0		-0.0430066	0		1.34345	0
0.281475	0.2		0.0109576	0		-0.0372055	0		1.41403	0
0.286152	0.2		0.0135359	0		-0.042362	0		1.25869	0
0.292547	0.2		0.0167587	0		-0.0452626	0		1.07628	0
0.3057	0.2		0.00934619	0		-0.044618	0		1.1011	0
0.329944	0.2		0.00966847	0		-0.0510636	0		0.91095	0
0.357464	0.2		0.0180478	0		-0.0507414	0		0.725959	0
0.372463	0.2		0.0174032	0		-0.0539642	0		0.676972	0
0.370569	0.2		0.0174032	0		-0.0465517	0		0.662147	0
0.361374	0.2		0.012569	0		-0.0439734	0		0.694053	0
0.354784	0.2		0.00225598	0		-0.040106	0		0.728538	0
0.353352	0.2		-0.00322282	0		-0.0355941	0		0.716936	0
0.354967	0.2		-0.00290054	0		-0.0314044	0		0.646678	0
0.357501	0		-0.00354511	0		-0.0265702	0		0.60317	0
0.359985	0		-0.00128913	0		-0.0323713	0		0.553216	0
0.361919	0		0.00225598	0		-0.0304376	0		0.490371	0
0.362557	0		0.00451195	0		-0.0326936	0		0.442028	0
0.362644	0		0.0109576	0		-0.0372055	0		0.39852	0
0.364937	0		0.0054788	0		-0.0433289	0		0.354045	0
0.368665	0		0.0090239	0		-0.0394615	0		0.374349	0
0.369044	0		0.00290054	0		-0.0388169	0		0.365647	0
0.365379	0		0.00354511	0		-0.0439734	0		0.353078	0
0.3619	0		0.00290054	0		-0.0455848	0		0.334386	0
0.360901	0		0.000966847	0		-0.0494522	0		0.287655	0
0.360935	0		-0.00451195	0		-0.0510636	0		0.250593	0
0.359688	0		-0.0109576	0		-0.0439734	0		0.258005	0
0.356648	0		-0.00580108	0		-0.042362	0		0.264773	0
0.353573	0		-0.0090239	0		-0.0372055	0		0.234479	0
0.352368	0		-0.00644565	0		-0.0378501	0		0.228677	0
0.353628	0		-0.000322282	0		-0.0349495	0		0.23609	0
0.356457	0		-0.00193369	0		-0.0426843	0		0.22062	0
0.358853	0		-0.00161141	0		-0.0413952	0		0.218364	0
0.358496	0		-0.00386739	0		-0.0404283	0		0.218042	0
0.353851	0		-0.00354511	0		-0.0388169	0		0.200639	0
0.346646	0		-0.00322282	0		-0.040106	0		0.185814	0
0.341216	0		-0.00322282	0		-0.0410729	0		0.171311	0
0.339943	0		-0.00773477	0		-0.0410729	0		0.149718	0
0.341863	0		-0.0164364	0		-0.0388169	0		0.133926	0
0.343271	0		-0.014825	0		-0.0339827	0		0.13586	0
0.339484	0		-0.0122467	0		-0.0365609	0		0.124903	0
0.329282	0		-0.0119244	0		-0.0352718	0		0.10621	0
0.315425	0		-0.0109576	0		-0.0326936	0		0.100409	0
0.301254	0		-0.00676793	0		-0.0368832	0		0.0884846	0
0.28708	0		-0.00999075	0		-0.0394615	0		0.0952525	0
0.264328	0		-0.00290054	0		-0.044618	0		0.0849395	0
0.221407	0		-0.00773477	0		-0.0436512	0		0.0784938	0
0.166719	0		-0.0106353	0		-0.0475185	0		0.0768824	0
0.126402	0		-0.0109576	0		-0.0471963	0		0.0762379	0
0.110443	0		-0.0135359	0		-0.0475185	0		0.0743042	0
0.106337	0		-0.0135359	0		-0.0494522	0		0.062702	0
0.102456	0		-0.0161141	0		-0.0484854	0		0.0527113	0
0.0966385	0		-0.0174032	0		-0.0465517	0		0.0481993	0
0.089987	0		-0.00870162	0		-0.0388169	0		0.0494884	0
0.0839142	0		-0.00966847	0		-0.0439734	0		0.0510998	0
0.0801388	0		-0.0154695	0		-0.0497745	0		0.0481993	0
0.0791408	0		-0.010313	0		-0.0491299	0		0.0510998	0
0.0796457	0		-0.00612336	0		-0.0462294	0		0.0433651	0
0.0799831	0		-0.00515652	0		-0.0449403	0		0.0472325	0
0.0789154	0		-0.00773477	0		-0.0462294	0		0.0430428	0
0.0763086	0		-0.00805706	0		-0.0459071	0		0.0382086	0
0.0737677	0		-0.00805706	0		-0.0507414	0		0.0336966	0
0.072812	0		-0.0209483	0		-0.0510636	0		0.0285401	0
0.0714773	0		-0.0154695	0		-0.0449403	0		0.0269287	0
0.0658958	0		-0.0238489	0		-0.0404283	0		0.0266064	0
0.055009	0		-0.0257826	0		-0.0413952	0		0.0256395	0
0.0407604	0		-0.025138	0		-0.0378501	0		0.0188716	0
0.0268663	0		-0.0186924	0		-0.0352718	0		0.0191939	0
0.0177185	0		-0.0193369	0		-0.0384946	0		0.0220944	0
0.0143716	0		-0.0206261	0		-0.0372055	0		0.0224167	0
0.0138664	0		-0.0174032	0		-0.0323713	0		0.0243504	0
0.013444	0		-0.0177255	0		-0.0339827	0		0.024995	0
0.0122346	0		-0.0138581	0		-0.0368832	0		0.022739	0
0.0104859	0		-0.0141804	0		-0.0349495	0		0.0140374	0
0.00894359	0		-0.0154695	0		-0.0352718	0		0.0114591	0
0.00737973	0		-0.0212706	0		-0.0436512	0		0.00340206	0
0.00445289	0		-0.0167587	0		-0.0413952	0		0.00372435	0
0.000505822	0		-0.0183701	0		-0.040106	0		0.00469119	0
-0.00156987	0		-0.0225598	0		-0.0381724	0		-0.0027213	0
0.000441822	0		-0.0193369	0		-0.0352718	0		-0.00175445	0
0.00543296	0		-0.0174032	0		-0.0285039	0		0.00211293	0
0.0097057	0		-0.0203038	0		-0.0339827	0		0.00533576	0
0.0103164	0		-0.0183701	0		-0.0375278	0		0.0027575	0
0.00786408	0		-0.0190147	0		-0.0378501	0		0.00920314	0
0.00503349	0		-0.0183701	0		-0.0430066	0		0.00598032	0
0.00297825	0		-0.0183701	0		-0.040106	0		0.00952543	0
0.000893422	0		-0.0180478	0		-0.0352718	0		0.0114591	0
-0.00148785	0		-0.0157918	0		-0.0484854	0		0.0108146	0
-0.00322469	0		-0.0225598	0		-0.0504191	0		0.00533576	0
-0.00377419	0		-0.0212706	0		-0.0529973	0		0.00372435	0
-0.00354086	0		-0.0209483	0		-0.0413952	0		-0.00110989	0
-0.0032499	0		-0.0219152	0		-0.0455848	0		-0.00852238	0
-0.00345206	0		-0.0225598	0		-0.0365609	0		-0.0111006	0
-0.00403598	0		-0.022882	0		-0.0362387	0		-0.00755553	0
-0.00441148	0		-0.0190147	0		-0.0349495	0		-0.00787782	0
-0.00439275	0		-0.0183701	0		-0.0359164	0		-0.000465324	0
-0.00432987	0		-0.0151473	0		-0.0375278	0		-0.00401043	0
-0.00460503	0		-0.017081	0		-0.0388169	0		0.00372435	0
-0.0053841	0		-0.0180478	0		-0.0430066	0		0.00211293	0
-0.00644603	0		-0.0248157	0		-0.0417175	0		-0.00368815	0
-0.00733705	0		-0.0206261	0		-0.0452626	0		-0.00755553	0
-0.00793072	0		-0.025138	0		-0.0513859	0		-0.00658869	0
-0.00838666	0		-0.0264271	0		-0.0513859	0		-0.00787782	0
-0.0085409	0		-0.0222375	0		-0.0484854	0		-0.0120675	0
-0.008039	0		-0.0254603	0		-0.044618	0		-0.0104561	0
-0.00719923	0		-0.0235266	0		-0.0439734	0		-0.0146457	0
-0.00648633	0		-0.0203038	0		-0.0394615	0		-0.0117452	0
-0.00555787	0		-0.0174032	0		-0.0397838	0		-0.0133566	0
-0.00468457	0		-0.0193369	0		-0.0349495	0		-0.0104561	0
-0.00494909	0		-0.0212706	0		-0.0352718	0		-0.00658869	0
-0.0061952	0		-0.0209483	0		-0.0346272	0		-0.00723325	0
-0.00756937	0		-0.0183701	0		-0.040106	0		-0.00723325	0
-0.00873503	0		-0.0248157	0		-0.0442957	0		-0.00562184	0
-0.00941201	0		-0.0180478	0		-0.0436512	0		-0.0027213	0
-0.0095375	0		-0.0257826	0		-0.0439734	0		-0.0104561	0
-0.00951833	0		-0.0302945	0		-0.0430066	0		-0.0130343	0
-0.00970689	0		-0.0299723	0		-0.0449403	0		-0.0104561	0
-0.0100194	0		-0.0290054	0		-0.0433289	0		-0.0140012	0
-0.0100755	0		-0.0264271	0		-0.0436512	0		-0.0101338	0
-0.00949115	0		-0.027394	0		-0.0375278	0		-0.0104561	0
-0.00836715	0		-0.0277163	0		-0.0314044	0		-0.00981151	0
-0.00776243	0		-0.0225598	0		-0.0326936	0		-0.00916695	0
-0.00840649	0		-0.0219152	0		-0.0359164	0		-0.0114229	0
-0.00939722	0		-0.0177255	0		-0.0346272	0		-0.00916695	0
-0.00973707	0		-0.0174032	0		-0.0368832	0		-0.00787782	0
-0.00963766	0		-0.0157918	0		-0.0394615	0		-0.00916695	0
-0.00960118	0		-0.0232043	0		-0.0391392	0		-0.00562184	0
-0.00964993	0		-0.0199815	0		-0.042362	0		-0.000465324	0
-0.00969773	0		-0.0286831	0		-0.0413952	0		-0.0107784	0
-0.0101548	0		-0.0248157	0		-0.0391392	0		-0.0130343	0
-0.0115022	0		-0.0283608	0		-0.0394615	0		-0.0107784	0
-0.0129994	0		-0.0196592	0		-0.0413952	0		-0.0165794	0
-0.0131644	0		-0.0190147	0		-0.0407506	0		-0.0181909	0
-0.0121227	0		-0.0232043	0		-0.0365609	0		-0.0156126	0
-0.011494	0		-0.0212706	0		-0.0436512	0		-0.0156126	0
-0.0118136	0		-0.0248157	0		-0.040106	0		-0.0210914	0
-0.0122405	0		-0.0206261	0		-0.0330158	0		-0.0123898	0
-0.0123202	0		-0.0219152	0		-0.0372055	0		-0.0188354	0
-0.0123351	0		-0.0196592	0		-0.0378501	0		-0.0236696	0
-0.0124716	0		-0.0209483	0		-0.0407506	0		-0.0162572	0
-0.0126239	0		-0.0203038	0		-0.0462294	0		-0.0162572	0
-0.0127246	0		-0.0219152	0		-0.0478408	0		-0.0111006	0
-0.0129766	0		-0.027394	0		-0.0481631	0		-0.0123898	0
-0.0143469	0		-0.0312614	0		-0.0391392	0		-0.0165794	0
-0.0179295	0		-0.0241712	0		-0.0465517	0		-0.0133566	0
-0.0220089	0		-0.0190147	0		-0.0407506	0		-0.0143235	0
-0.0226965	0		-0.0177255	0		-0.0362387	0		-0.0201245	0
-0.0195262	0		-0.0161141	0		-0.0265702	0		-0.0146457	0
-0.0158286	0		-0.0167587	0		-0.0304376	0		-0.0156126	0
-0.0136954	0		-0.0174032	0		-0.0288262	0		-0.017224	0
-0.0128471	0		-0.0177255	0		-0.032049	0		-0.0185131	0
-0.0126307	0		-0.0235266	0		-0.0365609	0		-0.0120675	0
-0.0127296	0		-0.025138	0		-0.0410729	0		-0.0082001	0
-0.0129735	0		-0.0277163	0		-0.0478408	0		-0.0127121	0
-0.0131822	0		-0.0299723	0		-0.046874	0		-0.0156126	0
-0.0131159	0		-0.0325505	0		-0.0481631	0		-0.0272148	0
-0.0126425	0		-0.0315837	0		-0.0355941	0		-0.0259256	0
-0.0121902	0		-0.0344842	0		-0.0397838	0		-0.0223805	0
-0.0125187	0		-0.02965	0		-0.0378501	0		-0.027537	0
-0.0135941	0		-0.0312614	0		-0.0326936	0		-0.0310821	0
-0.0144967	0		-0.025138	0		-0.0346272	0		-0.0326936	0
-0.0145761	0		-0.0290054	0		-0.0333381	0		-0.0333381	0
-0.0140258	0		-0.0299723	0		-0.0407506	0		-0.0339827	0
-0.0134268	0		-0.0261049	0		-0.0394615	0		-0.0246365	0
-0.0131094	0		-0.0351288	0		-0.0381724	0		-0.0249588	0
-0.0130803	0		-0.0344842	0		-0.0430066	0		-0.0249588	0
-0.0132575	0		-0.0383516	0		-0.0430066	0		-0.0204468	0
-0.0134585	0		-0.0325505	0		-0.0481631	0		-0.0256033	0
-0.013624	0		-0.0341619	0		-0.046874	0		-0.0278593	0
-0.014123	0		-0.0315837	0		-0.0478408	0		-0.0259256	0
-0.0151219	0		-0.0290054	0		-0.042362	0		-0.0285039	0
-0.016056	0		-0.0277163	0		-0.0455848	0		-0.0301153	0
-0.0162222	0		-0.0309391	0		-0.0497745	0		-0.0256033	0
-0.0154161	0		-0.0248157	0		-0.0449403	0		-0.0304376	0
-0.0143453	0		-0.0261049	0		-0.0484854	0		-0.027537	0
-0.0141623	0		-0.0293277	0		-0.0555756	0		-0.0252811	0
-0.0147324	0		-0.0257826	0		-0.0442957	0		-0.0262479	0
-0.0146985	0		-0.0283608	0		-0.0407506	0		-0.0233474	0
-0.0137668	0		-0.0322282	0		-0.042362	0		-0.0198023	0
-0.0131167	0		-0.0364179	0		-0.0381724	0		-0.0246365	0
-0.0135635	0		-0.0312614	0		-0.0407506	0		-0.0143235	0
-0.0146335	0		-0.0328728	0		-0.0378501	0		-0.0136789	0
-0.0152839	0		-0.0325505	0		-0.0355941	0		-0.0188354	0
-0.0148703	0		-0.0335174	0		-0.0349495	0		-0.017224	0
-0.0135301	0		-0.027394	0		-0.0397838	0		-0.0181909	0
-0.0121285	0		-0.0261049	0		-0.0359164	0		-0.0220582	0
-0.0115597	0		-0.0203038	0		-0.0339827	0		-0.0246365	0
-0.0118092	0		-0.0203038	0		-0.0265702	0		-0.0291484	0
-0.0122375	0		-0.0254603	0		-0.0288262	0		-0.0285039	0
-0.0125297	0		-0.0309391	0		-0.0317267	0		-0.0249588	0
-0.0127807	0		-0.02965	0		-0.0336604	0		-0.0246365	0
-0.0132404	0		-0.0261049	0		-0.0378501	0		-0.0201245	0
-0.0141565	0		-0.037707	0		-0.0397838	0		-0.0198023	0
-0.015228	0		-0.0348065	0		-0.0381724	0		-0.0133566	0
-0.0156875	0		-0.0299723	0		-0.0484854	0		-0.0220582	0
-0.0152188	0		-0.0319059	0		-0.044618	0		-0.0230251	0
-0.0136177	0		-0.0264271	0		-0.0420397	0		-0.0223805	0
-0.0105172	0		-0.0254603	0		-0.0330158	0		-0.0259256	0
-0.00749917	0		-0.0254603	0		-0.0349495	0		-0.0227028	0
-0.00759995	0		-0.0322282	0		-0.0314044	0		-0.0301153	0
-0.0106254	0		-0.0338396	0		-0.0259256	0		-0.0249588	0
-0.0132312	0		-0.0402853	0		-0.0330158	0		-0.0227028	0
-0.0141815	0		-0.0393184	0		-0.0349495	0		-0.0198023	0
-0.0159996	0		-0.0357733	0		-0.0372055	0		-0.0204468	0
-0.0211743	0		-0.0418967	0		-0.0391392	0		-0.0185131	0
-0.0269689	0		-0.0325505	0		-0.0417175	0		-0.0207691	0
-0.0273796	0		-0.0328728	0		-0.0384946	0		-0.0181909	0
-0.022135	0		-0.0244935	0		-0.0449403	0		-0.0156126	0
-0.0168792	0		-0.0286831	0		-0.0436512	0		-0.0188354	0
-0.0145528	0		-0.022882	0		-0.0420397	0		-0.0243142	0
-0.0137325	0		-0.0222375	0		-0.0439734	0		-0.027537	0
-0.0130291	0		-0.0222375	0		-0.0394615	0		-0.0333381	0
-0.0124729	0		-0.0283608	0		-0.0388169	0		-0.0375278	0
-0.012428	0		-0.0280386	0		-0.0317267	0		-0.0359164	0
-0.012908	0		-0.0283608	0		-0.0278593	0		-0.029793	0
-0.0130453	0		-0.0286831	0		-0.0285039	0		-0.0285039	0
-0.0105998	0		-0.0267494	0		-0.032049	0		-0.0204468	0
-0.00394266	0		-0.0299723	0		-0.0349495	0		-0.01948	0
0.00329127	0		-0.0348065	0		-0.0388169	0		-0.0185131	0
0.00397648	0		-0.0319059	0		-0.0391392	0		-0.0156126	0
-0.0027994	0		-0.0267494	0		-0.0375278	0		-0.0198023	0
-0.0104073	0		-0.0286831	0		-0.0375278	0		-0.0233474	0
-0.0139811	0		-0.0215929	0		-0.0397838	0		-0.0256033	0
-0.0143012	0		-0.0235266	0		-0.0410729	0		-0.0262479	0
-0.0137841	0		-0.0193369	0		-0.0368832	0		-0.0204468	0
-0.0135465	0		-0.017081	0		-0.0388169	0		-0.0152903	0
-0.013691	0		-0.0193369	0		-0.034305	0		-0.0169017	0
-0.0138988	0		-0.0244935	0		-0.032049	0		-0.0185131	0
-0.0136333	0		-0.0190147	0		-0.0339827	0		-0.0169017	0
-0.0128436	0		-0.0241712	0		-0.0314044	0		-0.0191577	0
-0.012146	0		-0.0280386	0		-0.0314044	0		-0.0143235	0
-0.011919	0		-0.0290054	0		-0.0359164	0		-0.00981151	0
-0.0119705	0		-0.027394	0		-0.0410729	0		-0.0123898	0
-0.0121156	0		-0.0277163	0		-0.0420397	0		-0.0162572	0
-0.0124278	0		-0.0280386	0		-0.0436512	0		-0.0146457	0
-0.0128989	0		-0.0254603	0		-0.0484854	0		-0.0181909	0
-0.0133248	0		-0.0235266	0		-0.0471963	0		-0.0191577	0
			-0.0222375	0		-0.0462294	0
			-0.0302945	0		-0.046874	0
			-0.0319059	0		-0.0430066	0
			-0.0283608	0		-0.0381724	0
			-0.0331951	0		-0.0391392	0
			-0.0357733	0		-0.0349495	0
			-0.0454418	0		-0.0317267	0
			-0.0454418	0		-0.0404283	0
			-0.0470532	0		-0.0391392	0
			-0.0360956	0		-0.0452626	0
			-0.0380293	0		-0.0426843	0
			-0.0348065	0		-0.042362	0
			-0.0351288	0		-0.0436512	0
			-0.0270717	0		-0.0397838	0
			-0.0254603	0		-0.0430066	0
			-0.0277163	0		-0.0426843	0
			-0.025138	0		-0.040106	0
			-0.0244935	0		-0.0420397	0
			-0.0235266	0		-0.042362	0
			-0.0325505	0		-0.046874	0
			-0.0325505	0		-0.0455848	0
			-0.0331951	0		-0.0478408	0
			-0.0357733	0		-0.0413952	0
			-0.0248157	0		-0.0488077	0
			-0.0241712	0		-0.0455848	0
			-0.0254603	0		-0.0507414	0
			-0.0244935	0		-0.0475185	0
			-0.025138	0		-0.0439734	0
			-0.025138	0		-0.042362	0
			-0.0302945	0		-0.0388169	0
			-0.0254603	0		-0.0417175	0
			-0.0219152	0		-0.0388169	0
			-0.0248157	0		-0.0375278	0
			-0.0235266	0		-0.0330158	0
			-0.0241712	0		-0.0333381	0
			-0.0261049	0		-0.0375278	0
			-0.0241712	0		-0.0407506	0
			-0.0286831	0		-0.0462294	0
			-0.0290054	0		-0.0523528	0
			-0.0270717	0		-0.0475185	0
			-0.0254603	0		-0.0426843	0
			-0.0319059	0		-0.0481631	0
			-0.0360956	0		-0.0420397	0
			-0.0373847	0		-0.0378501	0
			-0.037707	0		-0.034305	0
			-0.0344842	0		-0.0304376	0
			-0.0290054	0		-0.0381724	0
			-0.0302945	0		-0.0404283	0
			-0.0290054	0		-0.0433289	0
			-0.0261049	0		-0.0417175	0
			-0.0254603	0		-0.0439734	0
			-0.0283608	0		-0.044618	0
			-0.022882	0		-0.0436512	0
			-0.0254603	0		-0.0439734	0
			-0.0264271	0		-0.0426843	0
			-0.0264271	0		-0.0388169	0
			-0.0293277	0		-0.0404283	0
			-0.0325505	0		-0.0368832	0
			-0.037707	0		-0.0381724	0
			-0.0319059	0		-0.0375278	0
			-0.0325505	0		-0.0362387	0
			-0.0331951	0		-0.0388169	0
			-0.0241712	0		-0.0394615	0
			-0.0241712	0		-0.0388169	0
			-0.0180478	0		-0.0449403	0
			-0.0157918	0		-0.042362	0
			-0.017081	0		-0.0420397	0
			-0.022882	0		-0.0352718	0
			-0.027394	0		-0.0381724	0
			-0.0328728	0		-0.0288262	0
			-0.0328728	0		-0.0323713	0
			-0.0306168	0		-0.0346272	0
			-0.0319059	0		-0.0278593	0
			-0.0312614	0		-0.0281816	0
			-0.0299723	0		-0.0272148	0
			-0.0283608	0		-0.0301153	0
			-0.0235266	0		-0.0285039	0
			-0.0215929	0		-0.0362387	0
			-0.0248157	0		-0.0365609	0
			-0.027394	0		-0.0339827	0
			-0.02965	0		-0.0333381	0
			-0.0335174	0		-0.029793	0
			-0.0267494	0		-0.0272148	0
			-0.027394	0		-0.0288262	0
			-0.0267494	0		-0.0372055	0
			-0.0280386	0		-0.0365609	0
			-0.0257826	0		-0.040106	0
			-0.0244935	0		-0.0413952	0
			-0.0241712	0		-0.0426843	0
			-0.0206261	0		-0.0404283	0
			-0.0215929	0		-0.0449403	0
			-0.0293277	0		-0.0478408	0
			-0.0264271	0		-0.0481631	0
			-0.0341619	0		-0.0459071	0
			-0.0393184	0		-0.042362	0
			-0.0364179	0		-0.0413952	0
			-0.0389962	0		-0.0375278	0
			-0.0367402	0		-0.0375278	0
			-0.0325505	0		-0.034305	0
			-0.0302945	0		-0.0330158	0
			-0.0283608	0		-0.0310821	0
			-0.0225598	0		-0.0404283	0
			-0.0225598	0		-0.0426843	0
			-0.0206261	0		-0.0462294	0
			-0.0225598	0		-0.0488077	0
			-0.025138	0		-0.0449403	0
			-0.0264271	0		-0.0378501	0
			-0.0264271	0		-0.0413952	0
			-0.0338396	0		-0.0355941	0
			-0.0277163	0		-0.0336604	0
			-0.0209483	0		-0.034305	0
			-0.022882	0		-0.0397838	0
			-0.0254603	0		-0.0381724	0
			-0.0238489	0		-0.0362387	0
			-0.0248157	0		-0.0459071	0
			-0.0257826	0		-0.0433289	0
			-0.0215929	0		-0.0404283	0
			-0.027394	0		-0.0426843	0
			-0.0344842	0		-0.0459071	0
			-0.0306168	0		-0.0478408	0
			-0.0341619	0		-0.044618	0
			-0.0338396	0		-0.0484854	0
			-0.0348065	0		-0.0391392	0
			-0.0302945	0		-0.0355941	0
			-0.0309391	0		-0.0372055	0
			-0.0325505	0		-0.0397838	0
			-0.0261049	0		-0.0384946	0
			-0.0280386	0		-0.0417175	0
			-0.0199815	0		-0.0430066	0
			-0.0319059	0		-0.0352718	0
			-0.0328728	0		-0.040106	0
			-0.0367402	0		-0.0368832	0
			-0.0415744	0		-0.0394615	0
			-0.0380293	0		-0.0365609	0
			-0.039963	0		-0.0391392	0
			-0.0351288	0		-0.0455848	0
			-0.0338396	0		-0.040106	0
			-0.0261049	0		-0.0413952	0
			-0.02965	0		-0.040106	0
			-0.0286831	0		-0.0417175	0
			-0.0241712	0		-0.0459071	0
			-0.0212706	0		-0.0488077	0
			-0.0244935	0		-0.0565424	0
			-0.0254603	0		-0.0542865	0
			-0.0299723	0		-0.0517082	0
			-0.0299723	0		-0.046874	0
			-0.0264271	0		-0.0426843	0
			-0.0286831	0		-0.0368832	0
			-0.0241712	0		-0.0426843	0
			-0.0261049	0		-0.0388169	0
			-0.0193369	0		-0.0352718	0
			-0.0261049	0		-0.0368832	0
			-0.0277163	0		-0.0359164	0
			-0.0232043	0		-0.0352718	0
			-0.0232043	0		-0.0362387	0
			-0.0283608	0		-0.0362387	0
			-0.0248157	0		-0.0359164	0
			-0.0286831	0		-0.0384946	0
			-0.0348065	0		-0.0397838	0
			-0.0338396	0		-0.0388169	0
			-0.0389962	0		-0.0388169	0
			-0.0370625	0		-0.0365609	0
			-0.0315837	0		-0.0278593	0
			-0.0335174	0		-0.0285039	0
			-0.0257826	0		-0.0288262	0
			-0.0219152	0		-0.0249588	0
			-0.0261049	0		-0.0330158	0
			-0.025138	0		-0.0372055	0
			-0.0302945	0		-0.0384946	0
			-0.02965	0		-0.0397838	0
			-0.0277163	0		-0.0404283	0
			-0.027394	0		-0.0442957	0
			-0.0290054	0		-0.0433289	0
			-0.0277163	0		-0.0384946	0
			-0.0267494	0		-0.0355941	0
			-0.0328728	0		-0.0388169	0
			-0.0290054	0		-0.0368832	0
			-0.0267494	0		-0.0365609	0
			-0.0264271	0		-0.0362387	0
			-0.0261049	0		-0.0362387	0
			-0.02965	0		-0.0359164	0
			-0.0280386	0		-0.0481631	0
			-0.0277163	0		-0.0465517	0
			-0.0299723	0		-0.0558979	0
			-0.0357733	0		-0.0475185	0
			-0.0341619	0		-0.0471963	0
			-0.0322282	0		-0.0417175	0
			-0.0267494	0		-0.0465517	0
			-0.0235266	0		-0.0433289	0
			-0.0248157	0		-0.0384946	0
			-0.0203038	0		-0.0404283	0
			-0.0244935	0		-0.034305	0
			-0.0254603	0		-0.0407506	0
			-0.0261049	0		-0.0323713	0
			-0.02965	0		-0.0388169	0
			-0.027394	0		-0.0346272	0
			-0.0344842	0		-0.0314044	0
			-0.0380293	0		-0.0352718	0
			-0.0435081	0		-0.0391392	0
			-0.039963	0		-0.0449403	0
			-0.0315837	0		-0.0433289	0
			-0.0238489	0		-0.0430066	0
			-0.027394	0		-0.0410729	0
			-0.0225598	0		-0.040106	0
			-0.0193369	0		-0.044618	0
			-0.0215929	0		-0.0397838	0
			-0.0206261	0		-0.0359164	0
			-0.0241712	0		-0.042362	0
			-0.0364179	0		-0.0471963	0
			-0.0331951	0		-0.0433289	0
			-0.0331951	0		-0.0491299	0
			-0.0415744	0		-0.0430066	0
			-0.042219	0		-0.0410729	0
			-0.0364179	0		-0.0381724	0
			-0.02965	0		-0.0346272	0
			-0.0315837	0		-0.0310821	0
			-0.0261049	0		-0.0301153	0
			-0.0286831	0		-0.0265702	0
			-0.0331951	0		-0.0256033	0
			-0.0267494	0		-0.0314044	0
			-0.0286831	0		-0.0359164	0
			-0.025138	0		-0.0375278	0
			-0.0280386	0		-0.0459071	0
			-0.0315837	0		-0.0436512	0
			-0.0244935	0		-0.0475185	0
			-0.0319059	0		-0.0449403	0
			-0.0225598	0		-0.0478408	0
			-0.0261049	0		-0.0452626	0
			-0.0222375	0		-0.0439734	0
			-0.0238489	0		-0.0439734	0
			-0.0196592	0		-0.0384946	0
			-0.0196592	0		-0.0449403	0
			-0.0183701	0		-0.0465517	0
			-0.0219152	0		-0.0462294	0
			-0.0315837	0		-0.0478408	0
			-0.0325505	0		-0.0397838	0
			-0.0335174	0		-0.0430066	0
			-0.0277163	0		-0.0420397	0
			-0.0312614	0		-0.0394615	0
			-0.0357733	0		-0.0391392	0
			-0.0299723	0		-0.0417175	0
			-0.0293277	0		-0.0452626	0
			-0.0277163	0		-0.0413952	0
			-0.0261049	0		-0.0417175	0
			-0.0293277	0		-0.0375278	0
			-0.0309391	0		-0.0417175	0
			-0.0264271	0		-0.0359164	0
			-0.0315837	0		-0.0384946	0
			-0.0290054	0		-0.0430066	0
			-0.0277163	0.94		-0.0439734	0
			-0.0241712	0.94		-0.0478408	0
			-0.0286831	0.94		-0.0494522	0
			-0.0235266	0.94		-0.0478408	0
			-0.022882	0.94		-0.040106	0.94
			-0.0248157	0.94		-0.042362	0.94
			-0.0209483	0.94		-0.0430066	0.94
			-0.0322282	0.94		-0.0413952	0.94
			-0.0241712	0.94		-0.0439734	0.94
			-0.0306168	0.94		-0.042362	0.94
			-0.0270717	0.94		-0.0417175	0.94
			-0.0331951	0.94		-0.0430066	0.94
			-0.0312614	0.94		-0.0410729	0.94
			-0.0335174	0.94		-0.0391392	0.94
			-0.02965	0.94		-0.0365609	0.94
			-0.0280386	0.94		-0.0420397	0.94
			-0.0248157	0.94		-0.0365609	0.94
			-0.025138	0.94		-0.0333381	0.94
			-0.0283608	0.94		-0.0323713	0.94
			-0.0254603	0.94		-0.0317267	0.94
			-0.025138	0.94		-0.0243142	0.94
			-0.0164364	0.94		-0.0185131	0.94
			-0.0203038	0.94		-0.021736	0.94
			-0.0267494	0.94		-0.01948	0.94
			-0.0222375	0.94		-0.0233474	0.94
			-0.0277163	0.94		-0.0223805	0.94
			-0.0190147	0.94		-0.0259256	0.94
			-0.0193369	0.94		-0.027537	0.94
			-0.0106353	0.94		-0.0256033	0.94
			-0.0109576	0.94		-0.032049	0.94
			-0.00709021	0.94		-0.0265702	0.94
			-0.0128913	0.94		-0.0355941	0.94
			-0.00644565	0.94		-0.0336604	0.94
			-0.00580108	0.94		-0.0323713	0.94
			-0.00515652	0.94		-0.0310821	0.94
			-0.0138581	0.94		-0.0223805	0.94
			-0.0145027	0.94		-0.0230251	0.94
			-0.010313	0.94		-0.0191577	0.94
			-0.0119244	0.94		-0.0082001	0.94
			-0.0135359	0.94		0.0133928	0.94
			-0.00644565	0.94		0.0259618	0.94
			-0.00741249	0.94		0.0475547	0.94
			-0.0090239	0.94		0.103954	0.94
			0.00322282	0.94		0.173245	0.94
			0.00322282	0.94		0.177757	0.94
			0.00515652	0.94		0.175179	0.94
			0.00676793	0.94		0.236412	0.94
			0.00193369	0.94		0.349533	0.94
			0.00418967	0.94		0.588667	0.94
			0	0.94		0.768823	0.94
			0.00386739	0		0.717902	0.94
			0.00934619	0		0.780748	0.94
			0.0128913	0		0.851005	0.94
			0.012569	0		0.964771	0.94
			0.0161141	0		1.05211	0
			0.0209483	0		1.55487	0
			0.0141804	0		2.05409	0
			0.0248157	0		2.45952	0
			0.0344842	0		2.29322	0
			0.0470532	0		2.27228	0
			0.0431858	0		2.11919	0
			0.0396407	0		1.99253	0
			0.022882	0		2.35704	0
			0.0238489	0		2.23328	0
			0.0248157	0		2.13853	0
			0.022882	0		2.28162	0
			0.0286831	0		2.17043	0
			0.0364179	0		1.85943	0
			0.044475	0		1.61772	0
			0.042219	0		1.57808	0
			0.039963	0		1.55326	0
			0.0315837	0		1.66896	0
			0.0373847	0		1.72794	0
			0.0338396	0		1.80754	0
			0.0389962	0		2.68448	0
			0.0393184	0		2.36058	0
			0.0338396	0		2.7802	0
			0.0312614	0		2.75538	0
			0.0360956	0		3.06542	0
			0.0364179	0		2.75893	0
			0.0373847	0		2.23554	0
			0.0367402	0		1.84332	0
			0.0406076	0		1.44755	0
			0.0612336	0		1.21325	0
			0.0589777	0		1.133	0
			0.0425413	0		1.13816	0
			0.0367402	0		1.17716	0
			0.0373847	0		1.2516	0
			0.0354511	0		1.38567	0
			0.0357733	0		1.17458	0
			0.0338396	0		1.18779	0
			0.037707	0		1.00699	0
			0.0380293	0		0.792994	0
			0.0418967	0		0.802985	0
			0.0409299	0		0.800729	0
			0.0415744	0		0.79525	0
			0.0386739	0		0.931898	0
			0.0335174	0		0.866797	0
			0.0331951	0		0.767212	0
			0.0306168	0		0.675683	0
			0.0248157	0		0.624118	0
			0.0299723	0		0.633464	0
			0.022882	0		0.582866	0
			0.025138	0		0.504551	0
			0.0286831	0		0.458787	0
			0.0238489	0		0.407544	0
			0.0315837	0		0.384984	0
			0.0328728	0		0.313438	0
			0.0261049	0		0.288622	0
			0.0212706	0		0.256716	0
			0.0225598	0		0.224488	0
			0.0232043	0		0.218687	0
			0.0193369	0		0.237379	0
			0.0164364	0		0.24737	0
			0.0138581	0		0.226099	0
			0.00934619	0		0.186136	0
			0.0183701	0		0.177112	0
			0.0138581	0		0.172278	0
			0.0138581	0		0.152297	0
			0.0154695	0		0.146173	0
			0.0167587	0		0.13296	0
			0.0177255	0		0.112978	0
			0.0157918	0		0.111689	0
			0.0135359	0		0.126514	0
			0.00451195	0		0.126514	0
			0.0054788	0		0.0971862	0
			0	0		0.0868732	0
			0.00257826	0		0.0965417	0
			0.00451195	0		0.0997645	0
			0.00322282	0		0.0888069	0
			0.00257826	0		0.0801053	0
			0.00451195	0		0.0710813	0
			0.00676793	0		0.054645	0
			0.00515652	0		0.0504553	0
			0.012569	0		0.0510998	0
			0.00483423	0		0.0472325	0
			0.00290054	0		0.0411091	0
			0.000644565	0		0.0433651	0
			0.00161141	0		0.037564	0
			-0.00354511	0		0.0443319	0
			-0.00386739	0		0.0481993	0
			-0.00741249	0		0.035308	0
			-0.00451195	0		0.0320852	0
			0.00128913	0		0.0304738	0
			-0.00128913	0		0.0262841	0
			0	0		0.0243504	0
			0	0		0.0169379	0
			-0.000644565	0		0.0188716	0
			-0.00193369	0		0.00920314	0
			-0.00386739	0		0.01017	0
			-0.00418967	0		0.00888086	0
			-0.00515652	0		0.0127483	0
			-0.012569	0		0.0137151	0
			-0.00741249	0		0.00694717	0
			-0.0106353	0		0.0172602	0
			-0.00870162	0		0.00984771	0
			-0.00837934	0		0.00855858	0
			-0.00837934	0		0.00211293	0
			-0.00515652	0		0.00211293	0
			-0.00386739	0		-0.00691097	0
			-0.00580108	0		-0.0104561	0
			-0.00225598	0		-0.0101338	0
			-0.00612336	0		-0.0104561	0
			-0.0128913	0		-0.00884466	0
			-0.0151473	0		-0.00626641	0
			-0.0132136	0		-0.00658869	0
			-0.0186924	0		-0.00626641	0
			-0.0119244	0		-0.00175445	0
			-0.0145027	0		-0.00207674	0
			-0.00999075	0		-0.00465499	0
			-0.0119244	0		-0.00594412	0
			-0.00193369	0		-0.00787782	0
			-0.0090239	0		-0.00626641	0
			-0.00934619	0		-0.0120675	0
			-0.0128913	0		-0.00948923	0
			-0.014825	0		-0.0136789	0
			-0.0196592	0		-0.00981151	0
			-0.0212706	0		-0.00981151	0
			-0.022882	0		-0.0120675	0
			-0.0306168	0		-0.0123898	0
			-0.0244935	0		-0.0133566	0
			-0.0280386	0		-0.0117452	0
			-0.0186924	0		-0.0165794	0
			-0.0141804	0		-0.0198023	0
			-0.00870162	0		-0.0256033	0
			-0.0141804	0		-0.0204468	0
			-0.0151473	0		-0.0207691	0
			-0.014825	0		-0.0233474	0
			-0.0167587	0		-0.0220582	0
			-0.0177255	0		-0.0243142	0
			-0.0225598	0		-0.0152903	0
			-0.0212706	0		-0.0227028	0
			-0.0215929	0		-0.0233474	0
			-0.0145027	0		-0.0223805	0
			-0.014825	0		-0.0207691	0
			-0.0109576	0		-0.021736	0
			-0.0106353	0		-0.0210914	0
			-0.014825	0		-0.0207691	0
			-0.010313	0		-0.0204468	0
			-0.0138581	0		-0.0198023	0
			-0.0119244	0		-0.0233474	0
			-0.0174032	0		-0.0220582	0
			-0.014825	0		-0.0227028	0
			-0.0193369	0		-0.0243142	0
			-0.0174032	0		-0.027537	0
			-0.022882	0		-0.0288262	0
			-0.0244935	0		-0.0259256	0
			-0.0232043	0		-0.0256033	0
			-0.0196592	0		-0.0256033	0
			-0.0222375	0		-0.0336604	0
			-0.0174032	0		-0.0288262	0
			-0.00966847	0		-0.0294707	0
			-0.0145027	0		-0.0349495	0
			-0.017081	0		-0.0381724	0
			-0.0183701	0		-0.0359164	0
			-0.0248157	0		-0.0355941	0
			-0.0232043	0		-0.0391392	0
			-0.0167587	0		-0.0346272	0
			-0.0235266	0		-0.0339827	0
			-0.0257826	0		-0.0304376	0
			-0.0241712	0		-0.0256033	0
			-0.0206261	0		-0.0246365	0
			-0.0177255	0		-0.0288262	0
			-0.0186924	0		-0.0314044	0
			-0.0183701	0		-0.0307599	0
			-0.0190147	0		-0.0349495	0
			-0.0180478	0		-0.0355941	0
			-0.0196592	0		-0.029793	0
			-0.0190147	0		-0.0314044	0
			-0.0222375	0		-0.0272148	0
			-0.0254603	0		-0.0301153	0
			-0.0235266	0		-0.0330158	0
			-0.0212706	0		-0.032049	0
			-0.014825	0		-0.0265702	0
			-0.0151473	0		-0.0230251	0
			-0.0135359	0		-0.0288262	0
			-0.0167587	0		-0.0243142	0
			-0.017081	0		-0.0262479	0
			-0.0183701	0		-0.0281816	0
			-0.0222375	0		-0.0268925	0
			-0.0238489	0		-0.0256033	0
			-0.0264271	0		-0.0252811	0
			-0.0267494	0		-0.0259256	0
			-0.02965	0		-0.0204468	0
			-0.0241712	0		-0.0207691	0
			-0.0257826	0		-0.0207691	0
			-0.0225598	0		-0.0188354	0
			-0.0261049	0		-0.0152903	0
			-0.0222375	0		-0.0188354	0
			-0.0215929	0		-0.0210914	0
			-0.0199815	0		-0.0220582	0
			-0.0222375	0		-0.0268925	0
			-0.0341619	0		-0.0310821	0
			-0.0344842	0		-0.0310821	0
			-0.0367402	0		-0.0346272	0
			-0.0312614	0		-0.0372055	0
			-0.0325505	0		-0.0372055	0
			-0.0280386	0		-0.0355941	0
			-0.027394	0		-0.0362387	0
			-0.0248157	0		-0.0391392	0
			-0.0222375	0		-0.0381724	0
			-0.0206261	0		-0.0336604	0
			-0.0203038	0		-0.0333381	0
			-0.0235266	0		-0.0294707	0
			-0.0215929	0		-0.0330158	0
			-0.0196592	0		-0.0339827	0
			-0.0186924	0		-0.0336604	0
			-0.0215929	0		-0.0310821	0
			-0.022882	0		-0.0281816	0
			-0.0225598	0		-0.0339827	0
			-0.0219152	0		-0.0294707	0
			-0.0196592	0		-0.0314044	0
			-0.0157918	0		-0.0294707	0
			-0.0193369	0		-0.0268925	0
			-0.0257826	0		-0.0239919	0
			-0.022882	0		-0.0243142	0
			-0.0286831	0		-0.034305	0
			-0.0267494	0		-0.0301153	0
			-0.0244935	0		-0.0310821	0
			-0.027394	0		-0.0259256	0
			-0.0315837	0		-0.034305	0
			-0.0267494	0		-0.0336604	0
			-0.0302945	0		-0.0326936	0
			-0.0286831	0		-0.0310821	0
			-0.0183701	0		-0.0268925	0
			-0.0199815	0		-0.0259256	0
			-0.0128913	0		-0.0272148	0
			-0.0122467	0		-0.0236696	0
			-0.014825	0		-0.0304376	0
			-0.014825	0		-0.0333381	0
			-0.0132136	0		-0.0384946	0
			-0.0257826	0		-0.0352718	0
			-0.0293277	0		-0.0394615	0
			-0.0277163	0		-0.0413952	0
			-0.0325505	0		-0.040106	0
			-0.0351288	0		-0.0397838	0
			-0.0280386	0		-0.040106	0
			-0.025138	0		-0.0288262	0
			-0.0254603	0		-0.034305	0
			-0.0261049	0		-0.0281816	0
			-0.0264271	0		-0.0233474	0
			-0.0209483	0		-0.0220582	0
			-0.022882	0		-0.0291484	0
			-0.0244935	0		-0.0236696	0
			-0.0277163	0		-0.0317267	0
			-0.027394	0		-0.0314044	0
			-0.0254603	0		-0.0326936	0
			-0.0257826	0		-0.0365609	0
			-0.0212706	0		-0.0413952	0
			-0.0264271	0		-0.0355941	0
			-0.0241712	0		-0.0352718	0
			-0.0238489	0		-0.0336604	0
			-0.0209483	0		-0.0291484	0
			-0.0212706	0		-0.032049	0
			-0.0225598	0		-0.0346272	0
			-0.0215929	0		-0.0339827	0
			-0.0290054	0		-0.0365609	0
			-0.027394	0		-0.0352718	0
			-0.0306168	0		-0.0339827	0
			-0.0299723	0		-0.0384946	0
			-0.0299723	0		-0.0349495	0
			-0.0219152	0		-0.0404283	0
			-0.0244935	0		-0.0413952	0
			-0.0190147	0		-0.0394615	0
			-0.022882	0		-0.0330158	0
			-0.0264271	0		-0.0307599	0
			-0.0299723	0		-0.0291484	0
			-0.0244935	0		-0.0259256	0
			-0.0277163	0		-0.0256033	0
			-0.0341619	0		-0.0307599	0
			-0.0331951	0		-0.0304376	0
			-0.037707	0		-0.0397838	0
			-0.0335174	0		-0.0433289	0
			-0.0312614	0		-0.0391392	0
			-0.02965	0		-0.0417175	0
			-0.0254603	0		-0.0394615	0
			-0.0209483	0		-0.034305	0
			-0.0219152	0		-0.0368832	0
			-0.0167587	0		-0.0372055	0
			-0.0177255	0		-0.0349495	0
			-0.0164364	0		-0.0314044	0
			-0.0235266	0		-0.0272148	0
			-0.0261049	0		-0.0288262	0
			-0.0290054	0		-0.029793	0
			-0.0302945	0		-0.032049	0
			-0.0286831	0		-0.0310821	0
			-0.0270717	0		-0.0323713	0
			-0.0280386	0		-0.0294707	0
			-0.0235266	0		-0.0323713	0
			-0.0235266	0		-0.034305	0
			-0.0219152	0		-0.0285039	0
			-0.0215929	0		-0.0291484	0
			-0.0241712	0		-0.0310821	0
			-0.0264271	0		-0.0384946	0
			-0.025138	0		-0.0381724	0
			-0.0328728	0		-0.0420397	0
			-0.0331951	0		-0.0372055	0
			-0.0338396	0		-0.0465517	0
			-0.0322282	0		-0.0520305	0
			-0.0338396	0		-0.0449403	0
			-0.0286831	0		-0.0504191	0
			-0.0264271	0		-0.0410729	0
			-0.0248157	0		-0.0362387	0
			-0.0270717	0		-0.0336604	0
			-0.0254603	0		-0.0359164	0
			-0.0212706	0		-0.0317267	0
			-0.0206261	0		-0.0285039	0
			-0.022882	0		-0.0256033	0
			-0.0280386	0		-0.0204468	0
			-0.0325505	0		-0.0278593	0
			-0.0319059	0		-0.0330158	0
			-0.0267494	0		-0.0362387	0
			-0.0215929	0		-0.0388169	0
			-0.0199815	0		-0.0394615	0
			-0.0145027	0		-0.0372055	0
			-0.0145027	0		-0.0410729	0
			-0.0167587	0		-0.0391392	0
			-0.014825	0		-0.0333381	0
			-0.0190147	0		-0.0426843	0
			-0.0212706	0		-0.0394615	0
			-0.0257826	0		-0.0397838	0
			-0.0219152	0		-0.0420397	0
			-0.0248157	0		-0.0407506	0
			-0.025138	0		-0.0336604	0
			-0.0193369	0		-0.0339827	0
			-0.0183701	0		-0.0352718	0
			-0.0190147	0		-0.0362387	0
			-0.0122467	0		-0.0378501	0
			-0.0112799	0		-0.0397838	0
			-0.0161141	0		-0.0365609	0
			-0.0193369	0		-0.0323713	0
			-0.0225598	0		-0.032049	0
			-0.0254603	0		-0.0330158	0
			-0.0309391	0		-0.0310821	0
			-0.0290054	0		-0.0268925	0
			-0.0299723	0		-0.0201245	0
			-0.0299723	0		-0.0294707	0
			-0.0261049	0		-0.0326936	0
			-0.0248157	0		-0.0336604	0
			-0.0235266	0		-0.0381724	0
			-0.0199815	0		-0.0359164	0
			-0.0196592	0		-0.0375278	0
			-0.0222375	0		-0.0410729	0
			-0.0183701	0		-0.0365609	0
			-0.0174032	0		-0.0384946	0
			-0.0186924	0		-0.040106	0
			-0.0215929	0		-0.0375278	0
			-0.0232043	0		-0.0314044	0
			-0.027394	0		-0.0362387	0
			-0.0257826	0		-0.0355941	0
			-0.0293277	0		-0.0394615	0
			-0.0293277	0		-0.0449403	0
			-0.0254603	0		-0.0504191	0
			-0.0261049	0		-0.0413952	0
			-0.0232043	0		-0.0413952	0
			-0.022882	0		-0.0413952	0
			-0.0209483	0		-0.0375278	0
			-0.0238489	0		-0.0323713	0
			-0.0244935	0		-0.0310821	0
			-0.0293277	0		-0.0278593	0
			-0.02965	0		-0.0301153	0
			-0.0286831	0		-0.0307599	0
			-0.0306168	0		-0.0352718	0
			-0.027394	0		-0.0314044	0
			-0.0315837	0		-0.0310821	0
			-0.0322282	0		-0.0323713	0
			-0.02965	0		-0.0330158	0
			-0.0219152	0		-0.0285039	0
			-0.0286831	0		-0.0272148	0
			-0.035451	0		-0.0278593	0
			-0.0364179	0		-0.0239919	0
			-0.035451	0		-0.0285039	0
			-0.0312614	0		-0.027537	0
			-0.0306168	0		-0.032049	0
			-0.0267494	0		-0.0323713	0
			-0.0312614	0		-0.0410729	0
			-0.0286831	0		-0.0426843	0
			-0.0261049	0		-0.0484854	0
			-0.0219152	0		-0.057187	0
			-0.0248157	0		-0.0488077	0
			-0.0219152	0		-0.0513859	0
			-0.0244935	0		-0.0494522	0
			-0.0241712	0		-0.0478408	0
			-0.0238489	0		-0.0430066	0
			-0.025138	0		-0.0372055	0
			-0.0254603	0		-0.032049	0
			-0.0277163	0		-0.0333381	0
			-0.0241712	0		-0.0368832	0
			-0.0222375	0		-0.0394615	0
			-0.0206261	0		-0.0439734	0
			-0.0203038	0		-0.0407506	0
			-0.0222375	0		-0.0372055	0
			-0.0293277	0		-0.0375278	0
			-0.027394	0		-0.0355941	0
			-0.027394	0		-0.0372055	0
			-0.0244935	0		-0.0359164	0
			-0.0261049	0		-0.0349495	0
			-0.0264271	0		-0.0310821	0
			-0.025138	0		-0.0362387	0
			-0.0338396	0		-0.0359164	0
			-0.0293277	0		-0.042362	0
			-0.0299723	0		-0.0465517	0
			-0.025138	0		-0.0497745	0
			-0.0238489	0		-0.0494522	0
			-0.0183701	0		-0.046874	0
			-0.0157918	0		-0.0491299	0
			-0.0119244	0		-0.0384946	0
			-0.0128913	0		-0.0420397	0
			-0.0199815	0		-0.0362387	0
			-0.0264271	0		-0.0323713	0
			-0.0290054	0		-0.0278593	0
			-0.0286831	0		-0.0291484	0
			-0.0312614	0		-0.0317267	0
			-0.0248157	0		-0.0336604	0
			-0.0344842	0		-0.0420397	0
			-0.0312614	0		-0.0410729	0
			-0.0270717	0		-0.0475185	0
			-0.0261049	0		-0.0455848	0
			-0.0293277	0		-0.0436512	0
			-0.0293277	0		-0.0430066	0
			-0.0322282	0		-0.0368832	0
			-0.0338396	0		-0.0391392	0
			-0.0309391	0		-0.0362387	0
			-0.0344842	0		-0.034305	0
			-0.0319059	0		-0.0307599	0
			-0.0344842	0		-0.0314044	0
			-0.02965	0		-0.0307599	0
			-0.0257826	0		-0.0262479	0
			-0.0186924	0		-0.0330158	0
			-0.0141804	0		-0.0352718	0
			-0.0167587	0		-0.0391392	0
			-0.0164364	0		-0.0439734	0
			-0.0209483	0		-0.0478408	0
			-0.0238489	0		-0.0459071	0
			-0.0244935	0		-0.046874	0
			-0.0283608	0		-0.0455848	0
			-0.0293277	0		-0.032049	0
			-0.0367402	0		-0.0314044	0
			-0.0386739	0		-0.0326936	0
			-0.035451	0		-0.032049	0
			-0.0309391	0		-0.0346272	0
			-0.0293277	0		-0.0375278	0
			-0.0261049	0.94		-0.0388169	0
			-0.0261049	0.94		-0.0426843	0
			-0.0212706	0.94		-0.0459071	0
			-0.0257826	0.94		-0.0455848	0
			-0.0244935	0.94		-0.0497745	0
			-0.025138	0.94		-0.0462294	0
			-0.0306168	0.94		-0.0484854	0
			-0.0360956	0.94		-0.0475185	0
			-0.0389962	0.94		-0.0413952	0
			-0.0348065	0.94		-0.0410729	0
			-0.0344842	0.94		-0.0372055	0
			-0.0254603	0.94		-0.0339827	0
			-0.0277163	0.94		-0.0326936	0
			-0.0225598	0.94		-0.0352718	0
			-0.0180478	0.94		-0.0372055	0
			-0.0167587	0.94		-0.0372055	0
			-0.0174032	0.94		-0.044618	0
			-0.0132136	0.94		-0.0433289	0
			-0.0212706	0.94		-0.0494522	0
			-0.0225598	0.94		-0.0481631	0
			-0.0203038	0.94		-0.0529973	0
			-0.0238489	0.94		-0.0455848	0
			-0.017081	0.94		-0.042362	0
			-0.0141804	0.94		-0.0391392	0
			-0.0128913	0.94		-0.034305	0
			-0.0138581	0.94		-0.0368832	0
			-0.0106353	0.94		-0.0291484	0
			-0.0161141	0.94		-0.0368832	0
			-0.0193369	0.94		-0.0304376	0
			-0.0248157	0.94		-0.029793	0
			-0.025138	0.94		-0.0326936	0
			-0.0244935	0.94		-0.0323713	0
			-0.0219152	0.94		-0.027537	0
			-0.0238489	0.94		-0.0285039	0
			-0.0261049	0.94		-0.0268925	0
			-0.017081	0.94		-0.0252811	0
			-0.0141804	0.94		-0.0330158	0
			-0.00999075	0.94		-0.0352718	0
			-0.00580108	0.94		-0.0346272	0
			-0.00418967	0.94		-0.034305	0
			-0.00193369	0.94		-0.0417175	0
			0.000966847	0.94		-0.0488077	0
			0.00322282	0.94		-0.0404283	0
			-0.00290054	0.94		-0.0471963	0
			0.00128913	0.94		-0.0433289	0
			0.000644565	0.94		-0.044618	0
			0.0106353	0.94		-0.0430066	0
			0.00999075	0.94		-0.0375278	0
			0.0145027	0.94		-0.0349495	0
			0.0264271	0.94		-0.0285039	0
			0.0238489	0		-0.0326936	0
			0.0335174	0		-0.0326936	0
			0.0315837	0		-0.034305	0
			0.0341619	0		-0.0362387	0
			0.022882	0		-0.0381724	0
			0.0315837	0		-0.0384946	0
			0.0299723	0		-0.044618	0
			0.0319059	0		-0.0475185	0
			0.0290054	0		-0.0471963	0
			0.0286831	0		-0.044618	0
			0.0338396	0		-0.0404283	0
			0.0293277	0		-0.0381724	0
			0.0238489	0		-0.0314044	0
			0.0270717	0		-0.0375278	0
			0.0315837	0		-0.0368832	0
			0.0344842	0		-0.0314044	0
			0.0409299	0		-0.0378501	0
			0.0383516	0		-0.0397838	0
			0.0364179	0		-0.0452626	0
			0.0386739	0		-0.0465517	0
			0.0328728	0		-0.0465517	0
			0.0315837	0		-0.0368832	0
			0.0451195	0		-0.0436512	0
			0.0438304	0		-0.0430066	0
			0.037707	0		-0.0378501	0
			0.0563994	0		-0.0365609	0
			0.0589777	0		-0.0323713	0
			0.0544657	0		-0.0262479	0
			0.0493092	0		-0.0262479	0
			0.0480201	0		-0.0294707	0
			0.0731581	0		-0.0285039	0
			0.0786369	0		-0.0288262	0
			0.0541434	0		-0.0323713	0
			0.0489869	0		-0.0394615	0
			0.0451195	0		-0.0439734	0
			0.0389962	0		-0.0455848	0
			0.0402853	0		-0.0497745	0
			0.0518874	0		-0.0404283	0
			0.0560771	0		-0.0410729	0
			0.0528543	0		-0.0375278	0
			0.0557548	0		-0.0355941	0
			0.0509206	0		-0.029793	0
			0.0486646	0		-0.0288262	0
			0.0470532	0		-0.0384946	0
			0.0373847	0		-0.0394615	0
			0.0367402	0		-0.0436512	0
			0.0367402	0		-0.0488077	0
			0.0499538	0		-0.046874	0
			0.0486646	0		-0.046874	0
			0.0470532	0		-0.0465517	0
			0.0467309	0		-0.042362	0
			0.0476978	0		-0.0365609	0
			0.0476978	0		-0.032049	0
			0.0464086	0		-0.0339827	0
			0.0409299	0		-0.0291484	0
			0.0348065	0		-0.0355941	0
			0.0338396	0		-0.0349495	0
			0.0309391	0		-0.040106	0
			0.0344842	0		-0.0420397	0
			0.0331951	0		-0.0484854	0
			0.0309391	0		-0.0459071	0
			0.027394	0		-0.044618	0
			0.0325505	0		-0.0439734	0
			0.0328728	0		-0.0407506	0
			0.0254603	0.94		-0.0410729	0
			0.027394	0.94		-0.0317267	0
			0.0244935	0.94		-0.0310821	0.94
			0.0212706	0.94		-0.0301153	0.94
			0.027394	0.94		-0.0285039	0.94
			0.0222375	0.94		-0.0336604	0.94
			0.0196592	0.94		-0.0355941	0.94
			0.0183701	0.94		-0.0362387	0.94
			0.00837934	0.94		-0.0336604	0.94
			0.0106353	0.94		-0.0378501	0.94
			0.00612336	0.94		-0.0381724	0.94
			0.00676793	0.94		-0.0475185	0.94
			0.00612336	0.94		-0.0507414	0.94
			0.010313	0.94		-0.0475185	0.94
			0.0109576	0.94		-0.0368832	0.94
			0.0122467	0.94		-0.0410729	0.94
			0.0177255	0.94		-0.0368832	0.94
			0.010313	0.94		-0.029793	0.94
			0.0145027	0.94		-0.0294707	0.94
			0.00870162	0.94		-0.0210914	0.94
			0.00225598	0.94		-0.0304376	0.94
			0.00386739	0.94		-0.0304376	0.94
			0.00934619	0.94		-0.0352718	0.94
			0.00193369	0.94		-0.0346272	0.94
			0.00225598	0.94		-0.0281816	0.94
			0.00580108	0.94		-0.0227028	0.94
			0.010313	0.94		-0.021736	0.94
			0.0135359	0.94		-0.0246365	0.94
			0.0122467	0.94		-0.0249588	0.94
			0.014825	0.94		-0.0294707	0.94
			0.0196592	0.94		-0.0278593	0.94
			0.0180478	0.94		-0.0285039	0.94
			0.014825	0.94		-0.0272148	0.94
			0.0203038	0.94		0.00855858	0.94
			0.0309391	0.94		0.0191939	0.94
			0.0596222	0.94		0.0494884	0.94
			0.0470532	0.94		0.0636689	0.94
			0.0457641	0.94		0.134893	0.94
			0.0518874	0.94		0.359846	0.94
			0.0380293	0.94		0.642488	0.94
			0.0425413	0.94		0.977018	0.94
			0.0460864	0.94		1.03019	0.94
			0.0615559	0.94		0.9999	0.94
			0.054788	0.94		1.04856	0.94
			0.0592999	0.94		1.20906	0.94
			0.0596222	0.94		1.18876	0.94
			0.0557548	0.94		1.2545	0.94
			0.0496315	0.94		1.26707	0.94
			0.0505983	0.94		1.37762	0.94
			0.0592999	0.94		1.69152	0.94
			0.065101	0		2.07697	0.94
			0.0667124	0		2.65644	0.94
			0.0934619	0		2.85174	0
			0.0928173	0		3.14277	0
			0.0854048	0		3.2849	0
			0.0854048	0		2.99742	0
			0.0895945	0		2.6052	0
			0.124401	0		2.65064	0
			0.119244	0		2.89719	0
			0.1186	0		3.02674	0
			0.103775	0		2.54364	0
			0.106675	0		2.82467	0
			0.109898	0		3.09797	0
			0.0963624	0		2.9697	0
			0.102808	0		2.99613	0
			0.106031	0		2.8685	0
			0.103775	0		2.59843	0
			0.106031	0		2.60971	0
			0.108931	0		2.51141	0
			0.11441	0		2.40796	0
			0.10732	0		2.22329	0
			0.0957178	0		2.28098	0
			0.0828266	0		2.1801	0
			0.097007	0		2.70768	0
			0.0966847	0		3.18789	0
			0.0841157	0		2.86206	0
			0.0757363	0		2.48982	0
			0.0847602	0		2.36509	0
			0.090239	0		2.18655	0
			0.0892722	0		2.1453	0
			0.0934619	0		2.38733	0
			0.0876608	0		2.19074	0
			0.079926	0		2.01445	0
			0.092495	0		1.84525	0
			0.115377	0		1.63125	0
			0.135359	0		1.32057	0
			0.122467	0		1.09078	0
			0.104742	0		0.921907	0
			0.0960401	0		0.817488	0
			0.104419	0		0.782681	0
			0.108287	0		0.727249	0
			0.104742	0		0.750131	0
			0.0950733	0		0.846816	0
			0.0870162	0		0.760121	0
			0.0883053	0		0.65828	0
			0.0841157	0		0.586089	0
			0.079926	0		0.521955	0
			0.0734804	0		0.522599	0
			0.0631673	0		0.562562	0
			0.0660679	0		0.538391	0
			0.0592999	0		0.49875	0
			0.050276	0		0.544192	0
			0.0528543	0		0.564174	0
			0.050276	0		0.539358	0
			0.0522097	0		0.468133	0
			0.0493092	0		0.416246	0
			0.0483423	0		0.397876	0
			0.0447972	0		0.389496	0
			0.0454418	0		0.374671	0
			0.0486646	0		0.337287	0
			0.0383516	0		0.301836	0
			0.0315837	0		0.263806	0
			0.0293277	0		0.239313	0
			0.0222375	0		0.199672	0
			0.0209483	0		0.183558	0
			0.0309391	0		0.19097	0
			0.0257826	0		0.179368	0
			0.0235266	0		0.164221	0
			0.0264271	0		0.152619	0
			0.0257826	0		0.136182	0
			0.0190147	0		0.144562	0
			0.0235266	0		0.144562	0
			0.0215929	0		0.146818	0
			0.0161141	0		0.134893	0
			0.00805706	0		0.118457	0
			0.00741249	0		0.1133	0
			0.00837934	0		0.110078	0
			0.00418967	0		0.0949302	0
			0.00999075	0		0.079783	0
			0.00837934	0		0.0804275	0
			0.014825	0		0.0759156	0
			0.014825	0		0.0781716	0
			0.0157918	0		0.0720482	0
			0.00773477	0		0.0701145	0
			0.00612336	0		0.064958	0
			0.00999075	0		0.0530335	0
			0.00322282	0		0.0498107	0
			0.00225598	0		0.0510998	0
			0.00290054	0		0.0575455	0
			0.00451195	0		0.037564	0
			0.000966847	0		0.0382086	0
			0.00773477	0		0.0420759	0
			0.00193369	0		0.0317629	0
			0.00837934	0		0.0269287	0
			0.00999075	0		0.0266064	0
			0.00612336	0		0.0240281	0
			0.00161141	0		0.0243504	0
			-0.00225598	0		0.0253173	0
			-0.00128913	0		0.0175825	0
			-0.00451195	0		0.020483	0
			-0.00483423	0		0.0214499	0
			-0.00999075	0		0.0150042	0
			-0.00354511	0		0.0191939	0
			-0.00676793	0		0.00791402	0
			-0.00193369	0		0.00759173	0
			-0.00483423	0		0.00759173	0
			-0.00225598	0		0.000179241	0
			-0.00451195	0		0.00243522	0
			-0.00451195	0		0.00565804	0
			-0.00386739	0		0.00372435	0
			-0.00483423	0		0.00372435	0
			-0.00386739	0		0.00920314	0
			-0.00805706	0		0.00114609	0
			-0.010313	0		0.00211293	0
			-0.0157918	0		0.00404663	0
			-0.0119244	0		0.0027575	0
			-0.0135359	0		-0.00562184	0
			-0.012569	0		-0.00594412	0
			-0.00805706	0		-0.00433271	0
			0.00193369	0		-0.00755553	0
			-0.00451195	0		-0.00433271	0
			-0.000322282	0		-0.00497728	0.94
			0.00193369	0		-0.00916695	0.94
			-0.00644565	0		-0.00465499	0.94
			-0.00870162	0		-0.00626641	0.94
			-0.012569	0		-0.00175445	0.94
			-0.0186924	0		-0.00110989	0.94
			-0.0190147	0		-0.00336586	0.94
			-0.0138581	0		-0.00691097	0.94
			-0.0119244	0		-0.0107784	0.94
			-0.0090239	0		-0.014968	0.94
			-0.00386739	0		-0.0127121	0.94
			-0.00290054	0		-0.01948	0.94
			0	0		-0.0152903	0.94
			-0.00128913	0		-0.0117452	0.94
			0.00290054	0		-0.0123898	0.94
			-0.00580108	0		-0.00884466	0.94
			-0.00290054	0		-0.00433271	0.94
			-0.0157918	0		-0.00304358	0.94
			-0.0180478	0		-0.00658869	0.94
			-0.0222375	0		-0.00658869	0.94
			-0.0225598	0		-0.00175445	0.94
			-0.0212706	0		-0.00626641	0.94
			-0.0177255	0		-0.00755553	0.94
			-0.0116022	0		-0.0104561	0.94
			-0.0106353	0		-0.0185131	0.94
			-0.00612336	0		-0.0191577	0.94
			-0.010313	0		-0.00852238	0.94
			-0.0135359	0		-0.0133566	0.94
			-0.0167587	0		0.00243522	0.94
			-0.0212706	0		0.0246727	0.94
			-0.0232043	0		0.0978308	0.94
			-0.0203038	0		0.151007	0.94
			-0.0219152	0		0.250593	0.94
			-0.0190147	0		0.301191	0.94
			-0.017081	0		0.453631	0.94
			-0.022882	0		0.805563	0.94
			-0.0209483	0		0.927386	0.94
			-0.0183701	0		1.15814	0.94
			-0.0157918	0		1.35022	0.94
			-0.0174032	0		1.81173	0.94
			-0.0119244	0		1.62094	0.94
			-0.0141804	0		1.47817	0.94
			-0.0241712	0		1.4917	0.94
			-0.0212706	0		1.42209	0.94
			-0.0209483	0		1.4801	0.94
			-0.0212706	0		1.43917	0.94
			-0.0177255	0		2.23586	0.94
			-0.0106353	0		2.6877	0.94
			-0.0122467	0		2.7499	0.94
			-0.00805706	0		2.61261	0.94
			-0.0106353	0		2.36574	0
			-0.0145027	0		2.78439	0
			-0.0167587	0		3.04221	0
			-0.0203038	0		3.07348	0
			-0.0232043	0		3.18563	0
			-0.0270717	0		3.05253	0
			-0.0254603	0		3.13793	0
			-0.0293277	0		3.13729	0
			-0.0261049	0		3.16984	0
			-0.0225598	0		3.7767	0
			-0.0257826	0		3.46505	0
			-0.0177255	0		3.04995	0
			-0.0145027	0		3.09733	0
			-0.017081	0		3.04383	0
			-0.0141804	0		3.30165	0
			-0.0135359	0		3.27426	0
			-0.012569	0		2.5546	0
			-0.00966847	0		2.25874	0
			-0.0135359	0		2.10404	0
			-0.014825	0		2.07085	0
			-0.0183701	0		1.9168	0
			-0.0193369	0		2.23006	0
			-0.0244935	0		2.03443	0
			-0.0203038	0		1.76436	0
			-0.0135359	0		1.61482	0
			-0.0141804	0		1.83623	0
			-0.0141804	0		1.89585	0
			-0.0164364	0		2.13724	0
			-0.0183701	0		2.22232	0
			-0.0209483	0		1.89617	0
			-0.0145027	0		1.80206	0
			-0.0222375	0		1.46753	0
			-0.0206261	0		1.25579	0
			-0.0174032	0		1.1388	0
			-0.0174032	0		1.0115	0
			-0.014825	0		0.903537	0
			-0.0167587	0		0.864541	0
			-0.0122467	0.94		0.825545	0
			-0.0164364	0.94		0.828123	0
			-0.017081	0.94		0.755932	0
			-0.0196592	0.94		0.726282	0
			-0.0180478	0.94		0.84037	0
			-0.0267494	0.94		0.830379	0
			-0.0286831	0.94		0.78397	0
			-0.0277163	0.94		0.715324	0
			-0.025138	0.94		0.667304	0
			-0.025138	0.94		0.579965	0
			-0.0248157	0.94		0.615416	0
			-0.0248157	0.94		0.675361	0
			-0.0235266	0.94		0.579321	0
			-0.0132136	0.94		0.460076	0
			-0.010313	0.94		0.379506	0
			-0.00966847	0.94		0.344377	0
			-0.0116022	0.94		0.358235	0
			-0.0090239	0.94		0.375316	0
			-0.0109576	0.94		0.335997	0
			-0.0135359	0.94		0.338576	0
			-0.0135359	0.94		0.354368	0
			-0.0157918	0.94		0.306025	0
			-0.0141804	0.94		0.264451	0
			-0.012569	0.94		0.23899	0
			-0.00741249	0.94		0.215786	0
			-0.012569	1.88		0.191293	0
			-0.00966847	1.88		0.178079	0
			-0.00837934	1.88		0.162932	0
			-0.00805706	1.88		0.167121	0
			-0.00709021	1.88		0.176468	0
			-0.00257826	1.88		0.1726	0
			-0.000966847	1.88		0.159387	0
			0.00161141	1.88		0.143273	0
			0.00161141	1.88		0.135216	0
			0.000322282	1.88		0.136505	0
			0.0106353	1.88		0.12877	0
			0.0174032	1.88		0.113623	0
			0.0315837	1.88		0.0987976	0
			0.0380293	1.88		0.107499	0
			0.0625228	1.88		0.118135	0
			0.0476978	1.88		0.108466	0
			0.0393184	1.88		0.0833281	0
			0.0402853	1.88		0.0726928	0
			0.037707	1.88		0.0807498	0
			0.0354511	1.88		0.0697922	0
			0.0354511	1.88		0.064958	0
			0.0528543	1.88		0.0607683	0
			0.101519	1.88		0.064958	0
			0.0863717	1.88		0.0675362	0
			0.0863717	1.88		0.0652803	0
			0.092495	0.94		0.0578678	0
			0.094751	0.94		0.0575455	0
			0.0986184	0.94		0.0527113	0
			0.1215	0.94		0.0414314	0
			0.135036	0.94		0.0459433	0
			0.156307	0.94		0.0346634	0
			0.151795	0.94		0.0394977	0
			0.155662	0.94		0.0365971	0
			0.148894	0.94		0.0295069	0
			0.137937	0.94		0.0266064	0
			0.156307	0.94		0.0307961	0
			0.165975	0.94		0.027251	0
			0.177255	0.94		0.0259618	0
			0.186279	0.94		0.0340189	0
			0.183701	0.94		0.0214499	0
			0.199493	0.94		0.0288624	0
			0.226887	0.94		0.0253173	0
			0.233332	0.94		0.0211276	0
			0.223986	0.94		0.0201607	0
			0.221086	0.94		0.0153265	0
			0.261371	0.94		0.0111368	0
			0.236555	0.94		0.00340206	0
			0.253636	0.94		0.0156488	0
			0.262982	0.94		0.0108146	0
			0.265561	0.94		0.0127483	0
			0.278774	0		0.0172602	0
			0.295855	0		0.0121037	0
			0.284253	0		0.0166156	0
			0.278452	0		0.0140374	0
			0.304557	0		0.0137151	0
			0.309713	0		0.00469119	0
			0.286509	0		0.00791402	0
			0.292632	0		0.00179065	0
			0.349999	0		-0.00239902	0
			0.312936	0		-0.000465324	0
			0.30359	0		-0.00401043	0
			0.270717	0		-0.0027213	0
			0.298756	0		0.00146837	0
			0.287798	0		0.00565804	0
			0.289087	0		0.00598032	0
			0.311969	0		0.0111368	0
			0.36289	0		0.00436891	0
			0.390284	0		0.00759173	0
			0.382871	0		0.0121037	0
			0.359023	0		0.00179065	0
			0.341619	0		0.00179065	0
			0.337107	0		-0.00529956	0
			0.328083	0		-0.0104561	0
			0.319704	0		-0.0104561	0
			0.323571	0		-0.00723325	0
			0.339686	0		-0.00755553	0
			0.321638	0		-0.00658869	0
			0.2965	0		-0.00336586	0
			0.294566	0		-0.00465499	0
			0.298756	0		-0.00304358	0
			0.290376	0		-0.00143217	0
			0.269106	0		-0.00336586	0
			0.261371	0		-0.00916695	0
			0.238811	0		-0.00626641	0
			0.211417	0		-0.0136789	0
			0.23011	0		-0.0117452	0
			0.227209	0		-0.00948923	0
			0.243968	0		-0.0159349	0
			0.245901	0		-0.0120675	0
			0.243323	0		-0.014968	0
			0.216896	0		-0.00884466	0
			0.204649	0		-0.00562184	0
			0.216896	0		-0.00401043	0
			0.209484	0		-0.0104561	0
			0.197559	0		-0.0117452	0
			0.18499	0		-0.00884466	0
			0.174677	0		-0.0165794	0
			0.14825	0		-0.0165794	0
			0.131813	0		-0.017224	0
			0.120211	0		-0.0207691	0
			0.119567	0		-0.0136789	0
			0.1186	0		-0.0143235	0
			0.130524	0		-0.00916695	0
			0.131169	0		-0.0027213	0
			0.127624	0		-0.0027213	0
			0.135681	0		-0.00852238	0
			0.12569	0		-0.0107784	0
			0.138259	0		-0.00852238	0
			0.143093	0		-0.0152903	0
			0.121823	0		-0.0165794	0
			0.106353	0		-0.0236696	0
			0.0989407	0		-0.0252811	0
			0.0931396	0		-0.0301153	0
			0.0828266	0		-0.0249588	0
			0.0792814	0		-0.017224	0
			0.0841157	0		-0.0152903	0
			0.082182	0		-0.0146457	0
			0.0876608	0		-0.0165794	0
			0.0866939	0		-0.00723325	0
			0.0812151	0		-0.0146457	0
			0.071869	0		-0.0123898	0
			0.0634896	0		-0.014968	0
			0.0573662	0		-0.0236696	0
			0.0544657	0		-0.0207691	0
			0.0509206	0		-0.0198023	0
			0.0460864	0		-0.0233474	0
			0.052532	0		-0.0246365	0
			0.0544657	0		-0.0185131	0
			0.0518874	0		-0.0207691	0
			0.0509206	0		-0.0201245	0
			0.0464086	0		-0.0133566	0
			0.0476978	0		-0.0127121	0
			0.0454418	0		-0.014968	0
			0.0480201	0		-0.0169017	0
			0.0393184	0		-0.0146457	0
			0.0402853	0		-0.0156126	0
			0.0354511	0		-0.0223805	0
			0.0335174	0		-0.0256033	0
			0.0341619	0		-0.0252811	0
			0.0325505	0		-0.0249588	0
			0.0341619	0		-0.0252811	0
			0.0319059	0		-0.0268925	0
			0.0396407	0		-0.01948	0
			0.0283608	0		-0.01948	0
			0.0341619	0		-0.0204468	0
			0.0338396	0		-0.0107784	0
			0.0302945	0		-0.0140012	0
			0.0312614	0		-0.0146457	0
			0.022882	0		-0.0140012	0
			0.0254603	0		-0.0243142	0
			0.0190147	0		-0.0236696	0
			0.0186924	0		-0.0246365	0
			0.0177255	0		-0.0307599	0
			0.0186924	0		-0.0339827	0
			0.0157918	0		-0.0291484	0
			0.0209483	0		-0.0272148	0
			0.0193369	0		-0.0281816	0
			0.0122467	0		-0.0185131	0
			0.0177255	0		-0.0181909	0
			0.010313	0		-0.0220582	0
			0.0109576	0		-0.0220582	0
			0.0109576	0		-0.0223805	0
			0.0132136	0		-0.0227028	0
			0.0090239	0		-0.0223805	0
			0.00999075	0		-0.0227028	0
			0.0116022	0		-0.0272148	0
			0.0167587	0		-0.0272148	0
			0.0154695	0		-0.0310821	0
			0.0141804	0		-0.0291484	0
			0.0138581	0		-0.027537	0
			0.0109576	0		-0.0288262	0
			0.00934619	0		-0.0265702	0
			0.010313	0		-0.0278593	0
			0.010313	0		-0.0288262	0
			-0.00193369	0		-0.0239919	0
			-0.000644565	0		-0.0223805	0
			-0.00128913	0		-0.0307599	0
			-0.000966847	0		-0.0304376	0
			0.00451195	0		-0.0294707	0
			0.0116022	0		-0.0301153	0.94
			0.00644565	0		-0.0259256	0.94
			0.00805706	0		-0.0256033	0.94
			0.0135359	0		-0.0262479	0.94
			0.00934619	0		-0.0272148	0.94
			0.00451195	0		-0.0207691	0.94
			0.00386739	0		-0.01948	0.94
			0.000322282	0		-0.0188354	0.94
			-0.00354511	0		-0.0181909	0.94
			0.000966847	0		-0.0262479	0.94
			-0.00322282	0		-0.0285039	0.94
			-0.00257826	0		-0.0294707	0.94
			0.00322282	0		-0.0259256	0.94
			0.00483423	0		-0.0249588	0.94
			0.00386739	0		-0.0220582	0.94
			0.0090239	0		-0.0191577	0.94
			0.0106353	0		-0.0191577	0.94
			0.00290054	0		-0.0185131	0.94
			0.00483423	0		-0.0169017	0.94
			-0.00290054	0		-0.00981151	0.94
			-0.00193369	0		-0.017224	0.94
			-0.00805706	0		-0.0152903	0.94
			-0.00386739	0		-0.0165794	0.94
			-0.00805706	0		-0.01948	0.94
			-0.0116022	0		-0.0246365	0.94
			-0.00741249	0		-0.0249588	0.94
			-0.00257826	0		-0.0220582	0.94
			0.000644565	0		-0.0249588	0.94
			-0.00451195	0		-0.00497728	0.94
			-0.00161141	0		0.0307961	0.94
			-0.00225598	0		0.0230613	0.94
			-0.0054788	0		0.0498107	0.94
			-0.00354511	0		0.08784	0.94
			-0.00676793	0		0.13296	0.94
			-0.010313	0		0.234801	0.94
			-0.0122467	0		0.323106	0.94
			-0.0106353	0		0.395297	0.94
			-0.010313	0		0.577387	0.94
			-0.00386739	0		0.926419	0.94
			-0.00451195	0		1.32379	0.94
			-0.000644565	0		1.30252	0.94
			-0.00741249	0		1.3947	0.94
			-0.00644565	0		1.52264	0.94
			-0.00612336	0		1.21776	0.94
			-0.0109576	0		1.21293	0.94
			-0.0145027	0		1.53682	0.94
			-0.0128913	0		1.60096	0.94
			-0.0145027	0		1.71247	0.94
			-0.0209483	0		1.76726	0.94
			-0.012569	0		2.04635	0.94
			-0.0138581	0		2.78277	0
			-0.00837934	0		2.92845	0
			-0.00773477	0		3.15501	0
			-0.00418967	0		2.9465	0
			0.000644565	0		3.22592	0
			-0.00322282	0		3.57785	0
			-0.00225598	0		3.89692	0
			-0.00805706	0		3.57238	0
			-0.00354511	0		3.64618	0
			-0.00837934	0		3.50663	0
			-0.0122467	0		3.29102	0
			-0.0116022	0		2.83885	0
			-0.0090239	0		2.99613	0
			-0.0090239	0		2.90976	0
			-0.00805706	0		2.39474	0
			-0.00999075	0		2.03894	0
			-0.00741249	0		2.42375	0
			-0.00483423	0		2.20685	0
			-0.00580108	0		3.06671	0
			-0.0106353	0		3.14954	0
			-0.0106353	0		2.8772	0
			-0.010313	0		2.74056	0
			-0.0138581	0		2.90782	0
			-0.0090239	0		2.52334	0
			-0.014825	0		2.70897	0
			-0.0109576	0		2.81597	0
			-0.00870162	0		2.5807	0
			-0.00966847	0		2.20653	0
			-0.0119244	0		1.99801	0
			-0.00999075	0		1.8156	0
			-0.0132136	0		1.6522	0
			-0.0190147	0		1.5307	0
			-0.0128913	0		1.37923	0
			-0.0164364	0		1.48332	0
			-0.017081	0		1.38148	0
			-0.0190147	0		1.34345	0
			-0.0109576	0		1.40404	0
			-0.0186924	0		1.25547	0
			-0.0128913	0		1.01859	0
			-0.0090239	0		0.940278	0
			-0.00837934	0		1.04953	0
			-0.00934619	0		1.04083	0
			-0.00580108	0		0.90386	0
			-0.000644565	0		0.800084	0
			-0.00451195	0		0.637976	0
			-0.00612336	0		0.520021	0
			-0.0090239	0		0.46201	0
			-0.00966847	0		0.423658	0
			-0.0135359	0		0.416246	0
			-0.00837934	0		0.414312	0
			-0.0161141	0		0.359524	0
			-0.0141804	0		0.352756	0
			-0.00934619	0		0.344055	0
			-0.00676793	0		0.360813	0
			-0.00999075	0		0.404321	0
			-0.0164364	0		0.374027	0
			-0.012569	0		0.412378	0
			-0.0161141	0		0.354368	0
			-0.014825	0		0.323428	0
			-0.0186924	0		0.292489	0
			-0.0196592	0		0.262839	0
			-0.0261049	0		0.243502	0
			-0.027394	0		0.217075	0
			-0.0196592	0		0.187748	0
			-0.0199815	0		0.168088	0
			-0.0151473	0		0.154875	0
			-0.00870162	0		0.132637	0
			-0.00676793	0		0.14005	0
			-0.00709021	0		0.127803	0
			-0.00418967	0		0.118135	0
			-0.00805706	0		0.109111	0
			-0.0161141	0		0.0991199	0
			-0.0132136	0		0.0958971	0
			-0.0157918	0		0.102665	0
			-0.0167587	0		0.0984753	0
			-0.0193369	0		0.0936411	0
			-0.0119244	0		0.0962194	0
			-0.0135359	0		0.0939634	0
			-0.0109576	0		0.0981531	0
			-0.0116022	0		0.0862286	0
			-0.0132136	0		0.0759156	0
			-0.014825	0		0.0723705	0
			-0.0106353	0		0.0646357	0
			-0.00999075	0		0.0620574	0
			-0.012569	0		0.0562564	0
			-0.014825	0		0.0601238	0
			-0.0196592	0		0.0507776	0
			-0.0161141	0		0.0533558	0
			-0.0174032	0		0.0617352	0
			-0.012569	0		0.0543227	0
			-0.017081	0		0.0498107	0
			-0.0164364	0		0.0436874	0
			-0.0154695	0		0.0452988	0
			-0.010313	0		0.0385308	0
			-0.00837934	0		0.0311183	0
			-0.00999075	0		0.0295069	0
			-0.0128913	0		0.0304738	0
			-0.0215929	0		0.0243504	0
			-0.0280386	0		0.0278955	0
			-0.0248157	0		0.0307961	0
			-0.0222375	0		0.0262841	0
			-0.0215929	0		0.022739	0
			-0.0190147	0		0.0269287	0
			-0.014825	0		0.0208053	0
			-0.0141804	0		0.0233836	0
			-0.012569	0		0.0214499	0
			-0.00225598	0		0.0166156	0
			-0.00870162	0		0.0111368	0
			-0.0132136	0		0.00791402	0
			-0.010313	0		0.00984771	0
			-0.0145027	0		0.00533576	0
			-0.014825	0		0.0111368	0
			-0.0180478	0		0.00501348	0
			-0.0177255	0		0.0111368	0
			-0.0219152	0		0.00888086	0
			-0.0186924	0		0.0166156	0
			-0.012569	0		0.0111368	0
			-0.0141804	0		0.0082363	0
			-0.017081	0		0.0063026	0
			-0.0193369	0		-0.00175445	0
[truncated: 3,003 more rows]

## Sheet: Supp_Figure_1_B
animal_id	date	session	num_trials	trial	sampling_window	type	lambda_1	lambda_2	ratio	trial_odor	cum_odor	correct_trial	high_trial	low_trial	high_choice	date_num
Stark	20220128	1	30	0	1000	block	16.129	1.001	16	[ 0. 0. 0. 0. 0. 0. 0. 0. 0. 0. 0. 0. 0. 0. 0. 0. 0. 0. 0. 0. 0. 0. 0. 0. 0. 0. 0. 0. 0. 0. 0. 0. 0. 0. 0. 0. 0. 0. 0. 0. 0. 0. 0. 0. 0. 0. 0. 0. 0. 0. 0. 0. 0. 0. 0. 0. 0. 0. 0. 0. 0. 0. 0. 0. 0. 0. 0. 0. 0. 0. 0. 0. 0. 0. 0. 0. 0. 0. 0. 0. 0. 0. 0. 0. 0. 0. 0. 0. 0. 0. 0. 0. 0. 0. 0. 0. 0. 0. 0. 0. 0. 0. 0. 0. 0. 0. 0. 0. 0. 0. 0. 0. 0. 0. 0. 0. 0. 0. 0. 0. 0. 0. 0. 0. 0. 0. 0. 0. 0. 0. 0. 0. 0…	1	FALSE	FALSE	TRUE	TRUE	1
Stark	20220128	0	99	34	1000	block	16.129	1.001	16	[ 0. 0. 0. 0. 0. 0. 0. 0. 0. 0. 0. 0. 0. 0. 0. 0. 0. 0. 0. 0. 0. 0. 0. 0. 0. 0. 0. 0. 0. 0. 0. 0. 0. 0. 0. 0. 0. 0. 0. 0. 0. 0. 0. 0. 0. 0. 0. 0. 0. 0. 0. 0. 0. 0. 0. 0. 0. 0. 0. 0. 0. 0. 0. 0. 0. 0. 0. 0. 0. 0. 0. 0. 0. 0. 0. 0. 0. 0. 0. 0. 0. 0. 0. 0. 0. 0. 0. 0. 0. 0. 0. 0. 0. 0. 0. 0. 0. 0. 0. 0. 0. 0. 0. 0. 0. 0. 0. 0. 0. 0. 0. 0. 0. 0. 0. 0. 0. 0. 0. 0. 0. 0. 0. 0. 0. 0. 0. 0. 0. 0. 0. 0. 0…	17	FALSE	TRUE	FALSE	FALSE	1
Stark	20220128	0	99	35	1000	block	16.129	1.001	16	[ 0. 0. 0. 0. 0. 0. 0. 0. 0. 0. 0. 0. 0. 0. 0. 0. 0. 0. 0. 0. 0. 0. 0. 0. 0. 0. 0. 0. 0. 0. 0. 0. 0. 0. 0. 0. 0. 0. 0. 0. 0. 0. 0. 0. 0. 0. 0. 0. 0. 0. 0. 0. 0. 0. 0. 0. 0. 0. 0. 0. 0. 0. 0. 0. 0. 0. 0. 0. 0. 0. 0. 0. 0. 0. 0. 0. 0. 0. 0. 0. 0. 0. 0. 0. 0. 0. 0. 0. 0. 0. 0. 0. 0. 0. 0. 0. 0. 0. 0. 0. 0. 0. 0. 0. 0. 0. 0. 0. 0. 0. 0. 0. 0. 0. 0. 0. 0. 0. 0. 0. 0. 0. 0. 0. 0. 0. 0. 0. 0. 0. 0. 0. 0…	16	FALSE	TRUE	FALSE	FALSE	1
Stark	20220128	0	99	36	1000	block	16.129	1.001	16	[ 0. 0. 0. 0. 0. 0. 0. 0. 0. 0. 0. 0. 0. 0. 0. 0. 0. 0. 0. 0. 0. 0. 0. 0. 0. 0. 0. 0. 0. 0. 0. 0. 0. 0. 0. 0. 0. 0. 0. 0. 0. 0. 0. 0. 0. 0. 0. 0. 0. 0. 0. 0. 0. 0. 0. 0. 0. 0. 0. 0. 0. 0. 0. 0. 0. 0. 0. 0. 0. 0. 0. 0. 0. 0. 0. 0. 0. 0. 0. 0. 0. 0. 0. 0. 0. 0. 0. 0. 0. 0. 0. 0. 0. 0. 0. 0. 0. 0. 0. 0. 0. 0. 0. 0. 0. 0. 0. 0. 0. 0. 0. 0. 0. 0. 0. 0. 0. 0. 0. 0. 0. 0. 0. 0. 0. 0. 0. 0. 0. 0. 0. 0. 0…	1	FALSE	FALSE	TRUE	TRUE	1
Stark	20220128	0	99	37	1000	block	16.129	1.001	16	[ 0. 0. 0. 0. 0. 0. 0. 0. 0. 0. 0. 0. 0. 0. 0. 0. 0. 0. 0. 0. 0. 0. 0. 0. 0. 0. 0. 0. 0. 0. 0. 0. 0. 0. 0. 0. 0. 0. 0. 0. 0. 0. 0. 0. 0. 0. 0. 0. 0. 0. 0. 0. 0. 0. 0. 0. 0. 0. 0. 0. 0. 0. 0. 0. 0. 0. 0. 0. 0. 0. 0. 0. 0. 0. 0. 0. 0. 0. 0. 0. 0. 0. 0. 0. 0. 0. 0. 0. 0. 0. 0. 0. 0. 0. 0. 0. 0. 0. 0. 0. 0. 0. 0. 0. 0. 0. 0. 0. 0. 0. 0. 0. 0. 0. 0. 0. 0. 0. 0. 0. 0. 0. 0. 0. 0. 0. 0. 0. 0. 0. 0. 0. 0…	1	FALSE	FALSE	TRUE	TRUE	1
Stark	20220128	0	99	38	1000	block	16.129	1.001	16	[ 0. 0. 0. 0. 0. 0. 0. 0. 0. 0. 0. 0. 0. 0. 0. 0. 0. 0. 0. 0. 0. 0. 0. 0. 0. 0. 0. 0. 0. 0. 0. 0. 0. 0. 0. 0. 0. 0. 0. 0. 0. 0. 0. 0. 0. 0. 0. 0. 0. 0. 0. 0. 0. 0. 0. 0. 0. 0. 0. 0. 0. 0. 0. 0. 0. 0. 0. 0. 0. 0. 0. 0. 0. 0. 0. 0. 0. 0. 0. 0. 0. 0. 0. 0. 0. 0. 0. 0. 0. 0. 0. 0. 0. 0. 0. 0. 0. 0. 0. 0. 0. 0. 0. 0. 0. 0. 0. 0. 0. 0. 0. 0. 0. 0. 0. 0. 0. 0. 0. 0. 0. 0. 0. 0. 0. 0. 0. 0. 0. 0. 0. 0. 0…	1	TRUE	FALSE	TRUE	FALSE	1
Stark	20220128	0	99	39	1000	block	16.129	1.001	16	[ 0. 0. 0. 0. 0. 0. 0. 0. 0. 0. 0. 0. 0. 0. 0. 0. 0. 0. 0. 0. 0. 0. 0. 0. 0. 0. 0. 0. 0. 0. 0. 0. 0. 0. 0. 0. 0. 0. 0. 0. 0. 0. 0. 0. 0. 0. 0. 0. 0. 0. 0. 0. 0. 0. 0. 0. 0. 0. 0. 0. 0. 0. 0. 0. 0. 0. 0. 0. 0. 0. 0. 0. 0. 0. 0. 0. 0. 0. 0. 0. 0. 0. 0. 0. 0. 0. 0. 0. 0. 0. 0. 0. 0. 0. 0. 0. 0. 0. 0. 0. 0. 0. 0. 0. 0. 0. 0. 0. 0. 0. 0. 0. 0. 0. 0. 0. 0. 0. 0. 0. 0. 0. 0. 0. 0. 0. 0. 0. 0. 0. 0. 0. 0…	2	TRUE	FALSE	TRUE	FALSE	1
Stark	20220128	0	99	40	1000	block	16.129	1.001	16	[ 0. 0. 0. 0. 0. 0. 0. 0. 0. 0. 0. 0. 0. 0. 0. 0. 0. 0. 0. 0. 0. 0. 0. 0. 0. 0. 0. 0. 0. 0. 0. 0. 0. 0. 0. 0. 0. 0. 0. 0. 0. 0. 0. 0. 0. 0. 0. 0. 0. 0. 0. 0. 0. 0. 0. 0. 0. 0. 0. 0. 0. 0. 0. 0. 0. 0. 0. 0. 0. 0. 0. 0. 0. 0. 0. 0. 0. 0. 0. 0. 0. 0. 0. 0. 0. 0. 0. 0. 0. 0. 0. 0. 0. 0. 0. 0. 0. 0. 0. 0. 0. 0. 0. 0. 0. 0. 0. 0. 0. 0. 0. 0. 0. 0. 0. 0. 0. 0. 0. 0. 0. 0. 0. 0. 0. 0. 0. 0. 0. 0. 0. 0. 0…	1	FALSE	FALSE	TRUE	TRUE	1
Stark	20220128	0	99	41	1000	block	16.129	1.001	16	[ 0. 0. 0. 0. 0. 0. 0. 0. 0. 0. 0. 0. 0. 0. 0. 0. 0. 0. 0. 0. 0. 0. 0. 0. 0. 0. 0. 0. 0. 0. 0. 0. 0. 0. 0. 0. 0. 0. 0. 0. 0. 0. 0. 0. 0. 0. 0. 0. 0. 0. 0. 0. 0. 0. 0. 0. 0. 0. 0. 0. 0. 0. 0. 0. 0. 0. 0. 0. 0. 0. 0. 0. 0. 0. 0. 0. 0. 0. 0. 0. 0. 0. 0. 0. 0. 0. 0. 0. 0. 0. 0. 0. 0. 0. 0. 0. 0. 0. 0. 0. 0. 0. 0. 0. 0. 0. 0. 0. 0. 0. 0. 0. 0. 0. 0. 0. 0. 0. 0. 0. 0. 0. 0. 0. 0. 0. 0. 0. 0. 0. 0. 0. 0…	2	TRUE	FALSE	TRUE	FALSE	1
Stark	20220128	0	99	42	1000	block	16.129	1.001	16	[ 0. 0. 0. 0. 0. 0. 0. 0. 0. 0. 0. 0. 0. 0. 0. 0. 0. 0. 0. 0. 0. 0. 0. 0. 0. 0. 0. 0. 0. 0. 0. 0. 0. 0. 0. 0. 0. 0. 0. 0. 0. 0. 0. 0. 0. 0. 0. 0. 0. 0. 0. 0. 0. 0. 0. 0. 0. 0. 0. 0. 0. 0. 0. 0. 0. 0. 0. 0. 0. 0. 0. 0. 0. 0. 0. 0. 0. 0. 0. 0. 0. 0. 0. 0. 0. 0. 0. 0. 0. 0. 0. 0. 0. 0. 0. 0. 0. 0. 0. 0. 0. 0. 0. 0. 0. 0. 0. 0. 0. 0. 0. 0. 0. 0. 0. 0. 0. 0. 0. 0. 0. 0. 0. 0. 0. 0. 0. 0. 0. 0. 0. 0. 0…	1	TRUE	FALSE	TRUE	FALSE	1
Stark	20220128	0	99	43	1000	block	16.129	1.001	16	[ 0. 0. 0. 0. 0. 0. 0. 0. 0. 0. 0. 0. 0. 0. 0. 0. 0. 0. 0. 0. 0. 0. 0. 0. 0. 0. 0. 0. 0. 0. 0. 0. 0. 0. 0. 0. 0. 0. 0. 0. 0. 0. 0. 0. 0. 0. 0. 0. 0. 0. 0. 0. 0. 0. 0. 0. 0. 0. 0. 0. 0. 0. 0. 0. 0. 0. 0. 0. 0. 0. 0. 0. 0. 0. 0. 0. 0. 0. 0. 0. 0. 0. 0. 0. 0. 0. 0. 0. 0. 0. 0. 0. 0. 0. 0. 0. 0. 0. 0. 0. 0. 0. 0. 0. 0. 0. 0. 0. 0. 0. 0. 0. 0. 0. 0. 0. 0. 0. 0. 0. 0. 0. 0. 0. 0. 0. 0. 0. 0. 0. 0. 0. 0…	1	TRUE	FALSE	TRUE	FALSE	1
Stark	20220128	0	99	44	1000	block	16.129	1.001	16	[ 0. 0. 0. 0. 0. 0. 0. 0. 0. 0. 0. 0. 0. 0. 0. 0. 0. 0. 0. 0. 0. 0. 0. 0. 0. 0. 0. 0. 0. 0. 0. 0. 0. 0. 0. 0. 0. 0. 0. 0. 0. 0. 0. 0. 0. 0. 0. 0. 0. 0. 0. 0. 0. 0. 0. 0. 0. 0. 0. 0. 0. 0. 0. 0. 0. 0. 0. 0. 0. 0. 0. 0. 0. 0. 0. 0. 0. 0. 0. 0. 0. 0. 0. 0. 0. 0. 0. 0. 0. 0. 0. 0. 0. 0. 0. 0. 0. 0. 0. 0. 0. 0. 0. 0. 0. 0. 0. 0. 0. 0. 0. 0. 0. 0. 0. 0. 0. 0. 0. 0. 0. 0. 0. 0. 0. 0. 0. 0. 0. 0. 0. 0. 0…	1	TRUE	FALSE	TRUE	FALSE	1
Stark	20220128	0	99	45	1000	block	16.129	1.001	16	[ 0. 0. 0. 0. 0. 0. 0. 0. 0. 0. 0. 0. 0. 0. 0. 0. 0. 0. 0. 0. 0. 0. 0. 0. 0. 0. 0. 0. 0. 0. 0. 0. 0. 0. 0. 0. 0. 0. 0. 0. 0. 0. 0. 0. 0. 0. 0. 0. 0. 0. 0. 0. 0. 0. 0. 0. 0. 0. 0. 0. 0. 0. 0. 0. 0. 0. 0. 0. 0. 0. 0. 0. 0. 0. 0. 0. 0. 0. 0. 0. 0. 0. 0. 0. 0. 0. 0. 0. 0. 0. 0. 0. 0. 0. 0. 0. 0. 0. 0. 0. 0. 0. 0. 0. 0. 0. 0. 0. 0. 0. 0. 0. 0. 0. 0. 0. 0. 0. 0. 0. 0. 0. 0. 0. 0. 0. 0. 0. 0. 0. 0. 0. 0…	1	FALSE	FALSE	TRUE	TRUE	1
Stark	20220128	0	99	46	1000	block	16.129	1.001	16	[ 0. 100. 100. 100. 100. 100. 100. 100. 100. 100. 100. 100. 100. 100. 100. 100. 100. 100. 100. 100. 100. 100. 100. 100. 100. 100. 100. 100. 100. 100. 100. 100. 100. 100. 100. 100. 100. 100. 100. 100. 100. 100. 100. 100. 100. 100. 100. 100. 100. 100. 100. 0. 0. 0. 0. 0. 0. 0. 0. 0. 0. 0. 0. 0. 0. 0. 0. 0. 0. 0. 0. 0. 0. 0. 0. 0. 0. 0. 0. 0. 0. 0. 0. 0. 0. 0. 0. 0. 0. 0. 0. 0. 0. 0. 0. 0. 0. 0. 0. …	15	FALSE	TRUE	FALSE	FALSE	1
Stark	20220128	0	99	33	1000	block	16.129	1.001	16	[ 0. 0. 0. 0. 0. 0. 0. 0. 0. 0. 0. 100. 100. 100. 100. 100. 100. 100. 100. 100. 100. 100. 100. 100. 100. 100. 100. 100. 100. 100. 100. 100. 100. 100. 100. 100. 100. 100. 100. 100. 100. 100. 100. 100. 100. 100. 100. 100. 100. 100. 200. 200. 200. 200. 200. 200. 200. 200. 200. 200. 200. 100. 100. 100. 100. 100. 100. 100. 100. 100. 100. 100. 100. 100. 100. 100. 100. 100. 100. 100. 100. 100. 100. 100.…	17	TRUE	TRUE	FALSE	TRUE	1
Stark	20220128	0	99	47	1000	block	16.129	1.001	16	[ 0. 0. 0. 0. 0. 0. 0. 0. 0. 100. 100. 100. 100. 100. 100. 100. 100. 100. 100. 100. 100. 100. 100. 100. 100. 100. 100. 100. 100. 100. 100. 100. 100. 100. 100. 100. 100. 100. 100. 100. 100. 100. 100. 100. 100. 100. 100. 100. 100. 100. 100. 100. 100. 100. 100. 100. 100. 100. 100. 0. 0. 0. 0. 0. 0. 0. 0. 0. 0. 0. 0. 0. 0. 0. 0. 0. 0. 0. 0. 0. 0. 0. 0. 0. 0. 0. 0. 0. 0. 0. 0. 0. 0. 0. 0. 0. 0. 0. 0. …	16	TRUE	TRUE	FALSE	TRUE	1
Stark	20220128	0	99	49	1000	block	16.129	1.001	16	[ 0. 0. 0. 0. 0. 0. 0. 0. 0. 0. 0. 0. 0. 0. 0. 0. 0. 100. 100. 100. 100. 100. 100. 100. 100. 100. 100. 100. 100. 100. 100. 100. 100. 100. 100. 100. 100. 100. 100. 100. 100. 100. 100. 100. 100. 100. 100. 100. 100. 100. 100. 100. 100. 100. 100. 100. 100. 100. 100. 100. 100. 100. 100. 100. 100. 100. 100. 0. 0. 0. 0. 0. 0. 0. 0. 0. 0. 0. 0. 0. 0. 0. 0. 0. 0. 0. 0. 0. 0. 0. 0. 0. 0. 0. 0. 0. 0. 0. 0. …	16	FALSE	TRUE	FALSE	FALSE	1
Stark	20220128	0	99	50	1000	block	16.129	1.001	16	[ 0. 0. 0. 0. 0. 0. 0. 0. 0. 0. 0. 0. 0. 0. 0. 0. 0. 0. 0. 0. 0. 0. 0. 0. 0. 0. 0. 0. 0. 0. 0. 0. 0. 0. 0. 0. 0. 0. 0. 0. 0. 0. 0. 0. 0. 0. 0. 0. 0. 0. 0. 0. 0. 0. 0. 0. 0. 0. 0. 0. 0. 0. 0. 0. 0. 0. 0. 0. 0. 0. 0. 0. 0. 0. 0. 0. 0. 0. 0. 0. 0. 0. 0. 0. 0. 0. 0. 0. 0. 0. 0. 0. 0. 0. 0. 0. 0. 0. 0. 0. 0. 0. 0. 0. 0. 0. 0. 0. 0. 0. 0. 0. 0. 0. 0. 0. 0. 0. 0. 0. 0. 0. 0. 0. 0. 0. 0. 0. 0. 0. 0. 0. 0…	16	FALSE	TRUE	FALSE	FALSE	1
Stark	20220128	0	99	51	1000	block	16.129	1.001	16	[ 0. 0. 0. 0. 0. 0. 0. 0. 0. 0. 0. 0. 0. 0. 0. 0. 0. 0. 0. 0. 0. 0. 0. 0. 0. 0. 0. 0. 0. 0. 100. 100. 100. 100. 100. 100. 100. 100. 100. 100. 100. 100. 100. 100. 100. 100. 100. 100. 100. 100. 100. 100. 100. 100. 100. 100. 100. 100. 100. 100. 100. 100. 100. 100. 100. 100. 100. 100. 100. 100. 100. 100. 100. 100. 100. 100. 100. 100. 100. 100. 0. 0. 0. 0. 0. 0. 0. 0. 0. 0. 0. 0. 0. 0. 0. 0. 0. 0. 0. …	16	TRUE	TRUE	FALSE	TRUE	1
Stark	20220128	0	99	52	1000	block	16.129	1.001	16	[ 0. 0. 0. 0. 0. 0. 0. 0. 0. 0. 0. 0. 0. 0. 0. 0. 0. 0. 0. 0. 0. 0. 0. 0. 0. 0. 0. 0. 0. 0. 0. 0. 0. 0. 0. 0. 0. 100. 100. 100. 100. 100. 100. 100. 100. 100. 100. 100. 100. 100. 100. 100. 100. 100. 100. 100. 100. 100. 100. 100. 100. 100. 100. 100. 200. 200. 200. 200. 200. 200. 200. 200. 200. 200. 200. 200. 200. 200. 200. 200. 200. 200. 200. 200. 200. 200. 200. 100. 100. 100. 100. 100. 100. 100. 2…	15	TRUE	TRUE	FALSE	TRUE	1
Stark	20220128	0	99	53	1000	block	16.129	1.001	16	[ 0. 0. 0. 0. 0. 0. 0. 0. 0. 0. 0. 0. 0. 0. 0. 0. 0. 0. 0. 0. 0. 0. 0. 0. 0. 0. 0. 0. 0. 0. 0. 0. 0. 0. 0. 0. 0. 0. 0. 0. 0. 0. 0. 0. 0. 0. 0. 0. 0. 0. 0. 0. 0. 0. 0. 0. 0. 0. 0. 0. 0. 0. 0. 0. 0. 0. 0. 0. 0. 0. 0. 0. 0. 0. 0. 0. 0. 0. 0. 0. 0. 0. 0. 0. 0. 0. 0. 0. 0. 0. 0. 0. 0. 0. 0. 0. 0. 0. 0. 0. 0. 0. 0. 0. 0. 0. 0. 0. 0. 0. 0. 0. 0. 0. 0. 0. 0. 0. 0. 0. 0. 0. 0. 0. 0. 0. 0. 0. 0. 0. 0. 0. 0…	16	FALSE	TRUE	FALSE	FALSE	1
Stark	20220128	0	99	54	1000	block	16.129	1.001	16	[ 0. 0. 0. 0. 0. 0. 0. 0. 0. 0. 0. 0. 0. 0. 0. 0. 0. 0. 0. 0. 0. 0. 0. 0. 0. 0. 0. 0. 0. 0. 0. 0. 0. 0. 0. 0. 0. 0. 0. 0. 0. 0. 0. 0. 0. 0. 0. 0. 0. 0. 0. 0. 0. 0. 0. 0. 0. 0. 0. 0. 0. 0. 0. 0. 0. 0. 0. 0. 0. 0. 0. 0. 0. 0. 0. 0. 0. 0. 0. 0. 0. 0. 0. 0. 0. 0. 0. 0. 0. 0. 0. 0. 0. 0. 0. 0. 0. 0. 0. 0. 0. 0. 0. 0. 0. 0. 0. 0. 0. 0. 0. 0. 0. 0. 0. 0. 0. 0. 0. 0. 0. 0. 0. 0. 0. 0. 0. 0. 0. 0. 0. 0. 0…	17	TRUE	TRUE	FALSE	TRUE	1
Stark	20220128	0	99	55	1000	block	16.129	1.001	16	[ 0. 100. 100. 100. 100. 100. 100. 100. 100. 100. 100. 100. 100. 100. 100. 100. 100. 100. 100. 100. 100. 100. 100. 100. 100. 100. 100. 100. 100. 100. 100. 100. 100. 100. 100. 100. 100. 100. 100. 100. 100. 100. 100. 100. 100. 100. 100. 100. 100. 100. 100. 0. 0. 0. 0. 0. 0. 0. 0. 0. 0. 0. 0. 0. 0. 0. 0. 0. 0. 0. 0. 0. 0. 0. 0. 0. 0. 0. 0. 0. 0. 0. 0. 0. 0. 0. 0. 0. 0. 0. 0. 0. 0. 0. 0. 0. 0. 0. 0. …	15	TRUE	TRUE	FALSE	TRUE	1
Stark	20220128	0	99	56	1000	block	16.129	1.001	16	[ 0. 0. 0. 0. 0. 0. 0. 0. 0. 0. 0. 0. 0. 0. 0. 0. 0. 0. 0. 0. 0. 0. 0. 0. 0. 0. 0. 0. 0. 0. 0. 0. 0. 0. 0. 0. 0. 0. 0. 0. 0. 0. 0. 0. 0. 0. 100. 100. 100. 100. 100. 100. 100. 100. 100. 100. 100. 100. 100. 100. 100. 100. 100. 100. 100. 100. 100. 100. 100. 100. 100. 100. 100. 100. 100. 100. 100. 100. 100. 100. 100. 100. 100. 100. 100. 100. 100. 100. 100. 100. 100. 100. 100. 100. 100. 100. 0. 0. 0. …	15	TRUE	TRUE	FALSE	TRUE	1
Stark	20220128	0	99	57	1000	block	16.129	1.001	16	[ 0. 0. 0. 0. 0. 0. 0. 0. 0. 0. 0. 0. 0. 0. 0. 0. 0. 0. 0. 0. 100. 100. 100. 100. 100. 100. 100. 100. 100. 100. 100. 100. 100. 100. 100. 100. 100. 100. 100. 100. 100. 100. 100. 100. 100. 100. 100. 100. 100. 100. 100. 100. 100. 100. 100. 100. 100. 100. 100. 100. 100. 100. 100. 100. 100. 100. 200. 200. 200. 200. 100. 100. 100. 200. 200. 200. 200. 200. 200. 200. 200. 200. 200. 200. 200. 200. 200. 20…	16	TRUE	TRUE	FALSE	TRUE	1
Stark	20220128	0	99	58	1000	block	16.129	1.001	16	[ 0. 0. 0. 0. 0. 0. 0. 0. 0. 0. 0. 0. 0. 0. 0. 0. 0. 0. 0. 0. 0. 0. 0. 0. 0. 0. 0. 0. 0. 0. 0. 0. 0. 0. 100. 100. 100. 100. 100. 100. 100. 100. 100. 100. 100. 100. 100. 100. 100. 100. 100. 100. 100. 100. 100. 100. 100. 100. 100. 100. 100. 100. 100. 100. 100. 100. 100. 100. 100. 100. 100. 100. 100. 100. 100. 100. 100. 100. 100. 100. 100. 100. 100. 100. 0. 0. 0. 0. 0. 0. 0. 0. 0. 0. 0. 0. 0. 0. 0. …	16	TRUE	TRUE	FALSE	TRUE	1
Stark	20220128	0	99	59	1000	block	16.129	1.001	16	[ 0. 0. 0. 0. 0. 0. 0. 0. 0. 0. 0. 0. 0. 0. 0. 0. 0. 0. 0. 0. 100. 100. 100. 100. 100. 100. 100. 100. 100. 100. 100. 100. 100. 100. 100. 100. 100. 100. 100. 100. 100. 100. 100. 100. 100. 100. 100. 100. 100. 100. 100. 100. 100. 100. 100. 100. 100. 100. 100. 100. 100. 100. 100. 100. 100. 100. 100. 100. 100. 100. 0. 0. 0. 0. 0. 0. 0. 0. 0. 0. 0. 0. 0. 0. 0. 0. 0. 0. 0. 0. 0. 0. 0. 0. 0. 0. 0. 0. 0. …	16	FALSE	TRUE	FALSE	FALSE	1
Stark	20220128	0	99	60	1000	block	16.129	1.001	16	[ 0. 0. 0. 0. 0. 0. 0. 0. 0. 0. 0. 0. 0. 0. 0. 0. 0. 0. 0. 0. 0. 0. 0. 0. 0. 0. 0. 0. 0. 0. 0. 0. 0. 0. 0. 0. 0. 0. 0. 0. 0. 0. 0. 100. 100. 100. 100. 100. 100. 100. 100. 100. 100. 100. 100. 100. 100. 100. 100. 100. 100. 100. 100. 100. 100. 100. 100. 100. 100. 100. 100. 100. 100. 100. 100. 100. 100. 100. 100. 100. 100. 100. 100. 200. 200. 200. 200. 200. 200. 200. 200. 200. 200. 100. 100. 100. 100…	17	TRUE	TRUE	FALSE	TRUE	1
Stark	20220128	0	99	61	1000	block	16.129	1.001	16	[ 0. 0. 0. 100. 100. 100. 100. 100. 100. 100. 100. 100. 100. 100. 100. 100. 100. 100. 100. 100. 100. 100. 100. 100. 100. 100. 100. 100. 100. 100. 100. 100. 100. 100. 100. 100. 100. 100. 100. 100. 100. 100. 100. 100. 100. 100. 100. 100. 100. 100. 100. 100. 100. 0. 0. 0. 0. 0. 0. 0. 0. 0. 0. 0. 0. 0. 0. 0. 0. 0. 0. 0. 0. 0. 0. 0. 0. 0. 0. 0. 0. 0. 0. 100. 100. 100. 100. 100. 100. 100. 100. 100. 100…	16	TRUE	TRUE	FALSE	TRUE	1
Stark	20220128	0	99	48	1000	block	16.129	1.001	16	[ 0. 0. 0. 0. 100. 100. 100. 100. 100. 100. 100. 100. 100. 100. 100. 100. 100. 100. 100. 100. 100. 100. 100. 100. 100. 100. 100. 100. 100. 100. 100. 100. 100. 100. 100. 200. 200. 200. 200. 200. 200. 200. 200. 200. 200. 200. 200. 200. 200. 200. 200. 200. 200. 200. 100. 100. 100. 100. 100. 100. 100. 100. 100. 100. 100. 100. 100. 100. 100. 100. 100. 100. 100. 100. 100. 100. 100. 100. 100. 100. 100. …	17	TRUE	TRUE	FALSE	TRUE	1
Stark	20220128	0	99	62	1000	block	16.129	1.001	16	[ 0. 0. 0. 0. 0. 0. 0. 0. 0. 0. 0. 0. 0. 0. 0. 0. 0. 0. 0. 0. 0. 0. 0. 0. 0. 0. 0. 0. 0. 0. 0. 100. 100. 100. 100. 100. 100. 100. 100. 100. 100. 100. 100. 100. 100. 100. 100. 100. 100. 100. 100. 100. 100. 100. 100. 100. 100. 100. 100. 100. 100. 100. 100. 100. 100. 100. 100. 100. 100. 100. 100. 100. 100. 200. 200. 200. 200. 200. 200. 200. 200. 100. 100. 100. 100. 100. 100. 100. 100. 100. 100. 100.…	16	FALSE	TRUE	FALSE	FALSE	1
Stark	20220128	0	99	32	1000	block	16.129	1.001	16	[ 0. 0. 0. 0. 0. 0. 0. 0. 0. 0. 0. 0. 0. 0. 0. 0. 0. 0. 0. 0. 0. 0. 0. 0. 0. 0. 0. 0. 0. 0. 0. 0. 0. 0. 0. 0. 0. 0. 0. 0. 0. 0. 0. 0. 0. 100. 100. 100. 100. 100. 100. 100. 100. 100. 100. 100. 100. 100. 100. 100. 100. 100. 100. 100. 100. 100. 100. 100. 100. 100. 100. 100. 100. 100. 100. 100. 100. 100. 100. 100. 100. 100. 100. 100. 100. 100. 100. 100. 100. 100. 100. 100. 100. 100. 100. 100. 100. 10…	17	TRUE	TRUE	FALSE	TRUE	1
Stark	20220128	0	99	30	1000	block	16.129	1.001	16	[ 0. 0. 0. 0. 0. 0. 0. 0. 0. 0. 0. 0. 0. 0. 0. 0. 0. 0. 0. 0. 0. 0. 0. 0. 0. 0. 0. 0. 0. 0. 0. 0. 0. 0. 0. 0. 0. 0. 0. 0. 0. 0. 0. 0. 0. 0. 0. 0. 0. 0. 0. 0. 0. 0. 0. 100. 100. 100. 100. 100. 100. 100. 100. 100. 200. 200. 200. 200. 200. 200. 200. 200. 200. 200. 200. 200. 200. 200. 200. 200. 200. 200. 200. 200. 200. 200. 200. 200. 200. 200. 200. 200. 200. 200. 200. 200. 200. 200. 200. 200. 200. 20…	17	FALSE	TRUE	FALSE	FALSE	1
Stark	20220128	0	99	2	1000	block	16.129	1.001	16	[ 0. 0. 0. 0. 0. 0. 0. 0. 0. 0. 0. 0. 0. 0. 0. 0. 0. 0. 0. 0. 0. 0. 0. 0. 0. 0. 0. 0. 0. 0. 0. 0. 0. 0. 0. 0. 0. 0. 0. 0. 0. 0. 0. 0. 0. 0. 0. 0. 0. 0. 0. 0. 0. 0. 0. 0. 0. 0. 0. 0. 0. 0. 0. 0. 0. 0. 0. 0. 0. 0. 0. 0. 0. 0. 0. 0. 0. 0. 0. 0. 0. 0. 0. 0. 0. 0. 0. 0. 0. 0. 0. 0. 0. 0. 0. 0. 0. 0. 0. 0. 0. 0. 0. 0. 0. 0. 0. 0. 0. 0. 0. 0. 0. 0. 0. 0. 0. 0. 0. 0. 0. 0. 0. 0. 0. 0. 0. 0. 0. 0. 0. 0. 0…	1	FALSE	FALSE	TRUE	TRUE	1
Stark	20220128	0	99	3	1000	block	16.129	1.001	16	[ 0. 0. 0. 0. 0. 0. 0. 0. 0. 0. 0. 0. 0. 0. 0. 0. 0. 0. 0. 0. 0. 0. 0. 0. 0. 0. 0. 0. 0. 0. 0. 0. 0. 0. 0. 0. 0. 0. 0. 0. 0. 0. 0. 0. 0. 0. 0. 0. 0. 0. 0. 0. 0. 0. 0. 0. 0. 0. 0. 0. 0. 0. 0. 0. 0. 0. 0. 0. 0. 0. 0. 0. 0. 0. 0. 0. 0. 0. 0. 0. 0. 0. 0. 0. 0. 0. 0. 0. 0. 0. 0. 0. 0. 0. 0. 0. 0. 0. 0. 0. 0. 0. 0. 0. 0. 0. 0. 0. 0. 0. 0. 0. 0. 0. 0. 0. 0. 0. 0. 0. 0. 0. 0. 0. 0. 0. 0. 0. 0. 0. 0. 0. 0…	1	TRUE	FALSE	TRUE	FALSE	1
Stark	20220128	0	99	4	1000	block	16.129	1.001	16	[ 0. 0. 0. 0. 0. 0. 0. 0. 0. 0. 0. 0. 0. 0. 0. 0. 0. 0. 0. 0. 0. 0. 0. 0. 0. 0. 0. 0. 0. 0. 0. 0. 0. 0. 0. 0. 0. 0. 0. 0. 0. 0. 0. 0. 0. 0. 0. 0. 0. 0. 100. 100. 100. 100. 100. 100. 100. 100. 100. 100. 100. 100. 100. 100. 100. 100. 100. 100. 100. 100. 100. 100. 100. 100. 100. 100. 100. 100. 100. 100. 100. 100. 100. 100. 100. 100. 100. 100. 100. 100. 100. 100. 100. 100. 100. 100. 100. 100. 100. 10…	1	TRUE	FALSE	TRUE	FALSE	1
Stark	20220128	1	30	11	1000	block	16.129	1.001	16	[ 0. 0. 0. 0. 0. 0. 0. 0. 0. 0. 0. 0. 0. 0. 0. 0. 0. 0. 0. 0. 0. 0. 0. 0. 0. 0. 0. 0. 0. 0. 0. 0. 0. 0. 0. 0. 0. 0. 0. 0. 0. 0. 0. 0. 0. 0. 0. 0. 0. 0. 0. 0. 0. 0. 0. 0. 0. 0. 0. 0. 0. 0. 0. 0. 0. 0. 0. 0. 0. 0. 0. 0. 0. 0. 0. 0. 0. 0. 0. 0. 0. 0. 0. 0. 0. 0. 0. 0. 0. 0. 0. 0. 0. 0. 0. 0. 0. 0. 0. 0. 0. 0. 0. 0. 0. 0. 0. 0. 0. 0. 0. 0. 0. 0. 0. 0. 0. 0. 0. 0. 0. 0. 0. 0. 0. 0. 0. 0. 0. 0. 0. 0. 0…	1	TRUE	FALSE	TRUE	FALSE	1
Stark	20220128	0	99	6	1000	block	16.129	1.001	16	[ 0. 0. 0. 0. 0. 0. 0. 0. 0. 0. 0. 0. 0. 0. 0. 0. 0. 0. 0. 0. 0. 0. 0. 0. 0. 0. 0. 0. 0. 0. 0. 0. 0. 0. 0. 0. 0. 0. 0. 0. 0. 0. 0. 0. 0. 0. 0. 0. 0. 0. 0. 0. 0. 0. 0. 0. 0. 0. 0. 0. 0. 0. 0. 0. 0. 0. 0. 0. 0. 0. 0. 0. 0. 0. 0. 0. 0. 0. 0. 0. 0. 0. 0. 0. 0. 0. 0. 0. 0. 0. 0. 0. 0. 0. 0. 0. 0. 0. 0. 0. 0. 0. 0. 0. 0. 0. 0. 0. 0. 0. 0. 0. 0. 0. 0. 0. 0. 0. 0. 0. 0. 0. 0. 0. 0. 0. 0. 0. 0. 0. 0. 0. 0…	1	TRUE	FALSE	TRUE	FALSE	1
Stark	20220128	0	99	7	1000	block	16.129	1.001	16	[ 0. 0. 0. 0. 0. 0. 0. 0. 0. 0. 0. 0. 0. 0. 0. 0. 0. 0. 0. 0. 0. 0. 0. 0. 0. 0. 0. 0. 0. 0. 0. 0. 0. 0. 0. 0. 0. 0. 0. 0. 0. 0. 0. 0. 0. 0. 0. 0. 0. 0. 0. 0. 0. 0. 0. 0. 0. 0. 0. 0. 0. 0. 0. 0. 0. 0. 0. 0. 0. 0. 0. 0. 0. 0. 0. 0. 0. 0. 0. 0. 0. 0. 0. 0. 0. 0. 0. 0. 0. 0. 0. 0. 0. 0. 0. 0. 0. 0. 0. 0. 0. 0. 0. 0. 0. 0. 0. 0. 0. 0. 0. 0. 0. 0. 0. 0. 0. 0. 0. 0. 0. 0. 0. 0. 0. 0. 0. 0. 0. 0. 0. 0. 0…	1	TRUE	FALSE	TRUE	FALSE	1
Stark	20220128	0	99	8	1000	block	16.129	1.001	16	[ 0. 0. 0. 0. 0. 0. 0. 0. 0. 0. 0. 0. 0. 0. 0. 0. 0. 0. 0. 0. 0. 0. 0. 0. 0. 0. 0. 0. 0. 0. 0. 0. 0. 0. 0. 0. 0. 0. 0. 0. 0. 0. 0. 0. 0. 0. 0. 0. 0. 0. 0. 0. 0. 0. 0. 0. 0. 0. 0. 0. 0. 0. 0. 0. 0. 0. 0. 0. 0. 0. 0. 0. 0. 0. 0. 0. 0. 0. 0. 0. 0. 0. 0. 0. 0. 0. 0. 0. 0. 0. 0. 0. 0. 0. 0. 0. 0. 0. 0. 0. 0. 0. 0. 0. 0. 0. 0. 0. 0. 0. 0. 0. 0. 0. 0. 0. 0. 0. 0. 0. 0. 0. 0. 0. 0. 0. 0. 0. 0. 0. 0. 0. 0…	1	TRUE	FALSE	TRUE	FALSE	1
Stark	20220128	0	99	9	1000	block	16.129	1.001	16	[ 0. 0. 0. 0. 0. 0. 0. 0. 0. 0. 0. 0. 0. 0. 0. 0. 0. 0. 0. 0. 0. 0. 0. 0. 0. 0. 0. 0. 0. 0. 0. 0. 0. 0. 0. 0. 0. 0. 0. 0. 0. 0. 0. 0. 0. 0. 0. 0. 0. 0. 0. 0. 0. 0. 0. 0. 0. 0. 0. 0. 0. 0. 0. 0. 0. 0. 0. 0. 0. 0. 0. 0. 0. 0. 0. 0. 0. 0. 0. 0. 0. 0. 0. 0. 0. 0. 0. 0. 0. 0. 0. 0. 0. 0. 0. 0. 0. 0. 0. 0. 0. 0. 0. 0. 0. 0. 0. 0. 0. 0. 0. 0. 0. 0. 0. 0. 0. 0. 0. 0. 0. 0. 0. 0. 0. 0. 0. 0. 0. 0. 0. 0. 0…	1	FALSE	FALSE	FALSE	TRUE	1
Stark	20220128	0	99	10	1000	block	16.129	1.001	16	[ 0. 0. 0. 0. 0. 0. 0. 0. 0. 0. 0. 0. 0. 0. 0. 0. 0. 0. 0. 0. 0. 0. 0. 0. 0. 0. 0. 0. 0. 0. 0. 0. 0. 0. 0. 0. 0. 0. 0. 0. 0. 0. 0. 0. 0. 0. 0. 0. 0. 0. 0. 0. 0. 0. 0. 0. 0. 0. 0. 0. 0. 0. 0. 0. 0. 0. 0. 0. 0. 0. 0. 0. 0. 0. 0. 0. 0. 0. 0. 0. 0. 0. 0. 0. 0. 0. 0. 0. 0. 0. 0. 0. 0. 0. 0. 0. 0. 0. 0. 0. 0. 0. 0. 0. 0. 0. 0. 0. 0. 0. 0. 0. 0. 0. 0. 0. 0. 0. 0. 0. 0. 0. 0. 0. 0. 0. 0. 0. 0. 0. 0. 0. 0…	1	TRUE	FALSE	TRUE	FALSE	1
Stark	20220128	0	99	11	1000	block	16.129	1.001	16	[ 0. 0. 0. 0. 0. 0. 0. 0. 0. 0. 0. 0. 0. 0. 0. 0. 0. 0. 0. 0. 0. 0. 0. 0. 0. 0. 0. 0. 0. 0. 0. 0. 0. 0. 0. 0. 0. 0. 0. 0. 0. 0. 0. 0. 0. 0. 0. 0. 0. 0. 0. 0. 0. 0. 0. 0. 0. 0. 0. 0. 0. 0. 0. 0. 0. 0. 0. 0. 0. 0. 0. 0. 0. 0. 0. 0. 0. 0. 0. 0. 0. 0. 0. 0. 0. 0. 0. 0. 0. 0. 0. 0. 0. 0. 0. 0. 0. 0. 0. 0. 0. 0. 0. 0. 0. 0. 0. 0. 0. 0. 0. 0. 0. 0. 0. 0. 0. 0. 0. 0. 0. 0. 0. 0. 0. 0. 0. 0. 0. 0. 0. 0. 0…	2	FALSE	FALSE	FALSE	TRUE	1
Stark	20220128	0	99	12	1000	block	16.129	1.001	16	[ 0. 0. 0. 0. 0. 0. 0. 0. 0. 0. 0. 0. 0. 0. 0. 0. 0. 0. 0. 0. 0. 0. 0. 0. 0. 0. 0. 0. 0. 0. 0. 0. 0. 0. 0. 0. 0. 0. 0. 0. 0. 0. 0. 0. 0. 0. 0. 0. 0. 0. 0. 0. 0. 0. 0. 0. 0. 0. 0. 0. 0. 0. 0. 0. 0. 0. 0. 0. 0. 0. 0. 0. 0. 0. 0. 0. 0. 0. 0. 0. 0. 0. 0. 0. 0. 0. 0. 0. 0. 0. 0. 0. 0. 0. 0. 0. 0. 0. 0. 0. 0. 0. 0. 0. 0. 0. 0. 0. 0. 0. 0. 0. 0. 0. 0. 0. 0. 0. 0. 0. 0. 0. 0. 0. 0. 0. 0. 0. 0. 0. 0. 0. 0…	1	TRUE	FALSE	TRUE	FALSE	1
Stark	20220128	0	99	13	1000	block	16.129	1.001	16	[ 0. 0. 0. 0. 0. 0. 0. 0. 0. 0. 0. 0. 0. 0. 0. 0. 0. 0. 0. 0. 0. 0. 0. 0. 0. 0. 0. 0. 0. 0. 0. 0. 0. 0. 0. 0. 0. 0. 0. 0. 0. 0. 0. 0. 0. 0. 0. 0. 0. 0. 0. 0. 0. 0. 0. 0. 0. 0. 0. 0. 0. 0. 0. 0. 0. 0. 0. 0. 0. 0. 0. 0. 0. 0. 0. 0. 0. 0. 0. 0. 0. 0. 0. 0. 0. 0. 0. 0. 0. 0. 0. 0. 0. 0. 0. 0. 0. 0. 0. 0. 0. 0. 0. 0. 0. 0. 0. 0. 0. 0. 0. 0. 0. 0. 0. 0. 0. 0. 0. 0. 0. 0. 0. 0. 0. 0. 0. 0. 0. 0. 0. 0. 0…	1	FALSE	FALSE	FALSE	TRUE	1
Stark	20220128	0	99	14	1000	block	16.129	1.001	16	[ 0. 0. 0. 0. 0. 0. 0. 0. 0. 0. 0. 0. 0. 0. 0. 0. 0. 0. 0. 0. 0. 0. 0. 0. 0. 0. 0. 0. 0. 0. 0. 0. 0. 0. 0. 0. 0. 0. 0. 0. 0. 0. 0. 0. 0. 0. 0. 0. 0. 0. 0. 0. 0. 0. 0. 0. 0. 0. 0. 0. 0. 0. 0. 0. 0. 0. 0. 0. 0. 0. 0. 0. 0. 0. 0. 0. 0. 0. 0. 0. 0. 0. 0. 0. 0. 0. 0. 0. 0. 0. 0. 0. 0. 0. 0. 0. 0. 0. 0. 0. 0. 0. 0. 0. 0. 0. 0. 0. 0. 0. 0. 0. 0. 0. 0. 0. 0. 0. 0. 0. 0. 0. 0. 0. 0. 0. 0. 0. 0. 0. 0. 0. 0…	1	TRUE	FALSE	TRUE	FALSE	1
Stark	20220128	0	99	31	1000	block	16.129	1.001	16	[ 0. 0. 0. 0. 0. 0. 0. 0. 0. 0. 0. 0. 0. 0. 0. 0. 0. 0. 0. 0. 0. 0. 0. 0. 0. 0. 0. 0. 0. 0. 0. 0. 0. 0. 0. 0. 0. 0. 0. 0. 0. 0. 0. 0. 0. 0. 0. 0. 0. 0. 0. 0. 0. 0. 0. 0. 0. 0. 0. 0. 0. 0. 0. 0. 0. 0. 0. 0. 0. 0. 0. 0. 0. 0. 0. 0. 0. 0. 0. 0. 0. 0. 0. 0. 0. 0. 0. 0. 0. 0. 0. 0. 0. 0. 0. 0. 0. 0. 0. 0. 0. 0. 0. 0. 0. 0. 0. 0. 0. 0. 0. 0. 0. 0. 0. 0. 100. 100. 100. 100. 100. 100. 100. 100. 100. 100.…	17	FALSE	TRUE	FALSE	FALSE	1
Stark	20220128	0	99	15	1000	block	16.129	1.001	16	[ 0. 0. 0. 0. 0. 0. 0. 0. 0. 0. 0. 0. 0. 0. 0. 0. 0. 0. 0. 0. 0. 0. 0. 0. 0. 0. 0. 0. 0. 0. 0. 0. 0. 0. 0. 0. 0. 0. 0. 0. 0. 0. 0. 0. 0. 0. 0. 0. 0. 0. 0. 0. 0. 0. 0. 0. 0. 0. 0. 0. 0. 0. 0. 0. 0. 0. 0. 0. 0. 0. 0. 0. 0. 0. 0. 0. 0. 0. 0. 0. 0. 0. 0. 0. 0. 0. 0. 0. 0. 0. 0. 0. 0. 0. 0. 0. 0. 0. 0. 0. 0. 0. 0. 0. 0. 0. 0. 0. 0. 0. 0. 0. 0. 0. 0. 0. 0. 0. 0. 0. 0. 0. 0. 0. 0. 0. 0. 0. 0. 0. 0. 0. 0…	1	FALSE	FALSE	TRUE	TRUE	1
Stark	20220128	0	99	17	1000	block	16.129	1.001	16	[ 0. 0. 0. 0. 0. 0. 0. 0. 0. 0. 0. 0. 0. 0. 0. 0. 0. 0. 0. 0. 0. 0. 0. 0. 0. 0. 0. 0. 0. 0. 0. 100. 100. 100. 100. 100. 100. 100. 100. 100. 100. 100. 100. 100. 100. 100. 100. 100. 100. 100. 100. 100. 100. 100. 100. 100. 100. 100. 100. 100. 100. 100. 100. 100. 100. 100. 100. 100. 100. 100. 100. 100. 100. 100. 100. 100. 100. 100. 100. 100. 100. 0. 0. 0. 0. 0. 0. 0. 0. 0. 0. 0. 0. 0. 0. 0. 0. 0. 0. …	2	TRUE	FALSE	TRUE	FALSE	1
Stark	20220128	0	99	18	1000	block	16.129	1.001	16	[ 0. 0. 0. 0. 0. 0. 0. 0. 0. 0. 0. 0. 0. 0. 0. 0. 0. 0. 0. 0. 0. 0. 0. 0. 0. 0. 0. 0. 0. 0. 0. 0. 0. 0. 0. 0. 0. 0. 0. 0. 0. 0. 0. 0. 0. 0. 0. 0. 0. 0. 0. 0. 0. 0. 0. 0. 0. 0. 0. 0. 0. 0. 0. 0. 0. 0. 0. 0. 0. 0. 0. 0. 0. 0. 0. 0. 0. 0. 0. 0. 0. 0. 0. 0. 0. 0. 0. 0. 0. 0. 0. 0. 0. 0. 0. 0. 0. 0. 0. 0. 0. 0. 0. 0. 0. 0. 0. 0. 0. 0. 0. 0. 0. 0. 0. 0. 0. 0. 0. 0. 0. 0. 0. 0. 0. 0. 0. 0. 0. 0. 0. 0. 0…	1	FALSE	FALSE	FALSE	TRUE	1
Stark	20220128	0	99	19	1000	block	16.129	1.001	16	[ 0. 0. 0. 0. 0. 0. 0. 0. 0. 0. 0. 0. 0. 0. 0. 0. 0. 0. 0. 0. 0. 0. 0. 0. 0. 0. 0. 0. 0. 0. 0. 0. 0. 0. 0. 0. 0. 0. 0. 0. 0. 0. 0. 0. 0. 0. 0. 0. 0. 0. 0. 0. 0. 0. 0. 0. 0. 0. 0. 0. 0. 0. 0. 0. 0. 0. 0. 0. 0. 0. 0. 100. 100. 100. 100. 100. 100. 100. 100. 100. 100. 100. 100. 100. 100. 100. 100. 100. 100. 100. 100. 100. 100. 100. 100. 100. 100. 100. 100. 100. 100. 100. 100. 100. 100. 100. 100. 100.…	16	FALSE	TRUE	FALSE	FALSE	1
Stark	20220128	0	99	20	1000	block	16.129	1.001	16	[ 0. 0. 0. 0. 0. 0. 0. 0. 0. 0. 0. 0. 0. 0. 0. 0. 0. 0. 0. 0. 0. 0. 0. 0. 0. 0. 0. 0. 0. 100. 100. 100. 100. 100. 100. 100. 100. 100. 100. 100. 100. 200. 200. 200. 200. 200. 200. 200. 200. 200. 200. 200. 200. 200. 200. 200. 200. 200. 200. 200. 200. 200. 200. 200. 200. 200. 200. 200. 200. 200. 200. 200. 200. 200. 200. 200. 200. 200. 200. 100. 100. 100. 100. 100. 100. 100. 100. 100. 100. 100. 100. …	16	FALSE	FALSE	FALSE	TRUE	1
Stark	20220128	0	99	21	1000	block	16.129	1.001	16	[ 0. 0. 0. 0. 0. 0. 0. 0. 0. 100. 100. 100. 100. 100. 100. 100. 100. 100. 100. 100. 100. 100. 100. 100. 100. 100. 100. 100. 100. 100. 100. 100. 100. 100. 100. 100. 100. 100. 100. 100. 100. 100. 100. 100. 100. 100. 100. 100. 100. 100. 100. 100. 100. 100. 100. 100. 100. 100. 100. 0. 0. 0. 0. 0. 0. 0. 0. 0. 0. 0. 0. 0. 0. 0. 0. 0. 0. 0. 0. 0. 0. 0. 0. 0. 0. 0. 0. 0. 0. 0. 0. 0. 0. 0. 0. 0. 0. 0. 0. …	16	FALSE	TRUE	FALSE	FALSE	1
Stark	20220128	0	99	22	1000	block	16.129	1.001	16	[ 0. 0. 0. 0. 100. 100. 100. 100. 100. 100. 100. 100. 100. 100. 100. 100. 100. 100. 100. 100. 100. 100. 100. 100. 100. 100. 100. 100. 100. 100. 100. 100. 100. 100. 100. 100. 100. 100. 100. 100. 100. 100. 100. 100. 100. 100. 100. 100. 100. 100. 100. 100. 100. 100. 0. 0. 0. 0. 0. 0. 0. 0. 0. 0. 0. 0. 0. 0. 0. 0. 0. 0. 0. 0. 0. 0. 0. 0. 0. 0. 0. 0. 0. 0. 0. 0. 0. 0. 0. 0. 0. 0. 0. 0. 0. 0. 0. 0. 0. …	17	FALSE	FALSE	FALSE	TRUE	1
Stark	20220128	0	99	23	1000	block	16.129	1.001	16	[ 0. 0. 0. 0. 0. 0. 0. 0. 0. 0. 0. 0. 0. 0. 0. 0. 0. 0. 0. 0. 0. 0. 0. 0. 0. 0. 0. 0. 0. 0. 0. 0. 0. 0. 0. 0. 0. 0. 0. 0. 0. 0. 0. 100. 100. 100. 100. 100. 100. 100. 100. 100. 100. 100. 100. 100. 100. 100. 100. 100. 100. 100. 100. 100. 100. 100. 100. 100. 100. 100. 100. 100. 100. 100. 100. 100. 100. 100. 100. 100. 100. 100. 100. 100. 100. 100. 200. 200. 200. 200. 200. 200. 200. 100. 200. 200. 200…	16	FALSE	TRUE	FALSE	FALSE	1
Stark	20220128	0	99	24	1000	block	16.129	1.001	16	[ 0. 0. 0. 0. 0. 0. 0. 0. 0. 0. 0. 0. 0. 0. 0. 0. 0. 0. 0. 0. 0. 0. 0. 0. 0. 0. 0. 0. 0. 0. 0. 0. 0. 0. 0. 0. 0. 0. 0. 0. 0. 0. 0. 0. 0. 0. 0. 0. 0. 0. 0. 0. 0. 0. 0. 0. 0. 0. 0. 0. 0. 0. 0. 0. 0. 0. 0. 0. 0. 0. 0. 0. 0. 0. 0. 0. 0. 0. 0. 0. 0. 0. 0. 0. 0. 0. 0. 0. 0. 0. 0. 0. 0. 0. 0. 0. 0. 0. 0. 0. 0. 0. 0. 0. 0. 0. 0. 0. 0. 0. 0. 0. 0. 0. 0. 0. 0. 0. 0. 0. 0. 0. 0. 0. 0. 0. 0. 0. 0. 0. 0. 0. 0…	16	FALSE	TRUE	FALSE	FALSE	1
Stark	20220128	0	99	25	1000	block	16.129	1.001	16	[ 0. 0. 0. 0. 0. 0. 0. 0. 0. 0. 0. 0. 0. 0. 0. 0. 0. 0. 0. 0. 0. 0. 0. 0. 0. 0. 0. 0. 0. 0. 0. 0. 0. 0. 0. 0. 0. 0. 0. 0. 0. 0. 0. 0. 0. 0. 0. 0. 0. 0. 0. 0. 0. 0. 0. 0. 0. 0. 0. 0. 0. 0. 0. 0. 0. 0. 0. 0. 0. 0. 0. 0. 0. 0. 0. 0. 0. 0. 0. 0. 0. 0. 0. 0. 0. 0. 0. 0. 0. 0. 0. 0. 0. 0. 0. 0. 0. 0. 0. 0. 0. 0. 0. 0. 0. 0. 0. 0. 0. 0. 0. 0. 0. 0. 0. 0. 0. 0. 0. 0. 0. 0. 0. 0. 0. 0. 0. 0. 0. 0. 0. 0. 0…	16	FALSE	TRUE	FALSE	FALSE	1
Stark	20220128	0	99	26	1000	block	16.129	1.001	16	[ 0. 0. 0. 0. 0. 0. 0. 0. 0. 0. 0. 0. 0. 0. 0. 0. 0. 0. 0. 0. 0. 0. 0. 0. 0. 0. 0. 0. 0. 0. 0. 0. 0. 0. 0. 0. 0. 0. 0. 0. 0. 0. 0. 0. 0. 0. 0. 0. 0. 0. 0. 0. 0. 0. 0. 0. 0. 0. 0. 0. 0. 0. 0. 0. 0. 0. 0. 0. 0. 0. 0. 0. 0. 0. 0. 0. 100. 100. 100. 100. 100. 100. 100. 100. 100. 100. 100. 100. 100. 100. 100. 100. 100. 100. 100. 100. 100. 100. 100. 100. 100. 100. 100. 100. 100. 100. 100. 100. 100. 100.…	17	FALSE	TRUE	FALSE	FALSE	1
Stark	20220128	0	99	27	1000	block	16.129	1.001	16	[ 0. 0. 100. 100. 100. 100. 200. 200. 200. 200. 200. 200. 200. 200. 200. 200. 200. 200. 200. 200. 200. 200. 200. 200. 200. 200. 200. 200. 200. 200. 200. 200. 200. 200. 200. 200. 200. 200. 200. 200. 200. 200. 200. 200. 200. 200. 200. 200. 200. 200. 200. 200. 100. 100. 100. 100. 0. 0. 0. 0. 0. 0. 0. 0. 0. 0. 0. 0. 0. 0. 0. 0. 0. 0. 0. 0. 0. 0. 0. 0. 0. 0. 0. 0. 0. 0. 0. 0. 0. 0. 0. 0. 0. 0. 0. 0. 0…	16	FALSE	FALSE	FALSE	TRUE	1
Stark	20220128	0	99	28	1000	block	16.129	1.001	16	[ 0. 0. 0. 0. 0. 0. 0. 0. 0. 0. 0. 0. 0. 0. 0. 0. 0. 0. 0. 0. 0. 0. 0. 0. 0. 0. 0. 0. 0. 0. 0. 0. 0. 0. 0. 0. 0. 0. 0. 0. 0. 0. 0. 0. 0. 0. 0. 0. 0. 100. 100. 100. 100. 100. 100. 100. 100. 100. 100. 100. 100. 100. 100. 100. 100. 100. 100. 100. 100. 100. 100. 100. 100. 100. 100. 100. 100. 100. 100. 100. 100. 100. 100. 100. 100. 100. 100. 100. 100. 100. 100. 100. 100. 100. 100. 100. 100. 100. 100. …	17	TRUE	TRUE	FALSE	TRUE	1
Stark	20220128	0	99	29	1000	block	16.129	1.001	16	[ 0. 0. 0. 0. 0. 0. 0. 0. 0. 0. 0. 0. 0. 0. 0. 0. 0. 0. 0. 0. 0. 0. 0. 0. 0. 0. 0. 0. 0. 0. 0. 0. 0. 0. 0. 0. 0. 0. 0. 0. 0. 0. 0. 0. 0. 0. 0. 0. 0. 0. 0. 0. 0. 0. 0. 100. 100. 200. 200. 200. 200. 200. 200. 200. 200. 200. 200. 200. 200. 200. 200. 200. 200. 200. 200. 200. 200. 200. 200. 200. 200. 200. 200. 200. 200. 200. 200. 200. 200. 200. 200. 200. 200. 200. 200. 200. 200. 200. 200. 200. 200. 20…	17	FALSE	TRUE	FALSE	FALSE	1
Stark	20220128	0	99	16	1000	block	16.129	1.001	16	[ 0. 0. 0. 0. 0. 0. 0. 0. 0. 0. 0. 0. 0. 0. 0. 0. 0. 0. 0. 0. 0. 0. 0. 0. 0. 0. 0. 0. 0. 0. 0. 0. 0. 0. 0. 0. 0. 0. 0. 0. 0. 0. 0. 0. 0. 0. 0. 0. 0. 0. 0. 0. 0. 0. 0. 0. 0. 0. 0. 0. 0. 0. 0. 0. 0. 0. 0. 0. 0. 0. 0. 0. 0. 0. 0. 0. 0. 0. 0. 0. 0. 0. 0. 0. 0. 0. 0. 0. 0. 0. 0. 0. 0. 0. 0. 0. 0. 0. 0. 0. 0. 0. 0. 0. 0. 0. 0. 0. 0. 0. 0. 0. 0. 0. 0. 0. 0. 0. 0. 0. 0. 0. 0. 0. 0. 0. 0. 0. 0. 0. 0. 0. 0…	2	FALSE	FALSE	FALSE	TRUE	1
Stark	20220128	0	99	1	1000	block	16.129	1.001	16	[ 0. 0. 0. 0. 0. 0. 0. 0. 0. 0. 0. 0. 0. 0. 0. 0. 0. 0. 0. 0. 0. 0. 0. 0. 0. 0. 0. 0. 0. 0. 0. 0. 0. 0. 0. 0. 0. 0. 0. 0. 0. 0. 0. 0. 0. 0. 0. 0. 0. 0. 0. 0. 0. 0. 0. 0. 0. 0. 0. 0. 0. 0. 0. 0. 0. 0. 0. 0. 0. 0. 0. 0. 0. 0. 0. 0. 0. 0. 0. 0. 0. 0. 0. 0. 0. 0. 0. 0. 0. 0. 0. 0. 0. 0. 0. 0. 0. 0. 0. 0. 0. 0. 0. 0. 0. 0. 0. 0. 0. 0. 0. 0. 0. 0. 0. 0. 0. 0. 0. 0. 0. 0. 0. 0. 0. 0. 0. 0. 0. 0. 0. 0. 0…	1	FALSE	FALSE	TRUE	TRUE	1
Stark	20220128	0	99	63	1000	block	16.129	1.001	16	[ 0. 0. 0. 0. 0. 0. 0. 0. 0. 0. 0. 0. 0. 0. 0. 0. 0. 0. 0. 0. 0. 0. 0. 0. 0. 0. 0. 0. 0. 0. 0. 0. 0. 0. 0. 0. 0. 0. 0. 0. 0. 0. 0. 100. 100. 100. 100. 100. 100. 100. 100. 100. 100. 100. 100. 100. 100. 100. 100. 100. 100. 100. 100. 100. 100. 100. 100. 100. 100. 100. 100. 100. 100. 100. 100. 100. 100. 100. 100. 100. 100. 100. 100. 100. 100. 100. 100. 100. 100. 100. 100. 100. 100. 0. 0. 0. 0. 0. 0. …	16	FALSE	FALSE	FALSE	TRUE	1
Stark	20220128	0	99	65	1000	block	16.129	1.001	16	[ 0. 0. 0. 0. 0. 0. 0. 0. 0. 0. 0. 0. 0. 0. 0. 0. 0. 0. 0. 0. 0. 0. 0. 0. 0. 0. 0. 0. 0. 0. 0. 0. 0. 0. 0. 0. 0. 0. 0. 0. 0. 0. 0. 0. 0. 0. 0. 0. 0. 0. 0. 0. 0. 0. 0. 0. 0. 100. 100. 100. 100. 100. 100. 100. 100. 100. 100. 100. 100. 100. 100. 100. 100. 100. 100. 100. 100. 100. 100. 100. 100. 100. 100. 100. 100. 100. 100. 100. 100. 100. 100. 100. 100. 100. 100. 100. 100. 100. 100. 100. 100. 100. 1…	1	FALSE	FALSE	TRUE	TRUE	1
Stark	20220128	0	99	87	1000	block	16.129	1.001	16	[ 0. 0. 0. 0. 0. 0. 0. 0. 0. 0. 0. 0. 0. 0. 0. 0. 0. 0. 0. 0. 0. 0. 0. 0. 0. 0. 0. 0. 0. 0. 0. 0. 0. 0. 0. 0. 0. 0. 0. 0. 0. 0. 0. 0. 0. 0. 0. 0. 0. 0. 0. 0. 0. 0. 0. 0. 0. 0. 0. 0. 0. 0. 0. 0. 0. 0. 0. 0. 0. 0. 0. 0. 0. 0. 0. 100. 100. 100. 100. 100. 100. 100. 100. 100. 100. 100. 100. 100. 100. 100. 100. 100. 100. 100. 200. 200. 200. 200. 200. 200. 200. 200. 200. 200. 200. 200. 200. 200. 200. 20…	17	FALSE	TRUE	FALSE	FALSE	1
Stark	20220128	0	99	86	1000	block	16.129	1.001	16	[ 0. 0. 0. 0. 0. 0. 0. 0. 0. 0. 0. 0. 0. 0. 0. 0. 0. 0. 0. 0. 0. 0. 0. 0. 0. 0. 0. 0. 0. 0. 0. 0. 0. 0. 0. 0. 0. 0. 0. 0. 0. 0. 0. 0. 0. 0. 0. 0. 0. 0. 0. 0. 0. 0. 0. 0. 0. 0. 0. 0. 0. 0. 0. 0. 0. 0. 0. 0. 0. 0. 0. 0. 0. 0. 0. 0. 0. 0. 0. 0. 0. 0. 0. 0. 0. 0. 0. 0. 0. 0. 0. 0. 100. 100. 100. 100. 100. 100. 100. 100. 100. 100. 100. 100. 100. 100. 100. 100. 100. 100. 100. 100. 100. 100. 100. 100. 1…	16	FALSE	TRUE	FALSE	FALSE	1
Stark	20220128	0	99	85	1000	block	16.129	1.001	16	[ 0. 0. 0. 0. 0. 0. 0. 0. 0. 0. 0. 0. 0. 0. 0. 0. 0. 0. 0. 0. 0. 0. 0. 0. 0. 0. 0. 0. 0. 0. 0. 0. 0. 100. 100. 100. 100. 100. 100. 100. 100. 100. 100. 100. 100. 100. 100. 100. 100. 100. 100. 100. 200. 200. 200. 200. 200. 200. 200. 200. 200. 200. 200. 200. 200. 200. 200. 200. 200. 200. 200. 200. 200. 200. 200. 200. 200. 200. 200. 200. 200. 200. 200. 100. 100. 100. 100. 100. 100. 100. 100. 100. 100…	17	FALSE	TRUE	FALSE	FALSE	1
Stark	20220128	0	99	84	1000	block	16.129	1.001	16	[ 0. 0. 0. 0. 0. 0. 0. 0. 0. 0. 0. 0. 0. 0. 0. 0. 0. 0. 0. 0. 0. 0. 0. 0. 0. 0. 0. 0. 0. 0. 0. 0. 0. 0. 0. 0. 0. 0. 0. 0. 0. 0. 0. 0. 0. 0. 0. 0. 0. 0. 0. 100. 100. 100. 100. 100. 100. 100. 100. 100. 100. 100. 100. 100. 100. 100. 100. 100. 100. 100. 100. 100. 100. 100. 100. 100. 100. 100. 100. 100. 100. 100. 100. 100. 100. 100. 100. 100. 100. 100. 100. 100. 100. 100. 100. 100. 100. 100. 100. 100.…	16	TRUE	TRUE	FALSE	TRUE	1
Stark	20220128	0	99	83	1000	block	16.129	1.001	16	[ 0. 0. 0. 0. 0. 0. 0. 0. 0. 0. 0. 0. 0. 0. 0. 0. 0. 0. 0. 0. 0. 0. 0. 0. 0. 0. 0. 0. 0. 0. 0. 0. 0. 0. 0. 0. 0. 0. 0. 0. 0. 0. 0. 0. 0. 0. 0. 0. 0. 0. 0. 0. 0. 0. 0. 0. 0. 0. 0. 0. 0. 0. 0. 0. 0. 0. 0. 0. 0. 0. 0. 0. 0. 0. 0. 0. 0. 0. 0. 0. 0. 0. 0. 0. 0. 0. 0. 0. 0. 0. 0. 0. 0. 0. 0. 0. 0. 0. 0. 0. 0. 0. 0. 0. 0. 0. 0. 0. 0. 0. 0. 0. 0. 0. 0. 0. 0. 0. 0. 0. 0. 0. 0. 0. 0. 0. 0. 0. 0. 0. 0. 100.…	16	TRUE	TRUE	FALSE	TRUE	1
Stark	20220128	0	99	82	1000	block	16.129	1.001	16	[ 0. 0. 0. 0. 0. 0. 0. 0. 0. 0. 0. 0. 0. 0. 0. 0. 0. 0. 0. 0. 0. 0. 0. 0. 0. 0. 0. 0. 0. 0. 0. 0. 0. 0. 0. 0. 0. 0. 0. 0. 0. 0. 0. 0. 0. 0. 0. 0. 0. 0. 0. 0. 0. 0. 0. 0. 0. 0. 0. 0. 0. 0. 0. 0. 0. 0. 0. 0. 0. 0. 0. 0. 0. 0. 0. 0. 0. 0. 0. 0. 0. 0. 0. 0. 0. 0. 0. 0. 0. 0. 0. 0. 0. 0. 0. 0. 0. 0. 0. 0. 0. 0. 0. 0. 0. 0. 0. 0. 0. 0. 0. 0. 0. 0. 0. 0. 0. 0. 0. 0. 0. 0. 0. 0. 0. 0. 0. 0. 0. 0. 0. 0. 0…	1	FALSE	FALSE	FALSE	TRUE	1
Stark	20220128	0	99	81	1000	block	16.129	1.001	16	[ 0. 0. 0. 0. 0. 0. 0. 0. 0. 0. 0. 0. 0. 0. 0. 0. 0. 0. 0. 0. 0. 0. 0. 0. 0. 0. 0. 0. 0. 0. 0. 0. 0. 0. 0. 0. 0. 0. 0. 0. 0. 0. 0. 0. 0. 0. 0. 0. 0. 0. 0. 0. 0. 0. 0. 0. 0. 0. 0. 0. 0. 0. 0. 0. 0. 0. 0. 0. 0. 0. 0. 0. 0. 0. 0. 0. 0. 0. 0. 0. 0. 0. 0. 0. 0. 0. 0. 0. 0. 0. 0. 0. 0. 0. 0. 0. 0. 0. 0. 0. 0. 0. 0. 0. 0. 0. 0. 0. 0. 0. 0. 0. 0. 0. 0. 0. 0. 0. 0. 0. 0. 0. 0. 0. 0. 0. 0. 0. 0. 0. 0. 0. 0…	1	TRUE	FALSE	TRUE	FALSE	1
Stark	20220128	0	99	80	1000	block	16.129	1.001	16	[ 0. 0. 0. 0. 0. 0. 0. 0. 0. 0. 0. 0. 0. 0. 0. 0. 0. 0. 0. 0. 0. 0. 0. 0. 0. 0. 0. 0. 0. 0. 0. 0. 0. 0. 0. 0. 0. 0. 0. 0. 0. 0. 0. 0. 0. 0. 0. 0. 0. 0. 0. 0. 0. 0. 0. 0. 0. 0. 0. 0. 0. 0. 0. 0. 0. 0. 0. 0. 0. 0. 0. 0. 0. 0. 0. 0. 0. 0. 0. 0. 0. 0. 0. 0. 0. 0. 0. 0. 0. 0. 0. 0. 0. 0. 0. 0. 0. 0. 0. 0. 0. 0. 0. 0. 0. 0. 0. 0. 0. 0. 0. 0. 0. 0. 0. 0. 0. 0. 0. 0. 0. 0. 0. 0. 0. 0. 0. 0. 0. 0. 0. 0. 0…	2	TRUE	FALSE	TRUE	FALSE	1
Stark	20220128	0	99	79	1000	block	16.129	1.001	16	[ 0. 0. 0. 0. 0. 0. 0. 0. 0. 0. 0. 0. 0. 0. 0. 0. 0. 0. 0. 0. 0. 0. 0. 0. 0. 0. 0. 0. 0. 0. 0. 0. 0. 0. 0. 0. 0. 0. 0. 0. 0. 0. 0. 0. 0. 0. 0. 0. 0. 0. 0. 0. 0. 0. 0. 0. 0. 0. 0. 0. 0. 0. 0. 0. 0. 0. 0. 0. 0. 0. 0. 0. 0. 0. 0. 0. 0. 0. 0. 0. 0. 0. 0. 0. 0. 0. 0. 0. 0. 0. 0. 0. 0. 0. 100. 100. 100. 100. 100. 100. 100. 100. 100. 100. 100. 100. 100. 100. 100. 100. 100. 100. 100. 100. 100. 100. 100. …	1	FALSE	FALSE	TRUE	TRUE	1
Stark	20220128	0	99	78	1000	block	16.129	1.001	16	[ 0. 0. 0. 0. 0. 0. 0. 0. 0. 0. 0. 0. 0. 0. 0. 0. 0. 0. 0. 0. 0. 0. 0. 0. 0. 0. 0. 0. 0. 0. 0. 0. 0. 0. 0. 0. 0. 0. 0. 0. 0. 0. 0. 0. 0. 0. 0. 0. 0. 0. 0. 0. 0. 0. 0. 0. 0. 0. 0. 0. 0. 0. 0. 0. 0. 0. 0. 0. 0. 0. 0. 0. 0. 0. 0. 0. 0. 0. 0. 0. 0. 0. 0. 0. 0. 0. 0. 0. 0. 0. 0. 0. 0. 0. 0. 0. 0. 0. 0. 0. 0. 0. 0. 0. 0. 0. 0. 0. 0. 0. 0. 0. 0. 0. 0. 0. 0. 0. 0. 0. 0. 0. 0. 0. 0. 0. 0. 0. 0. 0. 0. 0. 0…	2	TRUE	FALSE	TRUE	FALSE	1
Stark	20220128	0	99	77	1000	block	16.129	1.001	16	[ 0. 0. 0. 0. 0. 0. 0. 0. 0. 0. 0. 0. 0. 0. 0. 0. 0. 0. 0. 0. 0. 0. 0. 0. 0. 0. 0. 0. 0. 0. 0. 0. 0. 0. 0. 0. 0. 0. 0. 0. 0. 0. 0. 0. 0. 0. 0. 0. 0. 0. 0. 0. 0. 0. 0. 0. 0. 0. 0. 0. 0. 0. 0. 0. 0. 0. 0. 0. 0. 0. 0. 0. 0. 0. 0. 0. 0. 0. 0. 0. 0. 0. 0. 0. 0. 0. 0. 0. 0. 0. 0. 0. 0. 0. 0. 0. 0. 0. 0. 0. 0. 0. 0. 0. 0. 0. 0. 0. 0. 0. 0. 0. 0. 0. 0. 0. 0. 0. 0. 0. 0. 0. 0. 0. 0. 0. 0. 0. 0. 0. 0. 0. 0…	1	FALSE	FALSE	TRUE	TRUE	1
Stark	20220128	0	99	76	1000	block	16.129	1.001	16	[ 0. 0. 0. 0. 0. 0. 0. 0. 0. 0. 0. 0. 0. 0. 0. 0. 0. 0. 0. 0. 0. 0. 0. 0. 0. 0. 0. 0. 0. 0. 0. 0. 0. 0. 0. 0. 0. 0. 0. 0. 0. 0. 0. 0. 100. 100. 100. 100. 100. 100. 100. 100. 100. 100. 100. 100. 100. 100. 100. 100. 100. 100. 100. 100. 100. 100. 100. 100. 100. 100. 100. 100. 100. 100. 100. 100. 100. 100. 100. 100. 100. 100. 100. 100. 100. 100. 100. 100. 100. 100. 100. 100. 100. 100. 0. 0. 0. 0. 0. …	2	FALSE	FALSE	TRUE	TRUE	1
Stark	20220128	0	99	75	1000	block	16.129	1.001	16	[ 0. 0. 0. 0. 0. 0. 0. 0. 0. 0. 0. 0. 0. 0. 0. 0. 0. 0. 0. 0. 0. 0. 0. 0. 0. 0. 0. 0. 0. 0. 0. 0. 0. 0. 0. 0. 0. 0. 0. 0. 0. 0. 0. 0. 0. 0. 0. 0. 0. 0. 0. 0. 0. 0. 0. 0. 0. 0. 0. 0. 0. 0. 0. 0. 0. 0. 0. 0. 0. 0. 0. 0. 0. 0. 100. 100. 100. 100. 100. 100. 100. 100. 100. 100. 100. 100. 100. 100. 100. 100. 100. 100. 100. 100. 100. 100. 100. 100. 100. 100. 100. 100. 100. 100. 100. 100. 100. 100. 100. …	2	FALSE	FALSE	TRUE	TRUE	1
Stark	20220128	0	99	88	1000	block	16.129	1.001	16	[ 0. 0. 0. 0. 0. 0. 0. 0. 0. 0. 0. 0. 0. 0. 0. 0. 0. 0. 0. 0. 0. 0. 0. 0. 0. 0. 0. 0. 0. 0. 0. 0. 0. 0. 0. 0. 0. 0. 0. 0. 0. 0. 0. 0. 0. 0. 0. 0. 0. 0. 0. 0. 0. 0. 0. 0. 0. 0. 0. 0. 0. 0. 0. 0. 0. 0. 0. 0. 0. 0. 0. 0. 0. 0. 0. 0. 0. 0. 0. 0. 0. 0. 0. 0. 0. 0. 0. 0. 0. 0. 0. 0. 0. 0. 0. 0. 0. 0. 0. 0. 0. 0. 0. 0. 0. 0. 0. 0. 0. 0. 0. 0. 0. 0. 0. 0. 0. 0. 0. 0. 0. 0. 0. 0. 0. 0. 0. 0. 0. 0. 0. 0. 0…	16	TRUE	TRUE	FALSE	TRUE	1
Stark	20220128	0	99	74	1000	block	16.129	1.001	16	[ 0. 0. 0. 0. 0. 100. 100. 100. 100. 100. 100. 100. 100. 100. 100. 100. 100. 100. 100. 100. 100. 100. 100. 100. 100. 100. 100. 100. 100. 100. 100. 100. 100. 100. 100. 100. 100. 100. 100. 100. 100. 100. 100. 100. 100. 100. 100. 100. 100. 100. 100. 100. 100. 100. 100. 0. 0. 0. 0. 0. 0. 0. 0. 0. 0. 0. 0. 0. 0. 0. 0. 0. 0. 0. 0. 0. 0. 0. 0. 0. 0. 0. 0. 0. 0. 0. 0. 0. 0. 0. 0. 0. 0. 0. 0. 0. 0. 0. 0. …	2	FALSE	FALSE	TRUE	TRUE	1
Stark	20220128	0	99	72	1000	block	16.129	1.001	16	[ 0. 0. 0. 0. 0. 0. 0. 0. 0. 0. 0. 0. 0. 0. 0. 0. 0. 0. 0. 0. 0. 0. 0. 0. 0. 0. 0. 0. 0. 0. 0. 0. 0. 0. 0. 0. 0. 0. 0. 0. 0. 0. 0. 0. 0. 0. 0. 0. 0. 0. 0. 0. 0. 0. 0. 0. 0. 0. 0. 0. 0. 0. 0. 0. 0. 0. 0. 0. 0. 0. 0. 0. 0. 0. 0. 0. 0. 0. 0. 0. 0. 0. 0. 0. 0. 0. 0. 0. 0. 0. 0. 0. 0. 0. 0. 0. 0. 0. 0. 0. 0. 0. 0. 0. 0. 0. 0. 0. 0. 0. 0. 0. 0. 0. 0. 0. 0. 0. 0. 0. 0. 0. 0. 0. 0. 0. 0. 0. 0. 0. 0. 0. 0…	1	TRUE	FALSE	TRUE	FALSE	1
Stark	20220128	0	99	71	1000	block	16.129	1.001	16	[ 0. 0. 0. 0. 0. 0. 0. 0. 0. 0. 0. 0. 0. 0. 0. 0. 0. 0. 0. 0. 0. 0. 0. 0. 0. 0. 0. 0. 0. 0. 0. 0. 0. 0. 0. 0. 0. 0. 0. 0. 0. 0. 0. 0. 0. 0. 0. 0. 0. 0. 0. 0. 0. 0. 0. 0. 0. 0. 0. 0. 0. 0. 0. 0. 0. 0. 0. 0. 0. 0. 0. 0. 0. 0. 0. 0. 0. 0. 0. 0. 0. 0. 0. 0. 0. 0. 0. 0. 0. 0. 0. 0. 0. 0. 0. 0. 0. 0. 0. 0. 0. 0. 0. 0. 0. 0. 0. 0. 0. 0. 0. 0. 0. 0. 0. 0. 0. 0. 0. 0. 0. 0. 0. 0. 0. 0. 0. 0. 0. 0. 0. 0. 0…	1	FALSE	FALSE	TRUE	TRUE	1
Stark	20220128	1	30	13	1000	block	16.129	1.001	16	[ 0. 0. 0. 0. 0. 0. 0. 0. 0. 0. 0. 0. 0. 0. 0. 0. 0. 0. 0. 0. 0. 0. 0. 0. 0. 0. 0. 0. 0. 0. 0. 0. 0. 0. 0. 0. 0. 0. 0. 0. 0. 0. 0. 0. 0. 0. 0. 0. 0. 0. 0. 0. 0. 0. 0. 0. 0. 0. 0. 0. 0. 0. 0. 0. 0. 0. 0. 0. 0. 0. 0. 0. 0. 0. 0. 0. 0. 0. 0. 0. 0. 0. 0. 0. 0. 0. 0. 0. 0. 0. 0. 0. 0. 0. 0. 0. 0. 0. 0. 0. 0. 0. 0. 0. 0. 0. 0. 0. 0. 0. 0. 0. 0. 0. 0. 0. 0. 0. 0. 0. 0. 0. 0. 0. 0. 0. 0. 0. 0. 0. 0. 0. 0…	1	TRUE	FALSE	TRUE	FALSE	1
Stark	20220128	1	30	1	1000	block	16.129	1.001	16	[ 0. 0. 0. 0. 0. 0. 0. 0. 0. 0. 0. 0. 0. 0. 0. 0. 0. 0. 0. 0. 0. 0. 0. 0. 0. 0. 0. 0. 0. 0. 0. 0. 0. 0. 0. 0. 0. 0. 0. 0. 0. 0. 0. 0. 0. 0. 0. 0. 0. 0. 0. 0. 0. 0. 0. 0. 0. 0. 0. 0. 0. 0. 0. 0. 0. 0. 0. 0. 0. 0. 0. 0. 0. 0. 0. 0. 0. 0. 0. 0. 0. 0. 0. 0. 0. 0. 0. 0. 0. 0. 0. 0. 0. 0. 0. 0. 0. 0. 0. 0. 0. 0. 0. 0. 0. 0. 0. 0. 0. 0. 0. 0. 0. 0. 0. 0. 0. 0. 0. 0. 0. 0. 0. 0. 0. 0. 0. 0. 0. 0. 0. 0. 0…	1	TRUE	FALSE	TRUE	FALSE	1
Stark	20220128	1	30	2	1000	block	16.129	1.001	16	[ 0. 0. 0. 0. 0. 0. 0. 0. 0. 0. 0. 0. 0. 0. 0. 0. 0. 0. 0. 0. 0. 0. 0. 0. 0. 0. 0. 0. 0. 0. 0. 0. 0. 0. 0. 0. 0. 0. 0. 0. 0. 0. 0. 0. 0. 0. 0. 0. 0. 0. 0. 0. 0. 0. 0. 0. 0. 0. 0. 0. 0. 0. 0. 0. 0. 0. 0. 0. 0. 0. 0. 0. 0. 0. 0. 0. 0. 0. 0. 0. 0. 0. 0. 0. 0. 0. 0. 0. 0. 0. 0. 0. 0. 0. 0. 0. 0. 0. 0. 0. 0. 0. 0. 0. 0. 0. 0. 0. 0. 0. 0. 0. 0. 0. 0. 0. 0. 0. 0. 0. 0. 0. 0. 0. 0. 0. 0. 0. 0. 0. 0. 0. 0…	1	TRUE	FALSE	TRUE	FALSE	1
Stark	20220128	1	30	3	1000	block	16.129	1.001	16	[ 0. 0. 0. 0. 0. 0. 0. 0. 0. 0. 0. 0. 0. 0. 0. 0. 0. 0. 0. 0. 0. 0. 0. 0. 0. 0. 0. 0. 0. 0. 0. 0. 0. 0. 0. 0. 0. 0. 0. 0. 0. 0. 0. 0. 0. 0. 0. 0. 0. 0. 0. 0. 0. 0. 0. 0. 0. 0. 0. 0. 0. 0. 0. 0. 0. 0. 0. 0. 0. 0. 0. 0. 0. 0. 0. 0. 0. 0. 0. 0. 0. 0. 0. 0. 0. 0. 0. 0. 0. 0. 0. 0. 0. 0. 0. 0. 0. 0. 0. 0. 0. 0. 0. 0. 0. 0. 0. 0. 0. 0. 0. 0. 0. 0. 0. 0. 0. 0. 0. 0. 0. 0. 0. 0. 0. 0. 0. 0. 0. 0. 0. 0. 0…	1	TRUE	FALSE	TRUE	FALSE	1
Stark	20220128	1	30	4	1000	block	16.129	1.001	16	[ 0. 0. 0. 0. 0. 0. 0. 0. 0. 0. 0. 0. 0. 0. 0. 0. 0. 0. 0. 0. 0. 0. 0. 0. 0. 0. 0. 0. 0. 0. 0. 0. 0. 0. 0. 0. 0. 0. 0. 0. 0. 0. 0. 0. 0. 0. 0. 0. 0. 0. 0. 0. 0. 0. 0. 0. 0. 0. 0. 0. 0. 0. 0. 0. 0. 0. 0. 0. 0. 0. 0. 0. 0. 0. 0. 0. 0. 0. 0. 0. 0. 0. 0. 0. 0. 0. 0. 0. 0. 0. 0. 0. 0. 0. 0. 0. 0. 0. 0. 0. 0. 0. 0. 0. 0. 0. 0. 0. 0. 0. 0. 0. 0. 0. 0. 0. 0. 0. 0. 0. 0. 0. 0. 0. 0. 0. 0. 0. 0. 0. 0. 0. 0…	1	FALSE	FALSE	TRUE	TRUE	1
Stark	20220128	1	30	5	1000	block	16.129	1.001	16	[ 0. 0. 0. 0. 0. 0. 0. 0. 0. 0. 0. 0. 0. 0. 0. 0. 0. 0. 0. 0. 0. 0. 0. 0. 0. 0. 0. 0. 0. 0. 0. 0. 0. 0. 0. 0. 0. 0. 0. 0. 0. 0. 0. 0. 0. 0. 0. 0. 0. 0. 0. 0. 0. 0. 0. 0. 0. 0. 0. 0. 0. 0. 0. 0. 0. 0. 0. 0. 0. 0. 0. 0. 0. 0. 0. 0. 0. 0. 0. 0. 0. 0. 0. 0. 0. 0. 0. 0. 0. 0. 0. 0. 0. 0. 0. 0. 0. 0. 0. 0. 0. 0. 0. 0. 0. 0. 0. 0. 0. 0. 0. 0. 0. 0. 0. 0. 0. 0. 0. 0. 0. 0. 0. 0. 0. 0. 0. 0. 0. 0. 0. 0. 0…	1	TRUE	FALSE	TRUE	FALSE	1
Stark	20220128	1	30	6	1000	block	16.129	1.001	16	[ 0. 0. 0. 0. 0. 0. 0. 0. 0. 0. 0. 0. 0. 0. 0. 0. 0. 0. 0. 0. 0. 0. 0. 0. 0. 0. 0. 0. 0. 0. 0. 0. 0. 0. 0. 0. 0. 0. 0. 0. 0. 0. 0. 0. 0. 0. 0. 0. 0. 0. 0. 0. 0. 0. 0. 0. 0. 0. 0. 0. 0. 0. 0. 0. 0. 0. 0. 0. 0. 0. 0. 0. 0. 0. 0. 0. 0. 0. 0. 0. 0. 0. 0. 0. 0. 0. 0. 0. 0. 0. 0. 0. 0. 0. 0. 0. 0. 0. 0. 0. 0. 0. 0. 0. 0. 0. 0. 0. 0. 0. 0. 0. 0. 0. 0. 0. 0. 0. 0. 0. 0. 0. 0. 0. 0. 0. 0. 0. 0. 0. 0. 0. 0…	2	FALSE	FALSE	TRUE	TRUE	1
Stark	20220128	1	30	7	1000	block	16.129	1.001	16	[ 0. 0. 0. 0. 0. 0. 0. 0. 0. 0. 0. 0. 0. 0. 0. 0. 0. 0. 0. 0. 0. 0. 0. 0. 0. 0. 0. 0. 0. 0. 0. 0. 0. 0. 0. 0. 0. 0. 0. 0. 0. 0. 0. 0. 0. 0. 0. 0. 0. 0. 0. 0. 0. 0. 0. 0. 0. 0. 0. 0. 0. 0. 0. 0. 0. 0. 0. 0. 0. 0. 0. 0. 0. 0. 0. 0. 0. 0. 0. 0. 0. 0. 0. 0. 0. 0. 0. 0. 0. 0. 0. 0. 0. 0. 0. 0. 0. 0. 0. 0. 0. 0. 0. 0. 0. 0. 0. 0. 0. 0. 0. 0. 0. 0. 0. 0. 0. 0. 0. 0. 0. 0. 0. 0. 0. 0. 0. 0. 0. 0. 0. 0. 0…	1	TRUE	FALSE	TRUE	FALSE	1
Stark	20220128	1	30	8	1000	block	16.129	1.001	16	[ 0. 0. 0. 0. 0. 0. 0. 0. 0. 0. 0. 0. 0. 0. 0. 0. 0. 0. 0. 0. 0. 0. 0. 0. 0. 0. 0. 0. 0. 0. 0. 0. 0. 0. 0. 0. 0. 0. 0. 0. 0. 0. 0. 0. 0. 0. 0. 0. 0. 0. 0. 0. 0. 0. 0. 0. 0. 0. 0. 0. 0. 0. 0. 0. 0. 0. 0. 0. 0. 0. 0. 0. 0. 0. 0. 0. 0. 0. 0. 0. 0. 0. 0. 0. 0. 0. 0. 0. 0. 0. 0. 0. 0. 0. 0. 0. 0. 0. 0. 0. 0. 0. 0. 0. 0. 0. 0. 0. 0. 0. 0. 0. 0. 0. 0. 0. 0. 0. 0. 0. 0. 0. 0. 0. 0. 0. 0. 0. 0. 0. 0. 0. 0…	1	TRUE	FALSE	TRUE	FALSE	1
Stark	20220128	1	30	9	1000	block	16.129	1.001	16	[ 0. 0. 0. 0. 0. 0. 0. 0. 0. 0. 0. 0. 0. 0. 0. 0. 0. 0. 0. 0. 0. 0. 0. 0. 0. 0. 0. 0. 0. 0. 0. 0. 0. 0. 0. 0. 0. 0. 0. 0. 0. 0. 0. 0. 0. 0. 0. 0. 0. 0. 0. 0. 0. 0. 0. 0. 0. 0. 0. 0. 0. 0. 0. 0. 0. 0. 0. 0. 0. 0. 0. 0. 0. 0. 0. 0. 0. 0. 0. 0. 0. 0. 0. 0. 0. 0. 0. 0. 0. 0. 0. 0. 0. 0. 0. 0. 0. 0. 0. 0. 0. 0. 0. 0. 0. 0. 0. 0. 0. 0. 0. 0. 0. 0. 0. 0. 0. 0. 0. 0. 0. 0. 0. 0. 0. 0. 0. 0. 0. 0. 0. 0. 0…	2	TRUE	FALSE	TRUE	FALSE	1
Stark	20220128	1	30	10	1000	block	16.129	1.001	16	[ 0. 0. 0. 0. 0. 0. 0. 0. 0. 0. 0. 0. 0. 0. 0. 0. 0. 0. 0. 0. 0. 0. 0. 0. 0. 0. 0. 0. 0. 0. 0. 0. 0. 0. 0. 0. 0. 0. 0. 0. 0. 0. 0. 0. 0. 0. 0. 0. 0. 0. 0. 0. 0. 0. 0. 0. 0. 0. 0. 0. 0. 0. 0. 0. 0. 0. 0. 0. 0. 0. 0. 0. 0. 0. 0. 0. 0. 0. 0. 0. 0. 0. 0. 0. 0. 0. 0. 0. 0. 0. 0. 0. 0. 0. 0. 0. 0. 0. 0. 0. 0. 0. 0. 0. 0. 0. 0. 0. 0. 0. 0. 0. 0. 0. 0. 0. 0. 0. 0. 0. 0. 0. 0. 0. 0. 0. 0. 0. 0. 0. 0. 0. 0…	2	TRUE	FALSE	TRUE	FALSE	1
Stark	20220128	0	99	73	1000	block	16.129	1.001	16	[ 0. 0. 0. 0. 0. 0. 0. 0. 0. 0. 0. 0. 0. 0. 0. 0. 0. 0. 0. 0. 0. 0. 0. 0. 0. 0. 0. 0. 0. 0. 0. 0. 0. 0. 0. 0. 0. 0. 0. 0. 0. 0. 0. 0. 0. 0. 0. 0. 0. 0. 0. 0. 0. 0. 0. 0. 0. 0. 0. 0. 0. 0. 0. 0. 0. 0. 0. 0. 0. 0. 0. 0. 0. 0. 0. 0. 0. 0. 0. 0. 0. 0. 0. 0. 0. 0. 0. 0. 0. 0. 0. 0. 0. 0. 0. 0. 0. 0. 0. 0. 0. 0. 0. 100. 100. 100. 100. 100. 100. 100. 100. 100. 100. 100. 100. 100. 100. 100. 100. 100. 100…	1	FALSE	FALSE	TRUE	TRUE	1
Stark	20220128	0	99	64	1000	block	16.129	1.001	16	[ 0. 0. 100. 100. 100. 100. 100. 100. 100. 100. 100. 100. 100. 100. 100. 100. 100. 100. 100. 100. 100. 100. 100. 200. 200. 200. 200. 200. 200. 200. 200. 200. 200. 200. 200. 200. 200. 200. 200. 200. 200. 200. 200. 200. 200. 200. 200. 200. 200. 200. 200. 200. 100. 100. 100. 100. 100. 100. 100. 100. 100. 100. 100. 100. 100. 100. 100. 100. 100. 100. 100. 100. 100. 0. 0. 0. 0. 0. 0. 0. 0. 0. 0. 0. 0. …	17	TRUE	TRUE	FALSE	TRUE	1
Stark	20220128	0	99	89	1000	block	16.129	1.001	16	[ 0. 0. 0. 0. 0. 0. 0. 0. 0. 0. 0. 0. 0. 0. 0. 0. 0. 0. 0. 0. 0. 0. 0. 0. 0. 0. 0. 0. 0. 0. 0. 0. 0. 0. 0. 0. 0. 0. 0. 0. 0. 0. 0. 0. 0. 0. 0. 0. 0. 0. 0. 0. 0. 0. 0. 0. 0. 0. 0. 0. 0. 0. 0. 0. 0. 0. 0. 0. 0. 0. 0. 0. 0. 0. 0. 0. 0. 0. 0. 0. 0. 0. 0. 0. 0. 0. 0. 0. 0. 0. 0. 0. 0. 0. 0. 0. 0. 0. 0. 0. 0. 0. 0. 0. 0. 0. 0. 0. 0. 0. 0. 0. 0. 0. 0. 0. 0. 0. 0. 0. 0. 0. 0. 0. 0. 0. 0. 0. 0. 0. 0. 0. 0…	17	TRUE	TRUE	FALSE	TRUE	1
Stark	20220128	0	99	91	1000	block	16.129	1.001	16	[ 0. 0. 0. 0. 0. 0. 0. 0. 0. 0. 0. 0. 0. 0. 0. 0. 0. 0. 0. 0. 0. 0. 0. 0. 0. 0. 0. 0. 0. 0. 0. 0. 0. 0. 0. 0. 0. 0. 0. 0. 0. 0. 0. 0. 0. 0. 0. 0. 0. 0. 0. 0. 0. 0. 0. 0. 0. 0. 0. 0. 0. 0. 0. 0. 0. 0. 0. 0. 0. 0. 0. 0. 0. 0. 0. 0. 0. 0. 0. 0. 0. 0. 0. 0. 0. 0. 0. 0. 0. 0. 0. 0. 0. 0. 0. 0. 0. 0. 0. 0. 0. 0. 0. 0. 0. 0. 0. 0. 0. 0. 0. 0. 0. 0. 0. 0. 100. 100. 100. 100. 100. 100. 100. 100. 100. 100.…	17	TRUE	TRUE	FALSE	TRUE	1
Stark	20220128	0	99	66	1000	block	16.129	1.001	16	[ 0. 0. 0. 0. 0. 0. 0. 0. 0. 0. 0. 0. 0. 0. 0. 0. 0. 0. 0. 0. 0. 0. 0. 0. 0. 0. 0. 0. 0. 0. 0. 0. 0. 0. 0. 0. 0. 0. 0. 0. 0. 0. 0. 0. 0. 0. 0. 0. 0. 0. 0. 0. 0. 0. 0. 0. 0. 0. 0. 0. 0. 0. 0. 0. 0. 0. 0. 0. 0. 0. 0. 0. 0. 0. 0. 0. 0. 0. 0. 0. 0. 0. 0. 0. 0. 0. 0. 0. 0. 0. 0. 0. 0. 0. 0. 0. 0. 0. 0. 0. 0. 0. 0. 0. 0. 0. 0. 0. 0. 0. 0. 0. 0. 0. 0. 0. 0. 0. 0. 0. 0. 0. 0. 0. 0. 0. 0. 0. 0. 0. 0. 0. 0…	1	FALSE	FALSE	TRUE	TRUE	1
Stark	20220128	0	99	67	1000	block	16.129	1.001	16	[ 0. 0. 0. 0. 0. 0. 0. 0. 0. 0. 0. 0. 0. 0. 0. 0. 0. 0. 0. 0. 0. 0. 0. 0. 0. 0. 0. 0. 0. 0. 0. 0. 0. 0. 0. 0. 0. 0. 0. 0. 0. 0. 0. 0. 0. 0. 0. 0. 0. 0. 0. 0. 0. 0. 0. 0. 0. 0. 0. 0. 0. 0. 0. 0. 0. 0. 0. 0. 0. 0. 0. 0. 0. 0. 0. 0. 0. 0. 0. 0. 0. 0. 0. 0. 0. 0. 0. 0. 0. 0. 0. 0. 0. 0. 0. 0. 0. 0. 0. 0. 0. 0. 0. 0. 0. 0. 0. 0. 0. 0. 0. 0. 0. 0. 0. 0. 0. 0. 0. 0. 0. 0. 0. 0. 0. 0. 0. 0. 0. 0. 0. 0. 0…	1	FALSE	FALSE	TRUE	TRUE	1
Stark	20220128	0	99	68	1000	block	16.129	1.001	16	[ 0. 0. 0. 0. 0. 0. 0. 0. 0. 0. 0. 0. 0. 0. 0. 0. 0. 0. 0. 0. 0. 0. 0. 0. 0. 0. 0. 0. 0. 0. 0. 0. 0. 0. 0. 0. 0. 0. 0. 0. 0. 0. 0. 0. 0. 0. 0. 0. 0. 0. 0. 0. 0. 0. 0. 0. 0. 0. 0. 0. 0. 0. 0. 0. 0. 0. 0. 0. 0. 0. 0. 0. 0. 0. 0. 0. 0. 0. 0. 0. 0. 0. 0. 0. 0. 0. 0. 0. 0. 0. 0. 0. 0. 0. 0. 0. 0. 0. 0. 0. 0. 0. 0. 0. 0. 0. 0. 0. 0. 0. 0. 0. 0. 0. 0. 0. 0. 0. 0. 0. 0. 0. 0. 0. 0. 0. 0. 0. 0. 0. 0. 0. 0…	1	TRUE	FALSE	TRUE	FALSE	1
Stark	20220128	0	99	69	1000	block	16.129	1.001	16	[ 0. 0. 0. 0. 0. 0. 0. 0. 0. 0. 0. 0. 0. 0. 0. 0. 0. 0. 0. 0. 0. 0. 0. 0. 0. 0. 0. 0. 0. 0. 0. 0. 0. 0. 0. 0. 0. 0. 0. 0. 0. 0. 0. 0. 0. 0. 0. 0. 0. 0. 0. 0. 0. 0. 0. 0. 0. 0. 0. 0. 0. 0. 0. 0. 0. 0. 0. 0. 0. 0. 0. 0. 0. 0. 0. 0. 0. 0. 0. 0. 0. 0. 0. 0. 0. 0. 0. 0. 0. 0. 0. 0. 0. 0. 0. 0. 0. 0. 0. 0. 0. 0. 0. 0. 0. 0. 0. 0. 0. 0. 0. 0. 0. 0. 0. 0. 0. 0. 0. 0. 0. 0. 0. 0. 0. 0. 0. 0. 0. 0. 0. 0. 0…	1	FALSE	FALSE	TRUE	TRUE	1
Stark	20220128	0	99	70	1000	block	16.129	1.001	16	[ 0. 0. 0. 0. 0. 0. 0. 0. 0. 0. 0. 0. 0. 0. 0. 0. 0. 0. 0. 0. 0. 0. 0. 0. 0. 0. 0. 0. 0. 0. 0. 0. 0. 0. 0. 0. 0. 0. 0. 0. 0. 0. 0. 0. 0. 0. 0. 0. 0. 0. 0. 0. 0. 0. 0. 0. 0. 0. 0. 0. 0. 0. 0. 0. 0. 0. 0. 0. 0. 0. 0. 0. 0. 0. 0. 0. 0. 0. 0. 0. 0. 0. 0. 0. 0. 0. 0. 0. 0. 0. 0. 0. 0. 0. 0. 0. 0. 0. 0. 0. 0. 0. 0. 0. 0. 0. 0. 0. 0. 0. 0. 0. 0. 0. 0. 0. 0. 0. 0. 0. 0. 0. 0. 0. 0. 0. 0. 0. 0. 0. 0. 0. 1…	1	FALSE	FALSE	TRUE	TRUE	1
Stark	20220128	1	30	29	1000	block	16.129	1.001	16	[ 0. 0. 0. 0. 0. 0. 0. 0. 0. 0. 0. 0. 0. 0. 0. 0. 0. 0. 0. 0. 0. 0. 0. 0. 0. 0. 0. 0. 0. 0. 0. 0. 0. 0. 0. 0. 0. 0. 0. 0. 0. 0. 0. 0. 0. 0. 0. 0. 0. 0. 0. 0. 0. 0. 0. 0. 0. 0. 0. 0. 0. 0. 0. 0. 0. 0. 0. 0. 0. 0. 0. 100. 100. 100. 100. 100. 100. 100. 100. 100. 100. 100. 100. 100. 100. 100. 100. 100. 100. 100. 100. 100. 100. 100. 100. 100. 100. 100. 100. 100. 100. 100. 100. 100. 100. 100. 100. 100.…	16	FALSE	TRUE	FALSE	FALSE	1
Stark	20220128	1	30	28	1000	block	16.129	1.001	16	[ 0. 0. 0. 0. 0. 0. 0. 0. 0. 0. 0. 0. 0. 0. 0. 0. 0. 0. 0. 0. 0. 0. 0. 0. 0. 0. 0. 0. 0. 0. 0. 0. 0. 0. 0. 0. 0. 0. 0. 0. 0. 0. 0. 0. 0. 0. 0. 0. 0. 0. 0. 0. 0. 0. 0. 0. 0. 0. 0. 0. 0. 0. 0. 0. 0. 0. 0. 0. 0. 0. 0. 0. 0. 0. 0. 0. 0. 0. 0. 0. 0. 0. 0. 0. 0. 0. 0. 0. 0. 0. 0. 0. 0. 0. 0. 0. 0. 0. 0. 0. 0. 0. 0. 0. 0. 0. 0. 0. 0. 0. 0. 0. 0. 0. 0. 0. 0. 0. 0. 0. 0. 0. 0. 0. 0. 0. 0. 0. 0. 0. 0. 0. 0…	1	TRUE	FALSE	TRUE	FALSE	1
Stark	20220128	1	30	27	1000	block	16.129	1.001	16	[ 0. 0. 0. 0. 0. 0. 0. 0. 0. 0. 0. 0. 0. 0. 0. 0. 0. 0. 0. 0. 0. 0. 0. 0. 0. 0. 0. 0. 0. 0. 0. 0. 0. 0. 0. 0. 0. 0. 0. 0. 0. 0. 0. 0. 0. 0. 0. 0. 0. 0. 0. 0. 0. 0. 0. 0. 0. 0. 0. 0. 0. 0. 0. 0. 0. 0. 0. 0. 0. 0. 0. 0. 0. 0. 0. 0. 0. 0. 0. 0. 0. 0. 0. 0. 0. 0. 0. 0. 0. 0. 0. 0. 0. 0. 0. 0. 0. 0. 0. 0. 0. 0. 0. 0. 0. 0. 0. 0. 0. 0. 0. 0. 0. 0. 0. 0. 0. 0. 0. 0. 0. 0. 0. 0. 0. 0. 0. 0. 0. 0. 0. 0. 0…	2	TRUE	FALSE	TRUE	FALSE	1
Stark	20220128	1	30	26	1000	block	16.129	1.001	16	[ 0. 0. 0. 0. 0. 0. 0. 0. 0. 0. 0. 0. 0. 0. 0. 0. 0. 0. 0. 0. 0. 0. 0. 0. 0. 0. 0. 0. 0. 0. 0. 0. 0. 0. 0. 0. 100. 100. 100. 100. 100. 100. 100. 100. 100. 100. 100. 100. 100. 100. 100. 100. 100. 100. 100. 100. 100. 100. 100. 100. 100. 100. 100. 100. 100. 100. 100. 100. 100. 100. 100. 100. 100. 100. 100. 100. 100. 100. 100. 100. 100. 100. 100. 100. 100. 100. 0. 0. 0. 0. 0. 0. 0. 0. 100. 100. 100. …	17	FALSE	TRUE	FALSE	FALSE	1
Stark	20220128	1	30	25	1000	block	16.129	1.001	16	[ 0. 0. 0. 0. 0. 0. 0. 0. 0. 0. 0. 0. 0. 0. 0. 0. 0. 0. 0. 0. 0. 0. 0. 0. 0. 0. 0. 0. 0. 0. 0. 0. 0. 0. 0. 0. 0. 0. 0. 0. 0. 0. 0. 0. 0. 100. 100. 100. 100. 100. 100. 100. 100. 100. 200. 200. 200. 200. 200. 200. 200. 200. 200. 200. 200. 200. 200. 200. 200. 200. 200. 200. 200. 200. 200. 200. 200. 200. 200. 200. 200. 200. 200. 200. 200. 200. 200. 200. 200. 200. 200. 200. 200. 200. 200. 100. 100. 10…	16	TRUE	TRUE	FALSE	TRUE	1
Stark	20220128	1	30	24	1000	block	16.129	1.001	16	[ 0. 0. 0. 0. 0. 0. 0. 0. 0. 0. 0. 0. 0. 0. 100. 100. 100. 100. 100. 100. 100. 100. 100. 100. 100. 100. 100. 100. 100. 100. 100. 100. 100. 100. 100. 100. 100. 100. 100. 100. 100. 100. 100. 100. 100. 100. 200. 200. 200. 200. 200. 200. 200. 200. 200. 200. 200. 200. 200. 200. 200. 200. 200. 200. 100. 100. 100. 100. 100. 100. 100. 100. 100. 100. 100. 100. 100. 100. 100. 100. 100. 100. 100. 100. 100. …	17	TRUE	TRUE	FALSE	TRUE	1
Stark	20220128	1	30	23	1000	block	16.129	1.001	16	[ 0. 0. 0. 0. 0. 0. 0. 0. 0. 0. 0. 0. 0. 0. 0. 0. 100. 100. 100. 100. 100. 100. 100. 100. 100. 100. 100. 100. 100. 100. 100. 100. 100. 100. 100. 100. 100. 100. 100. 100. 100. 100. 100. 100. 100. 100. 100. 100. 100. 100. 100. 100. 100. 100. 100. 100. 100. 100. 100. 100. 100. 100. 100. 100. 100. 100. 0. 0. 0. 0. 0. 0. 0. 0. 0. 0. 0. 0. 0. 0. 0. 0. 0. 0. 0. 0. 0. 0. 0. 0. 0. 0. 0. 100. 100. 100. 100…	17	TRUE	TRUE	FALSE	TRUE	1
Stark	20220128	1	30	22	1000	block	16.129	1.001	16	[ 0. 0. 0. 0. 0. 0. 0. 0. 0. 0. 0. 0. 0. 0. 0. 0. 0. 0. 0. 0. 0. 0. 0. 0. 0. 0. 0. 0. 0. 0. 0. 0. 0. 0. 0. 0. 0. 0. 0. 0. 0. 0. 0. 0. 0. 0. 0. 0. 0. 0. 0. 0. 0. 0. 0. 0. 0. 0. 0. 0. 0. 0. 0. 0. 0. 0. 0. 0. 0. 0. 0. 0. 0. 0. 0. 0. 0. 0. 0. 0. 0. 0. 0. 0. 0. 0. 0. 0. 0. 0. 0. 0. 0. 0. 0. 0. 0. 0. 0. 0. 0. 0. 0. 0. 0. 0. 0. 0. 0. 0. 0. 0. 0. 0. 0. 0. 0. 0. 0. 0. 0. 0. 0. 0. 0. 0. 0. 0. 0. 0. 0. 0. 0…	16	TRUE	TRUE	FALSE	TRUE	1
Stark	20220128	0	99	90	1000	block	16.129	1.001	16	[ 0. 100. 100. 100. 100. 100. 100. 100. 100. 100. 100. 100. 100. 100. 100. 100. 100. 100. 100. 100. 100. 100. 100. 100. 100. 100. 100. 100. 100. 100. 100. 100. 100. 100. 100. 100. 100. 100. 100. 100. 100. 100. 100. 100. 100. 100. 100. 100. 100. 100. 0. 0. 0. 0. 0. 0. 0. 0. 0. 0. 0. 0. 0. 100. 100. 100. 100. 100. 100. 100. 100. 100. 100. 100. 100. 100. 100. 100. 100. 100. 100. 100. 100. 100. 100. …	17	FALSE	FALSE	FALSE	TRUE	1
Stark	20220128	1	30	21	1000	block	16.129	1.001	16	[ 0. 0. 0. 0. 0. 0. 0. 0. 0. 0. 0. 0. 0. 0. 0. 0. 0. 0. 0. 0. 0. 0. 0. 0. 0. 0. 0. 0. 0. 0. 0. 0. 0. 100. 100. 100. 100. 100. 100. 100. 100. 200. 200. 300. 300. 300. 300. 300. 300. 300. 300. 300. 300. 300. 300. 300. 300. 300. 300. 300. 300. 300. 300. 300. 300. 300. 300. 300. 300. 300. 300. 300. 300. 300. 300. 300. 300. 300. 300. 300. 300. 300. 300. 200. 200. 200. 200. 200. 200. 200. 200. 100. 100…	16	FALSE	TRUE	FALSE	FALSE	1
Stark	20220128	1	30	19	1000	block	16.129	1.001	16	[ 0. 0. 0. 0. 0. 0. 0. 0. 0. 0. 0. 0. 0. 0. 0. 0. 0. 0. 0. 0. 0. 0. 0. 0. 0. 0. 0. 0. 0. 0. 100. 100. 100. 100. 100. 100. 100. 100. 100. 100. 100. 100. 100. 100. 100. 100. 100. 100. 100. 200. 200. 200. 200. 200. 200. 200. 200. 200. 200. 200. 200. 200. 200. 200. 200. 200. 200. 200. 200. 200. 200. 200. 200. 200. 200. 200. 200. 200. 200. 200. 100. 100. 100. 100. 100. 100. 100. 100. 100. 100. 100. 10…	16	FALSE	TRUE	FALSE	FALSE	1
Stark	20220128	1	30	18	1000	block	16.129	1.001	16	[ 0. 0. 0. 0. 0. 0. 0. 0. 0. 0. 0. 0. 0. 0. 0. 0. 0. 0. 0. 0. 0. 0. 0. 0. 0. 0. 0. 0. 0. 0. 0. 0. 0. 0. 0. 0. 0. 0. 0. 0. 0. 0. 0. 0. 0. 0. 0. 0. 0. 0. 0. 0. 0. 0. 0. 0. 0. 0. 0. 0. 0. 0. 0. 0. 0. 0. 0. 0. 0. 0. 0. 0. 0. 0. 100. 100. 100. 100. 100. 100. 100. 100. 100. 100. 100. 100. 200. 200. 200. 200. 200. 200. 200. 200. 200. 200. 200. 200. 200. 200. 200. 200. 200. 200. 200. 200. 200. 200. 200. …	17	FALSE	TRUE	FALSE	FALSE	1
Stark	20220128	1	30	17	1000	block	16.129	1.001	16	[ 0. 0. 0. 100. 100. 100. 100. 100. 100. 100. 100. 100. 100. 100. 100. 100. 100. 100. 100. 100. 100. 100. 100. 100. 100. 100. 100. 100. 100. 100. 100. 100. 100. 100. 100. 100. 100. 100. 100. 100. 100. 100. 100. 100. 100. 100. 100. 100. 100. 100. 100. 100. 100. 0. 0. 0. 0. 0. 0. 0. 0. 0. 0. 0. 0. 0. 0. 0. 0. 0. 0. 0. 0. 0. 100. 100. 100. 100. 100. 100. 100. 100. 100. 100. 100. 100. 100. 100. 100. …	17	FALSE	TRUE	FALSE	FALSE	1
Stark	20220128	1	30	16	1000	block	16.129	1.001	16	[ 0. 0. 0. 0. 0. 0. 0. 0. 0. 0. 0. 0. 0. 0. 0. 0. 0. 0. 0. 0. 0. 0. 0. 0. 0. 0. 0. 0. 0. 0. 0. 0. 0. 0. 0. 0. 0. 100. 100. 100. 100. 100. 100. 100. 100. 100. 100. 100. 100. 100. 100. 100. 100. 100. 100. 100. 100. 100. 100. 100. 100. 100. 100. 100. 100. 100. 100. 100. 100. 100. 100. 100. 100. 100. 100. 100. 100. 100. 100. 100. 100. 100. 100. 100. 100. 100. 100. 0. 0. 0. 0. 0. 0. 0. 0. 0. 0. 0. 0. …	1	TRUE	FALSE	TRUE	FALSE	1
Stark	20220128	1	30	15	1000	block	16.129	1.001	16	[ 0. 0. 0. 0. 0. 0. 0. 0. 0. 0. 0. 0. 0. 0. 0. 0. 0. 0. 0. 0. 0. 0. 0. 0. 0. 0. 0. 0. 0. 0. 0. 0. 0. 0. 0. 100. 100. 100. 100. 100. 100. 100. 100. 100. 100. 100. 100. 100. 100. 100. 100. 100. 100. 100. 100. 100. 100. 100. 100. 100. 100. 100. 100. 100. 100. 100. 100. 100. 100. 100. 100. 100. 100. 100. 100. 100. 100. 100. 100. 100. 100. 100. 100. 100. 100. 0. 0. 0. 0. 0. 0. 0. 0. 0. 0. 0. 0. 0. 0. …	1	TRUE	FALSE	TRUE	FALSE	1
Stark	20220128	1	30	14	1000	block	16.129	1.001	16	[ 0. 0. 0. 0. 0. 0. 0. 0. 0. 0. 0. 0. 0. 0. 0. 0. 0. 0. 0. 0. 0. 0. 0. 0. 0. 0. 0. 0. 0. 0. 0. 0. 0. 0. 0. 0. 0. 0. 0. 0. 0. 0. 0. 0. 0. 0. 0. 0. 0. 0. 0. 0. 0. 0. 0. 0. 0. 0. 0. 0. 0. 0. 0. 0. 0. 0. 0. 0. 0. 0. 0. 0. 0. 0. 0. 0. 0. 0. 0. 0. 0. 0. 0. 0. 0. 0. 0. 0. 0. 0. 0. 0. 0. 0. 0. 0. 0. 0. 0. 0. 0. 0. 0. 0. 0. 0. 0. 0. 0. 0. 0. 0. 0. 0. 0. 0. 0. 0. 0. 0. 0. 0. 0. 0. 0. 0. 0. 0. 0. 0. 0. 0. 0…	1	TRUE	FALSE	TRUE	FALSE	1
Stark	20220128	0	99	98	1000	block	16.129	1.001	16	[ 0. 0. 0. 0. 0. 0. 0. 0. 0. 0. 0. 0. 0. 0. 0. 0. 0. 0. 0. 0. 0. 0. 0. 0. 0. 0. 0. 0. 0. 0. 0. 0. 0. 0. 0. 0. 0. 0. 0. 0. 0. 0. 0. 0. 0. 0. 0. 0. 0. 0. 0. 0. 0. 0. 0. 0. 0. 0. 100. 100. 100. 100. 100. 100. 100. 100. 100. 100. 100. 100. 100. 100. 100. 100. 100. 100. 100. 100. 100. 100. 100. 100. 100. 100. 100. 100. 100. 100. 100. 100. 100. 100. 100. 100. 100. 100. 100. 100. 100. 100. 100. 100. 100…	17	TRUE	TRUE	FALSE	TRUE	1
Stark	20220128	0	99	97	1000	block	16.129	1.001	16	[ 0. 0. 0. 0. 0. 0. 0. 0. 0. 0. 0. 0. 0. 0. 0. 0. 0. 0. 0. 0. 0. 0. 0. 0. 0. 0. 0. 0. 0. 0. 0. 0. 0. 0. 0. 0. 0. 0. 0. 0. 0. 0. 0. 0. 0. 0. 0. 0. 0. 0. 0. 0. 0. 0. 0. 0. 0. 0. 0. 0. 0. 0. 0. 0. 0. 0. 0. 0. 0. 0. 0. 0. 0. 0. 0. 0. 0. 0. 0. 0. 0. 0. 0. 0. 0. 0. 0. 0. 0. 0. 0. 0. 0. 0. 0. 0. 0. 0. 0. 0. 0. 0. 0. 0. 0. 0. 0. 0. 0. 0. 0. 0. 0. 0. 0. 0. 0. 0. 0. 0. 0. 0. 0. 0. 0. 0. 0. 0. 0. 0. 0. 0. 0…	15	FALSE	TRUE	FALSE	FALSE	1
Stark	20220128	0	99	96	1000	block	16.129	1.001	16	[ 0. 0. 0. 0. 0. 0. 0. 0. 0. 0. 0. 0. 0. 0. 0. 0. 0. 0. 0. 0. 0. 0. 0. 0. 0. 0. 0. 0. 0. 0. 0. 0. 0. 0. 0. 0. 0. 0. 0. 0. 0. 0. 0. 0. 0. 0. 0. 0. 0. 0. 0. 0. 0. 0. 100. 100. 100. 100. 100. 100. 100. 100. 100. 100. 100. 100. 100. 100. 100. 100. 100. 100. 100. 100. 100. 100. 100. 100. 100. 100. 100. 200. 200. 200. 300. 300. 300. 300. 300. 300. 300. 300. 300. 300. 300. 300. 300. 300. 300. 300. 300. …	16	TRUE	TRUE	FALSE	TRUE	1
Stark	20220128	0	99	95	1000	block	16.129	1.001	16	[ 0. 0. 0. 0. 0. 0. 0. 0. 0. 0. 0. 0. 0. 0. 0. 0. 0. 0. 0. 0. 0. 0. 0. 0. 0. 0. 0. 0. 0. 0. 0. 0. 0. 0. 0. 0. 0. 0. 0. 0. 0. 0. 0. 0. 0. 0. 0. 0. 0. 0. 0. 0. 0. 0. 0. 0. 0. 0. 0. 0. 0. 0. 0. 0. 0. 0. 0. 0. 0. 0. 0. 0. 0. 0. 0. 0. 0. 0. 0. 0. 0. 0. 0. 0. 0. 0. 0. 0. 0. 0. 0. 0. 0. 0. 0. 0. 0. 0. 0. 0. 0. 0. 0. 0. 0. 0. 0. 0. 0. 0. 0. 0. 0. 0. 0. 0. 0. 0. 0. 0. 0. 0. 0. 0. 0. 0. 0. 0. 0. 0. 0. 0. 0…	16	TRUE	TRUE	FALSE	TRUE	1
Stark	20220128	0	99	94	1000	block	16.129	1.001	16	[ 0. 0. 0. 0. 0. 0. 0. 0. 0. 0. 0. 0. 0. 0. 0. 0. 0. 0. 0. 0. 0. 0. 0. 0. 0. 0. 0. 0. 0. 0. 0. 0. 0. 0. 0. 0. 0. 0. 0. 0. 0. 0. 0. 0. 0. 0. 0. 0. 0. 0. 0. 0. 100. 100. 100. 100. 100. 100. 100. 100. 100. 100. 100. 100. 100. 100. 100. 100. 100. 100. 100. 100. 100. 100. 100. 100. 100. 100. 100. 100. 100. 100. 100. 100. 100. 100. 100. 100. 100. 100. 100. 100. 100. 100. 100. 100. 100. 100. 100. 100. 1…	16	TRUE	TRUE	FALSE	TRUE	1
Stark	20220128	0	99	93	1000	block	16.129	1.001	16	[ 0. 0. 0. 0. 0. 0. 0. 0. 0. 0. 0. 0. 0. 0. 0. 0. 0. 0. 0. 0. 0. 0. 0. 0. 0. 0. 0. 0. 0. 0. 0. 0. 0. 0. 0. 0. 0. 0. 0. 0. 0. 0. 0. 0. 0. 0. 0. 0. 0. 0. 0. 0. 0. 0. 0. 0. 0. 0. 0. 0. 0. 0. 0. 0. 0. 0. 0. 0. 100. 100. 100. 100. 100. 100. 100. 100. 100. 100. 100. 100. 100. 100. 100. 100. 100. 100. 100. 100. 100. 100. 100. 100. 100. 100. 100. 100. 100. 100. 100. 100. 100. 100. 100. 100. 100. 100. 100…	16	TRUE	TRUE	FALSE	TRUE	1
Stark	20220128	0	99	92	1000	block	16.129	1.001	16	[ 0. 0. 0. 0. 0. 0. 0. 0. 0. 0. 0. 0. 0. 0. 0. 0. 0. 0. 0. 0. 0. 0. 0. 0. 0. 0. 0. 0. 0. 0. 0. 0. 0. 0. 0. 0. 0. 0. 0. 0. 0. 0. 0. 0. 0. 0. 0. 0. 0. 0. 0. 0. 0. 0. 0. 0. 0. 0. 0. 0. 0. 0. 0. 0. 0. 0. 0. 0. 0. 0. 0. 0. 0. 0. 0. 0. 0. 0. 0. 0. 0. 0. 0. 0. 0. 0. 0. 0. 0. 0. 0. 0. 0. 0. 0. 0. 0. 0. 0. 0. 0. 0. 0. 0. 0. 0. 0. 0. 0. 0. 0. 0. 0. 0. 0. 0. 0. 0. 0. 0. 0. 0. 0. 0. 0. 0. 0. 0. 0. 0. 0. 0. 0…	17	TRUE	TRUE	FALSE	TRUE	1
Stark	20220128	1	30	20	1000	block	16.129	1.001	16	[ 0. 0. 0. 0. 0. 0. 0. 0. 0. 0. 0. 0. 0. 0. 0. 0. 0. 0. 0. 0. 0. 100. 100. 100. 100. 100. 100. 100. 100. 100. 100. 100. 100. 100. 100. 100. 100. 100. 100. 100. 100. 100. 100. 100. 100. 100. 100. 100. 100. 100. 100. 100. 100. 100. 100. 100. 100. 100. 100. 100. 100. 100. 100. 100. 100. 100. 100. 100. 100. 100. 100. 0. 0. 0. 0. 0. 0. 0. 0. 0. 0. 0. 0. 0. 0. 0. 0. 0. 0. 0. 0. 0. 0. 0. 0. 0. 0. 0. 0. …	16	FALSE	TRUE	FALSE	FALSE	1
Stark	20220128	0	99	0	1000	block	16.129	1.001	16	[ 0. 0. 0. 0. 0. 0. 0. 0. 0. 0. 0. 0. 0. 0. 0. 0. 0. 0. 0. 0. 0. 0. 0. 0. 0. 0. 0. 0. 0. 0. 0. 0. 0. 0. 0. 0. 0. 0. 0. 0. 0. 0. 0. 0. 0. 0. 100. 100. 100. 100. 100. 100. 100. 100. 100. 100. 100. 100. 100. 100. 100. 100. 100. 100. 100. 100. 100. 100. 100. 100. 100. 100. 100. 100. 100. 100. 100. 100. 100. 100. 100. 100. 100. 100. 100. 100. 100. 100. 100. 100. 100. 100. 100. 100. 100. 100. 0. 0. 0. …	1	FALSE	FALSE	FALSE	TRUE	1
Stark	20220128	0	99	5	1000	block	16.129	1.001	16	[ 0. 0. 0. 0. 0. 0. 0. 0. 0. 0. 0. 0. 0. 0. 0. 0. 100. 100. 100. 100. 100. 100. 100. 100. 100. 100. 100. 100. 100. 100. 100. 100. 100. 100. 100. 100. 100. 100. 100. 100. 100. 100. 100. 100. 100. 100. 100. 100. 100. 100. 100. 100. 100. 100. 100. 100. 100. 100. 100. 100. 100. 100. 100. 100. 100. 100. 0. 0. 0. 0. 0. 0. 0. 0. 0. 0. 0. 0. 0. 0. 0. 0. 0. 0. 0. 0. 0. 0. 0. 0. 0. 0. 0. 0. 0. 0. 0. 0. 0. …	2	TRUE	FALSE	TRUE	FALSE	1
Stark	20220128	1	30	12	1000	block	16.129	1.001	16	[ 0. 0. 0. 0. 0. 0. 0. 0. 0. 0. 0. 0. 0. 0. 0. 0. 0. 0. 0. 0. 0. 0. 0. 0. 0. 0. 0. 0. 0. 0. 0. 0. 0. 0. 0. 0. 0. 0. 0. 0. 0. 0. 0. 0. 0. 0. 0. 0. 0. 0. 0. 0. 0. 0. 0. 0. 0. 0. 0. 0. 0. 0. 0. 0. 0. 0. 0. 0. 0. 0. 0. 0. 0. 0. 0. 0. 0. 0. 0. 0. 0. 0. 0. 0. 0. 0. 0. 0. 0. 0. 0. 0. 0. 0. 0. 0. 0. 0. 0. 0. 0. 0. 0. 0. 0. 0. 0. 0. 0. 0. 0. 0. 0. 0. 0. 0. 0. 0. 0. 0. 0. 0. 0. 0. 0. 0. 0. 0. 0. 0. 0. 0. 0…	1	TRUE	FALSE	TRUE	FALSE	1
Stark	20220201	0	87	35	1000	block	16.129	1.001	16	[ 0. 0. 0. 0. 0. 0. 0. 0. 0. 0. 0. 0. 0. 0. 0. 0. 0. 0. 0. 0. 0. 0. 0. 0. 0. 0. 0. 0. 0. 0. 0. 0. 0. 0. 0. 0. 0. 0. 0. 0. 0. 0. 0. 0. 0. 0. 0. 0. 0. 0. 0. 0. 0. 0. 0. 0. 0. 0. 0. 0. 0. 0. 0. 0. 0. 0. 0. 0. 0. 0. 0. 0. 0. 0. 0. 0. 0. 0. 0. 0. 0. 0. 0. 0. 0. 0. 0. 0. 0. 0. 0. 0. 0. 0. 0. 0. 0. 0. 0. 0. 0. 0. 0. 0. 0. 0. 0. 0. 0. 0. 0. 0. 0. 0. 0. 0. 0. 0. 0. 0. 0. 0. 0. 0. 0. 0. 0. 0. 0. 0. 0. 0. 0…	1	FALSE	FALSE	FALSE	TRUE	2
Stark	20220201	0	87	36	1000	block	16.129	1.001	16	[ 0. 0. 0. 0. 0. 0. 0. 0. 0. 0. 0. 0. 0. 0. 0. 0. 0. 0. 0. 0. 0. 0. 0. 0. 0. 0. 0. 0. 0. 0. 0. 0. 0. 0. 0. 0. 0. 0. 0. 0. 0. 0. 0. 0. 0. 0. 0. 0. 0. 0. 0. 0. 0. 0. 0. 0. 0. 0. 0. 0. 0. 0. 0. 0. 0. 0. 0. 0. 0. 0. 0. 0. 0. 0. 0. 0. 0. 0. 0. 0. 0. 0. 0. 0. 0. 0. 0. 0. 0. 0. 0. 0. 0. 0. 0. 0. 0. 0. 0. 0. 0. 0. 0. 0. 0. 0. 0. 0. 0. 0. 0. 0. 0. 0. 0. 0. 0. 0. 0. 0. 0. 0. 0. 0. 0. 0. 0. 0. 0. 0. 0. 0. 0…	1	FALSE	FALSE	TRUE	TRUE	2
Stark	20220201	0	87	37	1000	block	16.129	1.001	16	[ 0. 0. 0. 0. 0. 0. 0. 0. 0. 0. 0. 0. 0. 0. 0. 0. 0. 0. 0. 0. 0. 0. 0. 0. 0. 0. 0. 0. 0. 0. 0. 0. 0. 0. 0. 0. 0. 0. 0. 0. 0. 0. 0. 0. 0. 0. 0. 0. 0. 0. 0. 0. 0. 0. 0. 0. 0. 0. 0. 0. 0. 0. 0. 0. 0. 0. 0. 0. 0. 0. 0. 0. 0. 0. 0. 0. 0. 0. 0. 0. 0. 0. 0. 0. 0. 0. 0. 0. 0. 0. 0. 0. 0. 0. 0. 0. 0. 0. 0. 100. 100. 100. 100. 100. 100. 100. 100. 100. 100. 100. 100. 100. 100. 100. 100. 100. 100. 100. 100. …	1	TRUE	FALSE	TRUE	FALSE	2
Stark	20220201	0	87	38	1000	block	16.129	1.001	16	[ 0. 0. 0. 0. 0. 0. 0. 0. 0. 0. 0. 0. 0. 0. 0. 0. 0. 0. 0. 0. 0. 0. 0. 0. 0. 0. 0. 0. 0. 0. 0. 0. 0. 0. 0. 0. 0. 0. 0. 0. 0. 0. 0. 0. 0. 0. 0. 0. 0. 0. 0. 0. 0. 0. 0. 0. 0. 0. 0. 0. 0. 0. 0. 0. 0. 0. 0. 0. 0. 0. 0. 0. 0. 0. 0. 0. 0. 0. 0. 0. 0. 0. 0. 0. 0. 0. 0. 0. 0. 0. 0. 0. 0. 0. 0. 0. 0. 0. 0. 0. 0. 0. 0. 0. 0. 0. 0. 0. 0. 0. 0. 0. 0. 0. 0. 0. 0. 0. 0. 0. 0. 0. 0. 0. 0. 0. 0. 0. 0. 0. 0. 0. 0…	1	TRUE	FALSE	TRUE	FALSE	2
Stark	20220201	0	87	39	1000	block	16.129	1.001	16	[ 0. 0. 0. 0. 0. 0. 0. 0. 0. 0. 0. 0. 0. 0. 0. 0. 0. 0. 0. 0. 0. 0. 0. 0. 0. 0. 0. 0. 0. 0. 0. 0. 0. 0. 0. 0. 0. 0. 0. 0. 0. 0. 0. 0. 0. 0. 0. 0. 0. 0. 0. 0. 0. 0. 0. 0. 0. 0. 0. 0. 0. 0. 0. 0. 0. 0. 0. 0. 0. 0. 0. 0. 0. 0. 0. 0. 0. 0. 0. 0. 0. 0. 0. 0. 0. 0. 0. 0. 0. 0. 0. 0. 0. 0. 0. 0. 0. 0. 0. 0. 0. 0. 0. 0. 0. 0. 0. 0. 0. 0. 0. 0. 0. 0. 0. 0. 0. 0. 0. 0. 0. 0. 0. 0. 0. 0. 0. 0. 0. 0. 0. 0. 0…	2	TRUE	FALSE	TRUE	FALSE	2
Stark	20220201	0	87	40	1000	block	16.129	1.001	16	[ 0. 0. 0. 0. 0. 0. 0. 0. 0. 0. 0. 0. 0. 0. 0. 0. 0. 0. 0. 0. 0. 0. 0. 0. 0. 0. 0. 0. 0. 0. 0. 0. 0. 0. 0. 0. 0. 0. 0. 0. 0. 0. 0. 0. 0. 0. 0. 0. 0. 0. 0. 0. 0. 0. 0. 0. 0. 0. 0. 0. 0. 0. 0. 0. 0. 0. 0. 0. 0. 0. 0. 0. 0. 0. 0. 0. 0. 0. 0. 0. 0. 0. 0. 0. 100. 100. 100. 100. 100. 100. 100. 100. 100. 100. 100. 100. 100. 100. 100. 100. 100. 100. 100. 100. 100. 100. 100. 100. 100. 100. 100. 100. 100. …	2	TRUE	FALSE	TRUE	FALSE	2
Stark	20220201	0	87	41	1000	block	16.129	1.001	16	[ 0. 0. 0. 0. 0. 0. 0. 0. 0. 0. 0. 0. 0. 0. 0. 0. 0. 0. 0. 0. 0. 0. 0. 0. 0. 0. 0. 0. 0. 0. 0. 0. 0. 0. 0. 0. 0. 0. 0. 0. 0. 0. 0. 0. 0. 0. 0. 0. 0. 0. 0. 0. 0. 0. 0. 0. 0. 0. 0. 0. 0. 0. 0. 0. 0. 0. 0. 0. 0. 0. 0. 0. 0. 0. 0. 0. 0. 0. 0. 0. 0. 0. 0. 0. 0. 0. 0. 0. 0. 0. 0. 0. 0. 0. 0. 0. 0. 0. 0. 0. 0. 0. 0. 0. 0. 0. 0. 0. 0. 0. 0. 0. 0. 0. 0. 0. 0. 0. 0. 0. 0. 0. 0. 0. 0. 0. 0. 0. 0. 0. 0. 0. 0…	1	FALSE	FALSE	TRUE	TRUE	2
Stark	20220201	0	87	42	1000	block	16.129	1.001	16	[ 0. 0. 0. 0. 0. 0. 0. 0. 0. 0. 0. 0. 0. 0. 0. 0. 0. 0. 0. 0. 0. 0. 0. 0. 0. 0. 0. 0. 0. 0. 0. 0. 0. 0. 0. 0. 0. 0. 0. 0. 0. 0. 0. 0. 0. 0. 0. 0. 0. 0. 0. 0. 0. 0. 0. 0. 0. 0. 0. 0. 0. 0. 0. 0. 0. 0. 0. 0. 0. 0. 0. 0. 0. 0. 0. 0. 0. 0. 0. 0. 0. 0. 0. 0. 0. 0. 0. 0. 0. 0. 0. 0. 0. 0. 0. 0. 0. 0. 0. 0. 0. 0. 0. 0. 0. 0. 0. 0. 0. 0. 0. 0. 0. 0. 0. 0. 0. 0. 0. 0. 0. 0. 0. 0. 0. 0. 0. 0. 0. 0. 0. 0. 0…	1	TRUE	FALSE	TRUE	FALSE	2
Stark	20220201	0	87	43	1000	block	16.129	1.001	16	[ 0. 0. 0. 0. 0. 0. 0. 0. 0. 0. 0. 0. 0. 0. 0. 0. 0. 0. 0. 0. 0. 0. 0. 0. 0. 0. 0. 0. 0. 0. 0. 0. 0. 0. 0. 0. 0. 0. 0. 0. 0. 0. 0. 0. 0. 0. 0. 0. 0. 0. 0. 0. 0. 0. 0. 0. 0. 0. 0. 0. 0. 0. 0. 0. 0. 0. 0. 0. 0. 0. 0. 0. 0. 0. 0. 0. 0. 0. 0. 0. 0. 0. 0. 0. 0. 0. 0. 0. 0. 0. 0. 0. 0. 0. 0. 0. 0. 0. 0. 0. 0. 0. 0. 0. 0. 0. 0. 0. 0. 0. 0. 0. 0. 0. 0. 0. 0. 0. 0. 0. 0. 0. 0. 0. 0. 0. 0. 0. 0. 0. 0. 0. 0…	2	TRUE	FALSE	TRUE	FALSE	2
Stark	20220201	0	87	44	1000	block	16.129	1.001	16	[ 0. 0. 0. 0. 0. 0. 0. 0. 0. 0. 0. 0. 0. 0. 0. 0. 0. 0. 0. 0. 0. 0. 0. 0. 0. 0. 0. 0. 0. 0. 0. 0. 0. 0. 0. 0. 0. 0. 0. 0. 0. 0. 0. 0. 0. 0. 0. 0. 0. 0. 0. 0. 0. 0. 0. 0. 0. 0. 0. 0. 0. 0. 0. 0. 0. 0. 0. 0. 0. 0. 0. 0. 0. 0. 0. 0. 0. 0. 0. 0. 0. 0. 0. 0. 0. 0. 0. 0. 0. 0. 0. 0. 0. 0. 0. 0. 0. 0. 0. 0. 0. 0. 0. 0. 0. 0. 0. 0. 0. 0. 0. 0. 0. 0. 0. 0. 0. 0. 0. 0. 0. 0. 0. 0. 0. 0. 0. 0. 0. 0. 0. 0. 0…	1	TRUE	FALSE	TRUE	FALSE	2
Stark	20220201	0	87	45	1000	block	16.129	1.001	16	[ 0. 0. 0. 0. 0. 0. 0. 0. 0. 0. 0. 0. 0. 0. 0. 0. 0. 0. 0. 0. 0. 0. 0. 0. 0. 0. 0. 0. 0. 0. 0. 0. 0. 0. 0. 0. 0. 0. 0. 0. 0. 0. 0. 0. 0. 0. 0. 0. 0. 0. 0. 0. 0. 0. 0. 0. 0. 0. 0. 0. 0. 0. 0. 0. 0. 0. 0. 0. 0. 0. 0. 0. 0. 0. 0. 0. 0. 0. 0. 0. 0. 0. 0. 0. 0. 0. 0. 0. 0. 0. 0. 0. 0. 0. 0. 0. 0. 0. 0. 0. 0. 0. 0. 0. 0. 0. 0. 0. 0. 0. 0. 0. 0. 0. 0. 0. 0. 0. 0. 0. 0. 0. 0. 0. 0. 0. 0. 0. 0. 0. 0. 0. 0…	2	FALSE	FALSE	TRUE	TRUE	2
Stark	20220201	0	87	46	1000	block	16.129	1.001	16	[ 0. 0. 0. 0. 0. 0. 0. 0. 0. 0. 0. 0. 0. 0. 0. 0. 0. 0. 0. 0. 0. 0. 0. 0. 0. 0. 0. 0. 0. 0. 0. 0. 0. 0. 0. 0. 0. 0. 0. 0. 0. 0. 0. 0. 0. 0. 0. 0. 0. 0. 0. 0. 0. 0. 0. 0. 0. 0. 0. 0. 0. 0. 0. 0. 0. 0. 0. 0. 0. 0. 0. 0. 0. 0. 0. 0. 0. 0. 0. 0. 0. 0. 0. 0. 0. 0. 0. 0. 0. 0. 0. 0. 0. 0. 0. 0. 0. 0. 0. 0. 0. 0. 0. 0. 0. 0. 0. 0. 0. 0. 0. 0. 0. 0. 0. 0. 0. 0. 0. 0. 0. 0. 0. 0. 0. 0. 0. 0. 0. 0. 0. 0. 0…	1	TRUE	FALSE	TRUE	FALSE	2
Stark	20220201	0	87	47	1000	block	16.129	1.001	16	[ 0. 0. 0. 0. 0. 0. 0. 0. 0. 0. 0. 0. 0. 0. 0. 0. 0. 0. 0. 0. 0. 0. 0. 0. 0. 0. 0. 0. 0. 0. 0. 0. 0. 0. 0. 0. 0. 0. 0. 0. 0. 0. 0. 0. 0. 0. 0. 0. 0. 0. 0. 0. 0. 0. 0. 0. 0. 0. 0. 0. 0. 0. 0. 0. 0. 0. 0. 0. 0. 0. 0. 0. 0. 0. 0. 0. 0. 0. 0. 0. 0. 0. 0. 0. 0. 0. 0. 0. 0. 0. 0. 0. 0. 0. 0. 0. 0. 0. 0. 0. 0. 0. 0. 0. 0. 0. 0. 0. 0. 0. 0. 0. 0. 0. 0. 0. 0. 0. 0. 0. 0. 0. 0. 0. 0. 0. 0. 0. 0. 0. 0. 0. 0…	1	TRUE	FALSE	TRUE	FALSE	2
Stark	20220201	0	87	48	1000	block	16.129	1.001	16	[ 0. 0. 0. 0. 0. 0. 0. 0. 0. 0. 0. 0. 0. 0. 0. 0. 0. 0. 0. 0. 0. 0. 0. 0. 0. 0. 0. 0. 0. 0. 0. 0. 0. 0. 0. 0. 0. 0. 0. 0. 0. 0. 0. 0. 0. 0. 0. 0. 0. 0. 0. 0. 0. 0. 0. 0. 0. 0. 0. 0. 0. 0. 0. 0. 0. 0. 0. 0. 0. 0. 0. 0. 0. 0. 0. 0. 0. 0. 0. 0. 0. 0. 0. 0. 0. 0. 0. 0. 0. 0. 0. 0. 0. 0. 0. 0. 0. 0. 0. 0. 0. 0. 0. 0. 0. 0. 0. 0. 0. 0. 0. 0. 0. 0. 0. 0. 0. 0. 0. 0. 0. 0. 0. 0. 0. 0. 0. 0. 0. 0. 0. 0. 0…	1	TRUE	FALSE	TRUE	FALSE	2
Stark	20220201	0	87	49	1000	block	16.129	1.001	16	[ 0. 0. 0. 0. 0. 0. 0. 0. 0. 0. 0. 0. 0. 0. 0. 0. 0. 0. 0. 0. 0. 0. 0. 0. 0. 0. 0. 0. 0. 0. 0. 0. 0. 0. 0. 0. 0. 0. 0. 0. 0. 0. 0. 0. 0. 0. 0. 0. 0. 0. 0. 0. 0. 0. 0. 0. 0. 0. 0. 0. 0. 0. 0. 0. 0. 0. 0. 0. 0. 0. 0. 0. 0. 0. 0. 0. 0. 0. 0. 0. 0. 0. 0. 0. 0. 0. 0. 0. 0. 0. 0. 0. 0. 0. 0. 0. 0. 0. 0. 0. 0. 0. 0. 0. 0. 0. 0. 0. 0. 0. 0. 0. 0. 0. 0. 0. 0. 0. 0. 0. 0. 0. 0. 0. 0. 0. 0. 0. 0. 0. 0. 0. 0…	2	FALSE	FALSE	FALSE	TRUE	2
Stark	20220201	0	87	50	1000	block	16.129	1.001	16	[ 0. 0. 0. 0. 0. 0. 0. 0. 0. 0. 0. 0. 0. 0. 0. 0. 0. 0. 0. 0. 0. 0. 0. 0. 0. 0. 0. 0. 0. 0. 0. 0. 0. 0. 0. 0. 0. 0. 0. 0. 0. 0. 0. 0. 0. 0. 0. 0. 0. 0. 0. 0. 0. 0. 0. 0. 0. 0. 0. 0. 0. 0. 0. 0. 0. 0. 0. 0. 0. 0. 0. 0. 0. 0. 0. 0. 0. 0. 0. 0. 0. 0. 0. 0. 0. 0. 0. 0. 0. 0. 0. 0. 0. 0. 0. 0. 0. 0. 0. 0. 0. 0. 0. 0. 0. 0. 0. 0. 0. 0. 0. 0. 0. 0. 0. 0. 0. 0. 0. 0. 0. 0. 0. 0. 0. 0. 0. 0. 0. 0. 0. 0. 0…	2	TRUE	FALSE	TRUE	FALSE	2
Stark	20220201	0	87	51	1000	block	16.129	1.001	16	[ 0. 0. 0. 0. 0. 0. 0. 0. 0. 0. 0. 0. 0. 0. 0. 0. 0. 0. 0. 0. 0. 0. 0. 0. 0. 0. 0. 0. 0. 0. 0. 0. 0. 0. 0. 0. 0. 0. 0. 0. 0. 0. 0. 0. 0. 0. 0. 0. 0. 0. 0. 100. 100. 100. 100. 100. 100. 100. 100. 100. 100. 100. 100. 100. 100. 100. 100. 100. 100. 100. 100. 100. 100. 100. 100. 100. 100. 100. 100. 100. 100. 100. 100. 100. 100. 100. 100. 100. 100. 100. 100. 100. 100. 100. 100. 100. 100. 100. 100. 100.…	2	TRUE	FALSE	TRUE	FALSE	2
Stark	20220201	0	87	66	1000	block	16.129	1.001	16	[ 0. 0. 0. 0. 0. 0. 0. 0. 0. 0. 0. 0. 0. 0. 0. 0. 0. 0. 0. 0. 0. 0. 0. 0. 0. 0. 0. 0. 0. 0. 0. 0. 0. 0. 0. 0. 0. 0. 0. 0. 0. 0. 0. 0. 0. 0. 0. 0. 0. 0. 0. 0. 0. 0. 0. 0. 0. 0. 0. 0. 0. 0. 0. 0. 0. 0. 0. 0. 0. 0. 0. 0. 0. 0. 0. 0. 0. 0. 0. 0. 0. 0. 0. 0. 0. 0. 0. 0. 0. 0. 0. 0. 0. 0. 0. 0. 0. 0. 0. 0. 0. 0. 0. 0. 0. 0. 0. 0. 0. 0. 0. 0. 0. 0. 0. 0. 0. 0. 0. 0. 0. 0. 0. 0. 0. 0. 0. 0. 0. 0. 0. 0. 0…	1	TRUE	FALSE	TRUE	FALSE	2
Stark	20220201	0	87	65	1000	block	16.129	1.001	16	[ 0. 0. 0. 0. 0. 0. 0. 0. 0. 0. 0. 0. 0. 0. 0. 0. 0. 0. 0. 0. 0. 0. 0. 0. 0. 0. 0. 0. 0. 0. 0. 0. 0. 0. 0. 0. 0. 0. 0. 0. 0. 0. 0. 0. 0. 0. 0. 0. 0. 0. 0. 0. 0. 0. 0. 0. 0. 0. 0. 0. 0. 0. 0. 0. 0. 0. 0. 0. 0. 0. 0. 0. 0. 0. 0. 0. 0. 0. 0. 0. 0. 0. 0. 0. 0. 0. 0. 0. 0. 0. 0. 0. 0. 0. 0. 0. 0. 0. 0. 0. 0. 0. 0. 0. 0. 0. 0. 0. 0. 0. 0. 0. 0. 0. 0. 0. 0. 0. 0. 0. 0. 0. 0. 0. 0. 0. 0. 0. 0. 0. 0. 0. 0…	1	TRUE	FALSE	TRUE	FALSE	2
Stark	20220201	0	87	64	1000	block	16.129	1.001	16	[ 0. 0. 0. 0. 100. 100. 100. 100. 100. 100. 100. 100. 100. 100. 200. 200. 200. 200. 200. 200. 200. 200. 200. 200. 200. 200. 200. 200. 200. 200. 200. 200. 200. 200. 200. 200. 200. 200. 200. 200. 300. 300. 300. 300. 300. 300. 300. 300. 300. 300. 300. 300. 300. 300. 200. 200. 200. 200. 200. 200. 200. 200. 200. 200. 100. 100. 100. 100. 100. 100. 100. 100. 100. 200. 200. 200. 200. 200. 200. 200. 200. …	16	FALSE	TRUE	FALSE	FALSE	2
Stark	20220201	0	87	63	1000	block	16.129	1.001	16	[ 0. 0. 0. 0. 0. 0. 0. 0. 0. 0. 0. 0. 0. 0. 0. 0. 0. 0. 0. 0. 0. 0. 0. 0. 0. 0. 0. 0. 0. 100. 100. 100. 100. 100. 100. 100. 100. 100. 100. 100. 100. 100. 100. 100. 100. 100. 100. 100. 100. 100. 100. 100. 100. 100. 100. 100. 100. 100. 100. 100. 100. 100. 100. 200. 200. 200. 200. 200. 200. 200. 200. 200. 200. 200. 200. 200. 200. 200. 200. 100. 100. 100. 100. 100. 100. 100. 100. 100. 100. 100. 100. …	17	TRUE	TRUE	FALSE	TRUE	2
Stark	20220201	0	87	62	1000	block	16.129	1.001	16	[ 0. 0. 0. 0. 0. 0. 0. 0. 0. 0. 0. 0. 0. 0. 0. 0. 0. 0. 0. 0. 0. 0. 0. 0. 0. 0. 0. 0. 0. 0. 0. 0. 0. 0. 0. 0. 0. 0. 0. 0. 0. 0. 0. 0. 0. 0. 0. 0. 0. 0. 0. 0. 0. 0. 0. 0. 100. 100. 100. 100. 100. 100. 100. 100. 100. 100. 100. 100. 100. 100. 100. 100. 100. 100. 100. 100. 100. 100. 100. 100. 100. 100. 100. 100. 100. 100. 100. 100. 100. 100. 100. 100. 100. 100. 100. 100. 100. 100. 100. 100. 100. 100.…	16	TRUE	TRUE	FALSE	TRUE	2
Stark	20220201	0	87	61	1000	block	16.129	1.001	16	[ 0. 0. 0. 0. 0. 0. 0. 0. 0. 0. 0. 0. 0. 0. 0. 0. 0. 0. 0. 0. 0. 0. 0. 0. 0. 0. 0. 0. 0. 0. 0. 0. 0. 0. 0. 0. 0. 0. 0. 0. 0. 0. 0. 0. 0. 0. 0. 0. 0. 0. 0. 0. 0. 0. 0. 0. 0. 0. 0. 0. 0. 0. 0. 0. 0. 0. 0. 0. 0. 0. 0. 0. 0. 0. 0. 0. 0. 0. 0. 0. 0. 0. 0. 0. 0. 0. 0. 0. 0. 0. 0. 0. 0. 0. 0. 0. 0. 0. 0. 0. 0. 0. 0. 0. 0. 0. 0. 0. 0. 0. 0. 0. 0. 0. 0. 0. 0. 0. 0. 0. 0. 0. 0. 0. 0. 0. 0. 0. 0. 0. 0. 0. 0…	17	FALSE	TRUE	FALSE	FALSE	2
Stark	20220201	0	87	34	1000	block	16.129	1.001	16	[ 0. 0. 0. 0. 0. 0. 0. 0. 0. 0. 0. 0. 0. 0. 0. 0. 0. 0. 0. 0. 0. 0. 0. 0. 0. 100. 100. 100. 100. 100. 100. 100. 100. 100. 100. 100. 100. 100. 100. 100. 100. 100. 100. 100. 100. 100. 100. 100. 100. 100. 100. 100. 100. 100. 100. 100. 100. 100. 100. 100. 100. 100. 100. 100. 100. 100. 100. 100. 100. 100. 100. 100. 100. 100. 100. 0. 100. 100. 100. 100. 100. 100. 100. 100. 100. 100. 100. 100. 100. 100.…	16	FALSE	TRUE	FALSE	FALSE	2
Stark	20220201	0	87	60	1000	block	16.129	1.001	16	[ 0. 0. 0. 0. 0. 0. 0. 0. 0. 0. 0. 0. 0. 0. 0. 0. 0. 0. 0. 0. 0. 0. 0. 0. 0. 0. 0. 0. 0. 0. 0. 0. 0. 0. 0. 0. 0. 0. 0. 0. 0. 0. 0. 0. 0. 0. 0. 0. 0. 0. 0. 0. 0. 0. 0. 0. 0. 0. 0. 0. 0. 0. 0. 0. 0. 0. 0. 0. 0. 0. 0. 0. 0. 0. 0. 0. 0. 0. 0. 0. 0. 0. 0. 0. 0. 0. 0. 0. 0. 0. 0. 0. 0. 0. 0. 0. 0. 0. 0. 0. 0. 100. 100. 100. 100. 100. 100. 100. 100. 100. 100. 100. 100. 100. 100. 100. 100. 100. 100. 100.…	16	FALSE	TRUE	FALSE	FALSE	2
Stark	20220201	0	87	58	1000	block	16.129	1.001	16	[ 0. 0. 0. 0. 0. 0. 0. 0. 0. 0. 0. 0. 0. 0. 0. 0. 0. 0. 0. 0. 0. 0. 0. 0. 0. 0. 0. 0. 0. 0. 0. 0. 0. 0. 0. 0. 0. 0. 0. 0. 0. 0. 0. 0. 0. 0. 0. 0. 0. 0. 0. 0. 0. 0. 0. 0. 0. 0. 0. 0. 0. 0. 0. 0. 0. 0. 0. 0. 0. 0. 0. 0. 0. 0. 0. 0. 0. 0. 0. 0. 0. 0. 0. 0. 0. 0. 0. 0. 0. 0. 0. 0. 0. 0. 0. 0. 0. 0. 0. 0. 0. 0. 0. 0. 0. 100. 100. 100. 100. 100. 100. 100. 100. 100. 100. 100. 100. 100. 100. 100. 100. 10…	16	FALSE	TRUE	FALSE	FALSE	2
Stark	20220201	0	87	57	1000	block	16.129	1.001	16	[ 0. 0. 0. 0. 0. 0. 0. 0. 0. 0. 0. 0. 0. 0. 0. 0. 0. 0. 0. 0. 0. 0. 100. 100. 100. 100. 100. 100. 100. 100. 100. 100. 100. 100. 100. 100. 100. 100. 100. 100. 100. 100. 100. 100. 100. 100. 100. 100. 100. 100. 100. 100. 100. 100. 100. 100. 100. 100. 100. 100. 100. 100. 100. 100. 100. 100. 100. 100. 100. 100. 100. 100. 0. 0. 0. 0. 0. 0. 0. 0. 0. 0. 0. 0. 0. 0. 0. 0. 0. 0. 0. 0. 0. 0. 0. 0. 0. 0. 0. …	17	TRUE	TRUE	FALSE	TRUE	2
Stark	20220201	0	87	55	1000	block	16.129	1.001	16	[ 0. 0. 0. 0. 0. 100. 100. 100. 100. 100. 100. 100. 100. 100. 100. 100. 100. 100. 100. 100. 100. 100. 100. 100. 100. 100. 100. 100. 100. 100. 100. 100. 100. 100. 100. 100. 100. 100. 100. 100. 100. 200. 200. 200. 200. 200. 200. 200. 200. 200. 200. 200. 200. 200. 200. 100. 100. 100. 100. 100. 100. 100. 100. 100. 100. 100. 100. 100. 100. 100. 100. 100. 100. 100. 100. 100. 100. 100. 100. 100. 100. 10…	16	FALSE	TRUE	FALSE	FALSE	2
Stark	20220201	0	87	54	1000	block	16.129	1.001	16	[ 0. 0. 0. 0. 0. 0. 0. 0. 0. 0. 0. 0. 0. 0. 0. 0. 0. 0. 100. 100. 100. 100. 100. 100. 100. 100. 100. 100. 100. 100. 100. 100. 100. 100. 100. 100. 100. 100. 100. 100. 100. 100. 100. 100. 100. 100. 100. 100. 100. 100. 100. 100. 100. 100. 100. 100. 100. 100. 100. 100. 100. 100. 100. 100. 100. 100. 100. 100. 0. 0. 0. 0. 0. 0. 0. 0. 0. 0. 0. 0. 0. 0. 0. 0. 0. 0. 0. 0. 0. 0. 0. 0. 0. 0. 0. 0. 0. 0. 0. …	16	FALSE	TRUE	FALSE	FALSE	2
Stark	20220201	0	87	53	1000	block	16.129	1.001	16	[ 0. 0. 0. 0. 0. 0. 0. 0. 0. 0. 0. 0. 0. 0. 0. 0. 0. 0. 0. 0. 0. 0. 0. 0. 0. 0. 0. 0. 0. 0. 0. 0. 0. 0. 0. 0. 0. 0. 0. 0. 0. 0. 0. 0. 0. 0. 0. 0. 0. 0. 0. 0. 0. 0. 0. 0. 0. 0. 0. 0. 0. 0. 0. 0. 0. 0. 0. 0. 0. 0. 0. 0. 0. 0. 0. 0. 0. 0. 0. 0. 0. 0. 0. 0. 0. 0. 0. 0. 0. 0. 0. 0. 0. 0. 0. 0. 0. 0. 0. 0. 0. 0. 0. 0. 0. 0. 0. 0. 0. 0. 0. 0. 0. 0. 0. 0. 0. 0. 0. 0. 0. 0. 0. 0. 0. 0. 0. 0. 0. 0. 0. 0. 0…	17	FALSE	TRUE	FALSE	FALSE	2
Stark	20220201	0	87	52	1000	block	16.129	1.001	16	[ 0. 0. 0. 0. 0. 0. 0. 0. 0. 0. 0. 0. 0. 0. 0. 0. 0. 0. 0. 0. 0. 0. 0. 0. 0. 0. 100. 100. 100. 100. 100. 100. 100. 100. 100. 100. 100. 100. 100. 100. 100. 100. 100. 100. 100. 100. 100. 100. 100. 100. 100. 100. 100. 100. 100. 100. 200. 200. 200. 200. 200. 200. 200. 200. 200. 200. 200. 200. 200. 200. 200. 200. 200. 200. 200. 200. 100. 100. 100. 100. 100. 100. 100. 100. 100. 100. 100. 100. 100. 100.…	17	FALSE	TRUE	FALSE	FALSE	2
Stark	20220201	0	87	59	1000	block	16.129	1.001	16	[ 0. 0. 0. 0. 0. 0. 0. 0. 0. 0. 0. 0. 0. 0. 0. 0. 0. 0. 0. 0. 0. 0. 0. 0. 0. 0. 0. 0. 0. 0. 0. 0. 0. 0. 0. 0. 0. 0. 0. 0. 0. 0. 0. 0. 0. 0. 0. 0. 0. 0. 0. 0. 0. 0. 0. 0. 0. 0. 0. 0. 0. 0. 0. 0. 0. 0. 0. 0. 0. 0. 0. 0. 0. 0. 0. 0. 0. 0. 0. 0. 0. 0. 0. 0. 0. 0. 0. 0. 0. 0. 0. 0. 0. 0. 0. 0. 0. 0. 0. 0. 0. 0. 0. 0. 0. 0. 0. 0. 0. 0. 0. 0. 0. 0. 0. 0. 0. 0. 0. 0. 0. 0. 0. 0. 0. 0. 0. 0. 0. 0. 0. 0. 0…	16	FALSE	TRUE	FALSE	FALSE	2
Stark	20220201	0	87	67	1000	block	16.129	1.001	16	[ 0. 0. 0. 0. 0. 0. 0. 0. 0. 0. 0. 0. 0. 0. 0. 0. 0. 0. 0. 0. 0. 0. 0. 0. 0. 0. 0. 0. 0. 0. 0. 0. 0. 0. 0. 0. 0. 0. 0. 0. 0. 0. 0. 0. 0. 0. 0. 0. 0. 0. 0. 0. 0. 0. 0. 0. 0. 0. 0. 0. 0. 0. 0. 0. 0. 0. 0. 0. 0. 0. 0. 0. 0. 0. 0. 0. 0. 0. 0. 0. 0. 0. 0. 0. 0. 0. 0. 0. 0. 0. 0. 0. 0. 0. 0. 0. 0. 0. 0. 0. 0. 0. 0. 0. 0. 0. 0. 0. 0. 0. 0. 0. 0. 0. 0. 0. 0. 0. 0. 0. 0. 0. 0. 0. 0. 0. 0. 0. 0. 0. 0. 0. 0…	1	FALSE	FALSE	TRUE	TRUE	2
Stark	20220201	0	87	33	1000	block	16.129	1.001	16	[ 0. 0. 0. 0. 0. 0. 0. 0. 0. 0. 0. 0. 0. 0. 0. 0. 0. 0. 0. 0. 0. 0. 0. 0. 0. 0. 0. 0. 0. 0. 0. 0. 0. 0. 0. 0. 0. 0. 0. 0. 0. 0. 0. 0. 100. 100. 100. 100. 100. 100. 100. 100. 100. 100. 100. 100. 100. 100. 100. 100. 100. 100. 100. 100. 100. 100. 100. 100. 100. 100. 100. 100. 100. 100. 100. 100. 100. 100. 100. 100. 100. 100. 100. 100. 100. 100. 200. 200. 200. 200. 200. 200. 200. 200. 100. 100. 100. …	17	FALSE	TRUE	FALSE	FALSE	2
Stark	20220201	0	87	31	1000	block	16.129	1.001	16	[ 0. 0. 0. 0. 0. 0. 0. 0. 0. 0. 0. 0. 0. 0. 0. 0. 0. 0. 0. 0. 0. 0. 0. 0. 0. 0. 0. 0. 0. 0. 0. 0. 0. 0. 0. 0. 0. 0. 0. 0. 0. 0. 0. 0. 0. 0. 0. 0. 0. 0. 0. 0. 0. 0. 0. 0. 0. 0. 0. 0. 0. 0. 0. 0. 0. 0. 0. 0. 0. 0. 0. 0. 0. 0. 0. 0. 0. 0. 0. 0. 0. 0. 0. 0. 0. 100. 100. 100. 100. 100. 100. 100. 100. 100. 100. 100. 100. 100. 200. 200. 200. 200. 200. 200. 200. 200. 200. 200. 200. 200. 200. 200. 200. 20…	16	TRUE	TRUE	FALSE	TRUE	2
Stark	20220201	0	87	0	1000	block	16.129	1.001	16	[ 0. 0. 0. 0. 0. 0. 0. 0. 0. 0. 0. 0. 0. 0. 0. 0. 0. 0. 0. 0. 0. 0. 0. 0. 0. 0. 0. 0. 0. 0. 0. 0. 0. 0. 0. 0. 0. 0. 0. 0. 0. 0. 0. 0. 0. 0. 0. 0. 0. 0. 0. 0. 0. 0. 0. 0. 0. 0. 0. 0. 0. 0. 0. 0. 0. 0. 0. 0. 0. 0. 0. 0. 0. 0. 0. 0. 0. 0. 0. 0. 0. 0. 0. 0. 0. 0. 0. 0. 0. 0. 0. 0. 0. 0. 0. 0. 0. 0. 0. 0. 0. 0. 0. 0. 0. 0. 0. 0. 0. 0. 0. 0. 0. 0. 0. 0. 0. 0. 0. 0. 0. 0. 0. 0. 0. 0. 0. 0. 0. 0. 0. 0. 0…	2	TRUE	FALSE	TRUE	FALSE	2
Stark	20220201	0	87	1	1000	block	16.129	1.001	16	[ 0. 0. 0. 0. 0. 0. 0. 0. 0. 0. 0. 0. 0. 0. 0. 0. 0. 0. 0. 0. 0. 0. 0. 0. 0. 0. 0. 0. 0. 0. 0. 0. 0. 0. 0. 0. 0. 0. 0. 0. 0. 0. 0. 0. 0. 0. 0. 0. 0. 0. 0. 0. 0. 0. 0. 0. 0. 0. 0. 0. 0. 0. 0. 0. 0. 0. 0. 0. 0. 0. 0. 0. 0. 0. 0. 0. 0. 0. 0. 0. 0. 0. 0. 0. 0. 0. 0. 0. 0. 0. 0. 0. 0. 0. 0. 0. 0. 0. 0. 0. 0. 0. 0. 0. 0. 0. 0. 0. 0. 0. 0. 0. 0. 0. 0. 0. 0. 0. 0. 0. 0. 0. 0. 0. 0. 0. 0. 0. 0. 0. 0. 0. 0…	1	TRUE	FALSE	TRUE	FALSE	2
Stark	20220201	0	87	2	1000	block	16.129	1.001	16	[ 0. 0. 0. 0. 0. 0. 0. 0. 0. 0. 0. 0. 0. 0. 0. 0. 0. 0. 0. 0. 0. 0. 0. 0. 0. 0. 0. 0. 0. 0. 0. 0. 0. 0. 0. 0. 0. 0. 0. 0. 0. 0. 0. 0. 0. 0. 0. 0. 0. 0. 0. 0. 0. 0. 0. 0. 0. 0. 0. 0. 0. 0. 0. 0. 0. 0. 0. 0. 0. 0. 0. 0. 0. 0. 0. 0. 0. 0. 0. 0. 0. 0. 0. 0. 0. 0. 0. 0. 0. 0. 0. 0. 0. 0. 0. 0. 0. 0. 0. 0. 0. 0. 0. 0. 0. 0. 0. 0. 0. 0. 0. 0. 0. 0. 0. 0. 0. 0. 0. 0. 0. 0. 0. 0. 0. 0. 0. 0. 0. 0. 0. 0. 0…	1	FALSE	FALSE	TRUE	TRUE	2
Stark	20220201	0	87	3	1000	block	16.129	1.001	16	[ 0. 0. 0. 0. 0. 0. 0. 0. 0. 0. 0. 0. 0. 0. 0. 0. 0. 0. 0. 0. 0. 0. 0. 0. 0. 0. 0. 0. 0. 0. 0. 0. 0. 0. 0. 0. 0. 0. 0. 0. 0. 0. 0. 0. 0. 0. 0. 0. 0. 0. 0. 0. 0. 0. 0. 0. 0. 0. 0. 0. 0. 0. 0. 0. 0. 0. 0. 0. 0. 0. 0. 0. 0. 0. 0. 0. 0. 0. 0. 0. 0. 0. 0. 0. 0. 0. 0. 0. 0. 0. 0. 0. 0. 0. 0. 0. 0. 0. 0. 0. 0. 0. 0. 0. 0. 0. 0. 0. 0. 0. 0. 0. 0. 0. 0. 0. 0. 0. 0. 0. 0. 0. 0. 0. 0. 0. 0. 0. 0. 0. 0. 0. 0…	1	FALSE	FALSE	TRUE	TRUE	2
Stark	20220201	0	87	4	1000	block	16.129	1.001	16	[ 0. 0. 0. 0. 0. 0. 0. 0. 0. 0. 0. 0. 0. 0. 0. 0. 0. 0. 0. 0. 0. 0. 0. 0. 0. 0. 0. 0. 0. 0. 0. 0. 0. 0. 0. 0. 0. 0. 0. 0. 0. 0. 0. 0. 0. 0. 0. 0. 0. 0. 0. 0. 0. 0. 0. 0. 0. 0. 0. 0. 0. 0. 0. 0. 0. 0. 0. 0. 0. 0. 0. 0. 0. 0. 0. 0. 0. 0. 0. 0. 0. 0. 0. 0. 0. 0. 0. 0. 0. 0. 0. 0. 0. 0. 0. 0. 0. 100. 100. 100. 100. 100. 100. 100. 100. 100. 100. 100. 100. 100. 100. 100. 100. 100. 100. 100. 100. 100. 1…	2	TRUE	FALSE	TRUE	FALSE	2
Stark	20220201	0	87	5	1000	block	16.129	1.001	16	[ 0. 0. 0. 0. 0. 0. 0. 0. 0. 0. 0. 0. 0. 0. 0. 0. 0. 0. 0. 0. 0. 0. 0. 0. 0. 0. 0. 0. 0. 0. 0. 0. 0. 0. 0. 0. 0. 0. 0. 0. 0. 0. 0. 0. 0. 0. 0. 0. 0. 0. 0. 0. 0. 0. 0. 0. 0. 0. 0. 0. 0. 0. 0. 0. 0. 0. 0. 0. 0. 0. 0. 0. 0. 0. 0. 0. 0. 0. 0. 0. 0. 0. 0. 0. 0. 0. 0. 0. 0. 0. 0. 0. 0. 0. 0. 0. 0. 0. 0. 0. 0. 0. 0. 0. 0. 0. 0. 0. 0. 0. 0. 0. 0. 0. 0. 0. 0. 0. 0. 0. 0. 0. 0. 0. 0. 0. 0. 0. 0. 0. 0. 0. 0…	2	TRUE	FALSE	TRUE	FALSE	2
Stark	20220201	0	87	6	1000	block	16.129	1.001	16	[ 0. 0. 0. 0. 0. 0. 0. 0. 0. 0. 0. 0. 0. 0. 0. 0. 0. 0. 0. 0. 0. 0. 0. 0. 0. 0. 0. 0. 0. 0. 0. 0. 0. 0. 0. 0. 0. 0. 0. 0. 0. 0. 0. 0. 0. 0. 0. 0. 0. 0. 0. 0. 0. 0. 0. 0. 0. 0. 0. 0. 0. 0. 0. 0. 0. 0. 0. 0. 0. 0. 0. 0. 0. 0. 0. 0. 0. 0. 0. 0. 0. 0. 0. 0. 0. 0. 0. 0. 0. 0. 0. 0. 0. 0. 0. 0. 0. 0. 0. 0. 0. 0. 0. 0. 0. 0. 0. 0. 0. 0. 0. 0. 0. 0. 0. 0. 0. 0. 0. 0. 0. 0. 0. 0. 0. 0. 0. 0. 0. 0. 0. 0. 0…	2	TRUE	FALSE	TRUE	FALSE	2
Stark	20220201	0	87	7	1000	block	16.129	1.001	16	[ 0. 0. 0. 0. 0. 0. 0. 0. 0. 0. 0. 0. 0. 0. 0. 0. 0. 0. 0. 0. 0. 0. 0. 0. 0. 0. 0. 0. 0. 0. 0. 0. 0. 0. 0. 0. 0. 0. 0. 0. 0. 0. 0. 0. 0. 0. 0. 0. 0. 0. 0. 0. 0. 0. 0. 0. 0. 0. 0. 0. 0. 0. 0. 0. 0. 0. 0. 0. 0. 0. 0. 0. 0. 0. 0. 0. 0. 0. 0. 0. 0. 0. 0. 0. 0. 0. 0. 0. 0. 0. 0. 0. 0. 0. 0. 0. 0. 0. 0. 0. 0. 0. 0. 0. 0. 0. 0. 0. 0. 0. 0. 0. 0. 0. 0. 0. 0. 0. 0. 0. 0. 0. 0. 0. 0. 0. 0. 0. 0. 0. 0. 0. 0…	2	FALSE	FALSE	TRUE	TRUE	2
Stark	20220201	0	87	8	1000	block	16.129	1.001	16	[ 0. 0. 0. 0. 0. 0. 0. 0. 0. 0. 0. 0. 0. 0. 0. 0. 0. 0. 0. 0. 0. 0. 0. 0. 0. 0. 0. 0. 0. 0. 0. 0. 0. 0. 0. 0. 0. 0. 0. 0. 0. 0. 0. 0. 0. 0. 0. 0. 0. 0. 0. 0. 0. 0. 0. 0. 0. 0. 0. 0. 0. 0. 0. 0. 0. 0. 0. 0. 0. 0. 0. 0. 0. 0. 0. 0. 0. 0. 0. 0. 0. 0. 0. 0. 0. 0. 0. 0. 0. 0. 0. 0. 0. 0. 0. 0. 0. 0. 0. 0. 0. 0. 0. 0. 0. 0. 0. 0. 0. 0. 0. 0. 0. 0. 0. 0. 0. 0. 0. 0. 0. 0. 0. 0. 0. 0. 0. 0. 0. 0. 0. 0. 0…	1	TRUE	FALSE	TRUE	FALSE	2
Stark	20220201	0	87	9	1000	block	16.129	1.001	16	[ 0. 0. 0. 0. 0. 0. 0. 0. 0. 0. 0. 0. 0. 0. 0. 0. 0. 0. 0. 0. 0. 0. 0. 0. 0. 0. 0. 0. 0. 0. 0. 0. 0. 0. 0. 0. 0. 0. 0. 0. 0. 0. 0. 0. 0. 0. 0. 0. 0. 0. 0. 0. 0. 0. 0. 0. 0. 0. 0. 0. 0. 0. 0. 0. 0. 0. 0. 0. 0. 0. 0. 0. 0. 0. 0. 0. 0. 0. 0. 0. 0. 0. 0. 0. 0. 0. 0. 0. 0. 0. 0. 0. 0. 0. 0. 0. 0. 0. 0. 0. 0. 0. 0. 0. 0. 0. 0. 0. 0. 0. 0. 0. 0. 0. 0. 0. 0. 0. 0. 0. 0. 0. 0. 0. 0. 0. 0. 0. 0. 0. 0. 0. 0…	1	TRUE	FALSE	TRUE	FALSE	2
Stark	20220201	0	87	10	1000	block	16.129	1.001	16	[ 0. 0. 0. 0. 0. 0. 0. 0. 0. 0. 0. 0. 0. 0. 0. 0. 0. 0. 0. 0. 0. 0. 0. 0. 0. 0. 0. 0. 0. 0. 0. 0. 0. 0. 0. 0. 0. 0. 0. 0. 0. 0. 0. 0. 0. 0. 0. 0. 0. 0. 0. 0. 0. 0. 0. 0. 0. 0. 0. 0. 0. 0. 0. 0. 0. 0. 0. 0. 0. 0. 0. 0. 0. 0. 0. 0. 0. 0. 0. 0. 0. 0. 0. 0. 0. 0. 0. 0. 0. 0. 0. 0. 0. 0. 0. 0. 0. 0. 0. 0. 0. 0. 0. 0. 0. 0. 0. 0. 0. 0. 0. 0. 0. 0. 0. 0. 0. 0. 0. 0. 0. 0. 0. 0. 0. 0. 0. 0. 0. 0. 0. 0. 0…	1	TRUE	FALSE	TRUE	FALSE	2
Stark	20220201	0	87	11	1000	block	16.129	1.001	16	[ 0. 0. 0. 0. 0. 0. 0. 0. 0. 0. 0. 0. 0. 0. 0. 0. 0. 0. 0. 0. 0. 0. 0. 0. 0. 0. 0. 0. 0. 0. 0. 0. 0. 0. 0. 0. 0. 0. 0. 0. 0. 0. 0. 0. 0. 0. 0. 0. 0. 0. 0. 0. 0. 0. 0. 0. 0. 0. 0. 0. 0. 0. 0. 0. 0. 0. 0. 0. 0. 0. 0. 0. 0. 0. 0. 0. 0. 0. 0. 0. 0. 0. 0. 0. 0. 0. 0. 0. 0. 0. 0. 0. 0. 0. 0. 0. 0. 0. 0. 0. 0. 0. 0. 0. 0. 0. 0. 0. 0. 0. 0. 0. 0. 0. 0. 0. 0. 0. 0. 0. 0. 0. 0. 0. 0. 0. 0. 0. 0. 0. 0. 0. 0…	1	TRUE	FALSE	TRUE	FALSE	2
Stark	20220201	0	87	12	1000	block	16.129	1.001	16	[ 0. 0. 0. 0. 0. 0. 0. 0. 0. 0. 0. 0. 0. 0. 0. 0. 0. 0. 0. 0. 0. 0. 0. 0. 0. 0. 0. 0. 0. 0. 0. 0. 0. 0. 0. 0. 0. 0. 0. 0. 0. 0. 0. 0. 0. 0. 0. 0. 0. 0. 0. 0. 0. 0. 0. 0. 0. 0. 0. 0. 0. 0. 0. 0. 0. 0. 0. 0. 0. 0. 0. 0. 0. 0. 0. 0. 0. 0. 0. 0. 0. 0. 0. 0. 0. 0. 0. 0. 0. 0. 0. 0. 0. 0. 0. 0. 0. 0. 0. 0. 0. 0. 0. 0. 0. 0. 0. 0. 0. 0. 0. 0. 0. 0. 0. 0. 0. 0. 0. 0. 0. 0. 0. 0. 0. 0. 0. 0. 0. 0. 0. 0. 0…	1	TRUE	FALSE	TRUE	FALSE	2
Stark	20220201	0	87	13	1000	block	16.129	1.001	16	[ 0. 0. 0. 0. 0. 0. 0. 0. 0. 0. 0. 0. 0. 0. 0. 0. 0. 0. 0. 0. 0. 0. 0. 0. 0. 0. 0. 0. 0. 0. 0. 0. 0. 0. 0. 0. 0. 0. 0. 0. 0. 0. 0. 0. 0. 0. 0. 0. 0. 0. 0. 0. 0. 0. 0. 0. 0. 0. 0. 0. 0. 0. 0. 0. 0. 0. 0. 0. 0. 0. 0. 0. 0. 0. 0. 0. 0. 0. 0. 0. 0. 0. 0. 0. 0. 0. 0. 0. 0. 0. 0. 0. 0. 0. 0. 0. 0. 0. 0. 0. 0. 0. 0. 0. 0. 0. 0. 0. 0. 0. 0. 0. 0. 0. 0. 0. 0. 0. 0. 0. 0. 0. 0. 0. 0. 0. 0. 0. 0. 0. 0. 0. 0…	2	FALSE	FALSE	TRUE	TRUE	2
Stark	20220201	0	87	14	1000	block	16.129	1.001	16	[ 0. 0. 0. 0. 0. 0. 0. 0. 0. 0. 0. 0. 0. 0. 0. 0. 0. 0. 0. 0. 0. 0. 0. 0. 0. 0. 0. 0. 0. 0. 0. 0. 0. 0. 0. 0. 0. 0. 0. 0. 0. 0. 0. 0. 0. 0. 0. 0. 0. 0. 0. 0. 0. 0. 0. 0. 0. 0. 0. 0. 0. 0. 0. 0. 0. 0. 0. 0. 0. 0. 0. 0. 0. 0. 0. 0. 0. 0. 0. 0. 100. 100. 100. 100. 100. 100. 100. 100. 100. 100. 100. 100. 100. 100. 100. 100. 100. 100. 100. 100. 100. 100. 100. 100. 100. 100. 100. 100. 100. 100. 100. 10…	2	FALSE	FALSE	TRUE	TRUE	2
Stark	20220201	0	87	15	1000	block	16.129	1.001	16	[ 0. 0. 0. 0. 0. 0. 0. 0. 0. 0. 0. 0. 0. 0. 0. 0. 0. 0. 0. 0. 0. 0. 0. 0. 0. 0. 0. 0. 0. 0. 0. 0. 0. 0. 0. 0. 0. 0. 0. 0. 0. 0. 0. 0. 0. 0. 0. 0. 0. 0. 0. 0. 0. 0. 0. 0. 0. 0. 0. 0. 0. 0. 0. 0. 0. 0. 0. 0. 0. 0. 0. 0. 0. 0. 0. 0. 0. 0. 0. 0. 0. 0. 0. 0. 0. 0. 0. 0. 0. 100. 100. 100. 100. 100. 100. 100. 100. 100. 100. 100. 100. 100. 100. 100. 100. 100. 100. 100. 100. 100. 100. 100. 100. 100. 100. …	2	FALSE	FALSE	TRUE	TRUE	2
Stark	20220201	0	87	16	1000	block	16.129	1.001	16	[ 0. 0. 0. 0. 0. 0. 0. 0. 0. 0. 0. 0. 0. 0. 0. 0. 0. 0. 0. 0. 0. 0. 0. 0. 0. 0. 0. 0. 0. 0. 0. 0. 0. 0. 0. 0. 0. 0. 0. 0. 0. 0. 0. 0. 0. 0. 0. 0. 0. 0. 0. 0. 0. 0. 0. 0. 0. 0. 0. 0. 0. 0. 0. 0. 0. 0. 0. 0. 0. 0. 0. 0. 0. 0. 0. 0. 0. 0. 0. 0. 0. 0. 0. 0. 0. 0. 0. 0. 0. 0. 0. 0. 0. 0. 0. 0. 0. 0. 0. 0. 0. 0. 0. 0. 0. 0. 0. 0. 0. 0. 0. 0. 0. 0. 0. 0. 0. 0. 0. 0. 0. 0. 0. 0. 0. 0. 0. 0. 0. 0. 0. 0. 0…	1	FALSE	FALSE	TRUE	TRUE	2
Stark	20220201	0	87	30	1000	block	16.129	1.001	16	[ 0. 0. 0. 0. 0. 0. 0. 0. 0. 0. 0. 0. 0. 0. 0. 0. 0. 0. 0. 0. 0. 0. 100. 100. 100. 100. 100. 100. 100. 100. 100. 100. 100. 100. 100. 100. 100. 100. 100. 100. 100. 100. 100. 100. 100. 100. 100. 100. 100. 100. 100. 100. 100. 100. 100. 100. 100. 100. 100. 100. 100. 100. 100. 100. 100. 100. 100. 100. 100. 100. 100. 100. 0. 0. 0. 0. 0. 0. 0. 0. 0. 0. 0. 0. 0. 0. 0. 0. 0. 0. 0. 0. 0. 0. 0. 0. 0. 0. 0. …	17	TRUE	TRUE	FALSE	TRUE	2
Stark	20220201	0	87	29	1000	block	16.129	1.001	16	[ 0. 0. 0. 0. 0. 0. 0. 0. 100. 100. 100. 100. 100. 100. 100. 100. 100. 100. 100. 100. 100. 100. 100. 100. 100. 100. 100. 100. 100. 100. 100. 100. 100. 100. 100. 100. 100. 100. 100. 100. 100. 100. 100. 200. 200. 200. 200. 200. 200. 200. 200. 200. 200. 200. 200. 200. 200. 200. 200. 200. 200. 200. 200. 200. 200. 200. 200. 200. 200. 200. 200. 200. 200. 200. 200. 200. 200. 200. 200. 200. 200. 200. 200…	15	FALSE	TRUE	FALSE	FALSE	2
Stark	20220201	0	87	28	1000	block	16.129	1.001	16	[ 0. 0. 0. 0. 0. 0. 0. 0. 0. 0. 0. 0. 0. 0. 0. 0. 0. 0. 0. 0. 0. 0. 0. 0. 0. 0. 0. 0. 0. 0. 0. 0. 0. 0. 0. 0. 0. 0. 0. 0. 0. 0. 0. 0. 0. 0. 0. 0. 0. 0. 0. 0. 0. 0. 0. 0. 0. 0. 0. 0. 0. 0. 0. 0. 0. 0. 0. 0. 0. 0. 100. 100. 100. 100. 100. 100. 100. 100. 100. 100. 200. 200. 200. 300. 300. 300. 300. 300. 300. 300. 300. 300. 300. 300. 300. 300. 300. 300. 300. 300. 300. 300. 300. 300. 300. 300. 300. 30…	16	FALSE	FALSE	FALSE	TRUE	2
Stark	20220201	0	87	27	1000	block	16.129	1.001	16	[ 0. 0. 0. 0. 0. 0. 0. 0. 0. 0. 0. 0. 0. 0. 0. 0. 0. 0. 0. 0. 0. 0. 0. 0. 0. 0. 0. 0. 0. 0. 0. 0. 0. 100. 100. 100. 100. 100. 100. 100. 100. 100. 100. 100. 100. 100. 100. 100. 100. 100. 100. 100. 100. 100. 100. 100. 100. 100. 100. 100. 100. 100. 100. 100. 100. 100. 100. 100. 100. 100. 100. 100. 100. 100. 100. 100. 100. 100. 100. 100. 100. 100. 100. 0. 0. 0. 0. 0. 0. 0. 0. 0. 0. 0. 0. 0. 0. 0. 0. …	16	TRUE	TRUE	FALSE	TRUE	2
Stark	20220201	0	87	26	1000	block	16.129	1.001	16	[ 0. 0. 0. 0. 0. 0. 0. 0. 0. 0. 0. 0. 0. 0. 0. 0. 0. 0. 0. 0. 0. 0. 0. 0. 0. 0. 0. 0. 0. 0. 0. 0. 0. 0. 0. 0. 0. 0. 0. 0. 0. 0. 0. 0. 0. 0. 0. 0. 0. 0. 0. 0. 0. 0. 0. 0. 0. 0. 0. 0. 0. 0. 0. 0. 0. 0. 0. 0. 0. 0. 0. 0. 0. 0. 0. 0. 0. 0. 0. 0. 0. 0. 0. 0. 0. 0. 0. 0. 0. 0. 0. 0. 0. 0. 0. 0. 0. 0. 0. 0. 0. 0. 0. 0. 0. 0. 0. 0. 0. 0. 0. 0. 0. 0. 0. 0. 0. 0. 0. 0. 0. 0. 0. 0. 0. 0. 0. 0. 0. 0. 0. 0. 0…	17	TRUE	TRUE	FALSE	TRUE	2
Stark	20220201	0	87	25	1000	block	16.129	1.001	16	[ 0. 0. 0. 0. 0. 0. 0. 0. 0. 0. 0. 0. 0. 0. 0. 0. 0. 0. 0. 0. 0. 0. 0. 0. 0. 0. 0. 0. 0. 0. 0. 0. 0. 0. 0. 0. 0. 0. 0. 0. 0. 0. 0. 0. 0. 0. 0. 0. 0. 0. 0. 0. 0. 0. 0. 0. 0. 0. 0. 0. 0. 0. 0. 0. 0. 0. 0. 0. 0. 0. 0. 0. 0. 0. 0. 0. 0. 0. 0. 0. 0. 0. 0. 100. 200. 200. 200. 300. 300. 300. 300. 300. 300. 300. 300. 300. 300. 300. 300. 300. 300. 300. 300. 300. 300. 300. 300. 300. 300. 300. 300. 300. 300…	16	TRUE	TRUE	FALSE	TRUE	2
Stark	20220201	0	87	32	1000	block	16.129	1.001	16	[ 0. 0. 0. 0. 0. 0. 0. 0. 0. 0. 0. 0. 0. 0. 0. 0. 0. 0. 0. 0. 0. 0. 0. 0. 0. 0. 0. 0. 0. 0. 0. 0. 0. 0. 0. 0. 0. 0. 0. 100. 100. 100. 100. 100. 100. 100. 100. 100. 100. 100. 100. 100. 100. 100. 100. 100. 100. 100. 100. 100. 100. 100. 100. 100. 100. 100. 100. 100. 100. 100. 100. 100. 100. 100. 100. 100. 100. 100. 100. 100. 100. 100. 100. 100. 100. 100. 100. 100. 100. 0. 0. 0. 0. 0. 0. 0. 0. 0. 0. …	16	TRUE	TRUE	FALSE	TRUE	2
Stark	20220201	0	87	24	1000	block	16.129	1.001	16	[ 0. 0. 0. 0. 0. 0. 0. 0. 0. 0. 0. 0. 0. 0. 0. 0. 0. 0. 0. 0. 0. 0. 0. 0. 0. 0. 0. 0. 0. 0. 0. 0. 0. 100. 100. 100. 100. 200. 200. 200. 200. 200. 200. 200. 200. 300. 300. 300. 300. 300. 300. 300. 400. 400. 400. 400. 400. 400. 400. 400. 400. 400. 400. 400. 400. 400. 400. 400. 400. 400. 400. 400. 400. 400. 400. 400. 400. 400. 400. 400. 400. 400. 400. 300. 300. 300. 300. 200. 200. 200. 200. 200. 200…	17	TRUE	TRUE	FALSE	TRUE	2
Stark	20220201	0	87	22	1000	block	16.129	1.001	16	[ 0. 0. 0. 0. 0. 0. 0. 0. 0. 0. 0. 0. 0. 0. 0. 0. 0. 0. 0. 0. 0. 0. 0. 0. 0. 0. 0. 0. 0. 0. 0. 0. 0. 0. 0. 0. 0. 0. 0. 0. 0. 0. 0. 0. 0. 0. 0. 0. 0. 0. 0. 0. 0. 0. 0. 0. 0. 0. 0. 0. 0. 0. 0. 0. 0. 0. 0. 0. 0. 0. 0. 0. 0. 0. 0. 0. 0. 0. 0. 0. 0. 0. 0. 0. 0. 0. 0. 0. 0. 0. 0. 0. 0. 0. 0. 0. 0. 0. 0. 0. 0. 0. 0. 0. 0. 0. 0. 0. 0. 0. 0. 0. 0. 0. 0. 0. 0. 0. 0. 0. 0. 0. 0. 0. 0. 0. 0. 0. 0. 0. 0. 0. 0…	17	TRUE	TRUE	FALSE	TRUE	2
Stark	20220201	0	87	21	1000	block	16.129	1.001	16	[ 0. 0. 0. 0. 0. 0. 0. 0. 0. 0. 0. 0. 0. 0. 0. 0. 0. 0. 0. 0. 0. 0. 0. 0. 0. 0. 0. 0. 0. 100. 100. 100. 100. 100. 100. 100. 100. 100. 100. 100. 100. 200. 200. 200. 200. 200. 200. 200. 200. 200. 200. 200. 200. 200. 200. 200. 200. 200. 200. 200. 200. 200. 200. 200. 200. 200. 200. 200. 200. 200. 200. 200. 200. 200. 200. 200. 200. 200. 200. 100. 100. 100. 100. 100. 100. 100. 100. 100. 200. 200. 200. …	17	TRUE	TRUE	FALSE	TRUE	2
Stark	20220201	0	87	20	1000	block	16.129	1.001	16	[ 0. 0. 0. 0. 0. 0. 0. 0. 0. 0. 0. 0. 0. 0. 0. 0. 0. 0. 0. 0. 0. 0. 0. 0. 0. 0. 0. 0. 0. 0. 0. 0. 0. 0. 0. 100. 100. 100. 100. 100. 100. 100. 100. 100. 100. 100. 100. 100. 100. 100. 100. 100. 100. 100. 100. 100. 100. 100. 100. 100. 100. 100. 100. 100. 100. 100. 100. 100. 100. 100. 100. 100. 100. 100. 100. 200. 200. 200. 200. 200. 200. 200. 200. 200. 200. 100. 100. 100. 100. 100. 100. 100. 100. 10…	16	FALSE	TRUE	FALSE	FALSE	2
Stark	20220201	0	87	19	1000	block	16.129	1.001	16	[ 0. 0. 0. 0. 0. 0. 0. 0. 0. 0. 0. 0. 0. 0. 0. 0. 0. 0. 0. 0. 0. 0. 0. 0. 0. 0. 0. 0. 0. 0. 0. 0. 0. 0. 0. 0. 0. 0. 0. 0. 0. 0. 0. 0. 0. 0. 0. 0. 0. 0. 0. 0. 0. 0. 0. 0. 0. 0. 0. 0. 100. 100. 100. 100. 100. 100. 100. 100. 100. 100. 100. 100. 100. 100. 100. 100. 100. 100. 100. 100. 100. 100. 100. 100. 100. 100. 100. 100. 100. 100. 100. 100. 100. 100. 100. 100. 100. 100. 100. 100. 100. 100. 100. 10…	17	TRUE	TRUE	FALSE	TRUE	2
Stark	20220201	0	87	18	1000	block	16.129	1.001	16	[ 0. 0. 0. 0. 0. 0. 0. 0. 0. 0. 0. 0. 0. 0. 0. 0. 0. 0. 0. 0. 0. 0. 0. 0. 0. 0. 0. 0. 0. 0. 0. 0. 0. 0. 0. 0. 0. 0. 0. 0. 0. 0. 0. 0. 0. 0. 0. 0. 0. 0. 0. 0. 0. 0. 0. 0. 0. 0. 0. 0. 0. 0. 0. 0. 0. 0. 0. 0. 0. 0. 0. 0. 0. 0. 0. 0. 0. 0. 0. 0. 0. 0. 0. 0. 0. 0. 0. 0. 0. 0. 0. 0. 0. 0. 0. 0. 0. 0. 0. 0. 0. 0. 0. 0. 0. 0. 0. 0. 0. 0. 0. 0. 0. 0. 0. 0. 0. 0. 0. 0. 0. 0. 0. 0. 0. 0. 0. 0. 0. 0. 0. 0. 0…	2	TRUE	FALSE	TRUE	FALSE	2
Stark	20220201	0	87	17	1000	block	16.129	1.001	16	[ 0. 0. 0. 0. 0. 0. 0. 0. 0. 0. 0. 0. 0. 0. 0. 0. 0. 0. 0. 0. 0. 0. 0. 0. 0. 0. 0. 0. 0. 0. 0. 0. 0. 0. 0. 0. 0. 0. 0. 0. 0. 0. 0. 0. 0. 0. 0. 0. 0. 0. 0. 0. 0. 0. 0. 0. 0. 0. 0. 0. 0. 0. 0. 0. 0. 0. 0. 0. 0. 0. 0. 0. 0. 0. 0. 0. 0. 0. 0. 0. 0. 0. 0. 0. 0. 0. 0. 0. 0. 0. 0. 0. 0. 0. 0. 0. 0. 0. 0. 0. 0. 0. 0. 0. 0. 0. 0. 0. 0. 0. 0. 0. 0. 0. 0. 0. 0. 0. 0. 0. 0. 0. 0. 0. 0. 0. 0. 0. 0. 0. 0. 0. 0…	1	TRUE	FALSE	TRUE	FALSE	2
Stark	20220201	0	87	23	1000	block	16.129	1.001	16	[ 0. 100. 100. 100. 100. 100. 100. 100. 100. 100. 100. 100. 100. 100. 100. 100. 100. 100. 100. 100. 100. 100. 100. 100. 100. 100. 100. 100. 100. 100. 100. 100. 100. 100. 100. 100. 100. 100. 100. 100. 100. 100. 100. 100. 100. 100. 100. 100. 100. 100. 0. 0. 0. 0. 0. 0. 0. 0. 0. 0. 0. 0. 0. 0. 0. 0. 0. 0. 0. 0. 0. 0. 0. 0. 0. 0. 0. 0. 0. 0. 0. 0. 0. 0. 0. 0. 0. 0. 0. 0. 0. 0. 0. 0. 0. 0. 0. 100. 100…	17	TRUE	TRUE	FALSE	TRUE	2
Stark	20220201	0	87	68	1000	block	16.129	1.001	16	[ 0. 0. 0. 0. 0. 0. 0. 0. 0. 0. 0. 0. 0. 0. 0. 0. 0. 0. 0. 0. 0. 0. 0. 0. 0. 0. 0. 0. 0. 0. 0. 0. 0. 0. 0. 0. 0. 0. 0. 0. 0. 0. 0. 0. 0. 0. 0. 0. 0. 0. 0. 0. 0. 0. 0. 0. 0. 0. 0. 0. 0. 0. 0. 0. 0. 0. 0. 0. 0. 0. 0. 0. 0. 0. 0. 0. 0. 0. 0. 0. 0. 0. 0. 0. 0. 0. 0. 0. 0. 0. 0. 0. 0. 0. 0. 0. 0. 0. 0. 0. 0. 0. 0. 0. 0. 0. 0. 0. 0. 0. 0. 0. 0. 0. 0. 0. 0. 0. 0. 0. 0. 0. 0. 0. 0. 0. 0. 0. 0. 0. 0. 0. 0…	1	FALSE	FALSE	FALSE	TRUE	2
Stark	20220201	0	87	56	1000	block	16.129	1.001	16	[ 0. 100. 100. 100. 100. 100. 100. 100. 100. 100. 100. 100. 100. 100. 100. 100. 100. 100. 100. 100. 100. 100. 100. 100. 100. 100. 100. 100. 100. 100. 100. 100. 100. 100. 100. 100. 100. 100. 100. 100. 100. 100. 100. 100. 100. 100. 100. 100. 100. 100. 0. 0. 0. 0. 0. 0. 0. 0. 0. 0. 0. 0. 0. 0. 0. 0. 0. 0. 0. 0. 0. 0. 0. 0. 0. 0. 0. 0. 0. 0. 0. 0. 0. 0. 0. 0. 0. 0. 0. 0. 0. 0. 0. 0. 0. 0. 0. 0. 0. 0.…	17	TRUE	TRUE	FALSE	TRUE	2
Stark	20220201	0	87	70	1000	block	16.129	1.001	16	[ 0. 0. 0. 0. 0. 0. 0. 0. 0. 0. 0. 0. 0. 0. 0. 0. 0. 0. 0. 0. 0. 0. 0. 0. 0. 0. 0. 0. 0. 0. 0. 0. 0. 0. 0. 0. 0. 0. 0. 0. 0. 0. 0. 0. 0. 0. 0. 0. 0. 0. 0. 0. 0. 0. 0. 0. 0. 0. 0. 0. 0. 0. 0. 0. 0. 0. 0. 0. 0. 0. 0. 0. 0. 0. 0. 0. 0. 0. 0. 0. 0. 0. 0. 0. 0. 0. 0. 0. 0. 0. 0. 0. 0. 0. 0. 0. 0. 0. 0. 0. 0. 0. 0. 0. 0. 0. 0. 0. 0. 0. 0. 0. 0. 0. 0. 0. 0. 0. 0. 0. 0. 0. 0. 0. 0. 0. 0. 0. 0. 0. 0. 0. 0…	1	TRUE	FALSE	TRUE	FALSE	2
Stark	20220201	0	87	69	1000	block	16.129	1.001	16	[ 0. 0. 0. 0. 0. 0. 0. 0. 0. 0. 0. 0. 0. 0. 0. 0. 0. 0. 0. 0. 0. 0. 0. 0. 0. 0. 0. 0. 0. 0. 0. 0. 0. 0. 0. 0. 0. 0. 0. 0. 0. 0. 0. 0. 0. 0. 0. 0. 0. 0. 0. 0. 0. 0. 0. 0. 0. 0. 0. 0. 0. 0. 0. 0. 0. 0. 0. 0. 0. 0. 0. 0. 0. 0. 0. 0. 0. 0. 0. 0. 0. 0. 0. 0. 0. 0. 0. 0. 0. 0. 0. 0. 0. 0. 0. 0. 0. 0. 0. 0. 0. 0. 0. 0. 0. 0. 0. 0. 0. 0. 0. 0. 0. 0. 0. 0. 0. 0. 0. 0. 0. 0. 0. 0. 0. 0. 0. 0. 0. 0. 0. 0. 0…	1	FALSE	FALSE	TRUE	TRUE	2
Stark	20220201	0	87	85	1000	block	16.129	1.001	16	[ 0. 0. 0. 0. 0. 0. 0. 0. 0. 0. 0. 0. 0. 0. 0. 0. 0. 0. 0. 0. 0. 0. 0. 0. 0. 0. 0. 0. 0. 0. 0. 0. 0. 0. 0. 0. 0. 0. 0. 0. 0. 0. 0. 0. 0. 0. 0. 0. 0. 0. 0. 0. 0. 0. 0. 0. 0. 0. 0. 0. 0. 0. 0. 0. 0. 0. 0. 0. 0. 0. 0. 0. 0. 0. 0. 0. 0. 0. 0. 0. 0. 0. 0. 0. 0. 0. 0. 0. 0. 0. 0. 0. 0. 0. 0. 0. 0. 0. 0. 0. 0. 0. 0. 0. 0. 0. 0. 0. 0. 0. 0. 0. 0. 0. 0. 0. 0. 0. 0. 0. 0. 0. 0. 0. 0. 0. 0. 0. 0. 0. 0. 0. 0…	17	FALSE	TRUE	FALSE	FALSE	2
Stark	20220201	0	87	84	1000	block	16.129	1.001	16	[ 0. 0. 0. 0. 0. 0. 0. 0. 0. 0. 0. 0. 0. 0. 0. 0. 0. 0. 0. 0. 0. 0. 0. 0. 0. 0. 0. 0. 0. 0. 0. 0. 0. 0. 0. 0. 0. 0. 0. 0. 0. 0. 0. 0. 0. 0. 0. 0. 0. 0. 0. 0. 0. 0. 0. 0. 0. 0. 0. 0. 0. 0. 0. 0. 0. 0. 0. 0. 0. 0. 0. 0. 0. 0. 0. 0. 0. 0. 0. 0. 0. 0. 0. 0. 0. 0. 0. 0. 0. 0. 0. 0. 0. 0. 0. 0. 0. 0. 0. 0. 0. 0. 0. 0. 0. 0. 0. 0. 0. 0. 0. 0. 0. 0. 0. 0. 0. 0. 0. 0. 0. 0. 0. 0. 0. 0. 0. 0. 0. 0. 0. 0. 0…	2	FALSE	FALSE	TRUE	TRUE	2
Stark	20220201	0	87	83	1000	block	16.129	1.001	16	[ 0. 0. 0. 0. 0. 0. 0. 0. 0. 0. 0. 0. 0. 0. 0. 0. 0. 0. 0. 0. 0. 0. 0. 0. 0. 0. 0. 0. 0. 0. 0. 0. 0. 0. 0. 0. 0. 0. 0. 0. 0. 0. 0. 0. 0. 0. 0. 0. 0. 0. 0. 0. 0. 0. 0. 0. 0. 0. 0. 0. 0. 0. 0. 0. 0. 0. 0. 0. 0. 0. 0. 0. 0. 0. 0. 0. 0. 0. 0. 0. 0. 0. 0. 0. 0. 0. 0. 0. 0. 0. 0. 0. 0. 0. 0. 0. 0. 0. 0. 0. 0. 0. 0. 0. 0. 0. 0. 0. 0. 0. 0. 0. 0. 0. 0. 0. 0. 0. 0. 0. 0. 0. 0. 0. 0. 0. 0. 0. 0. 0. 0. 0. 0…	2	FALSE	FALSE	TRUE	TRUE	2
Stark	20220201	0	87	82	1000	block	16.129	1.001	16	[ 0. 0. 0. 0. 0. 0. 0. 0. 0. 0. 0. 0. 0. 0. 0. 0. 0. 0. 0. 0. 0. 0. 0. 0. 0. 0. 0. 0. 0. 0. 0. 0. 0. 0. 0. 0. 0. 0. 0. 0. 0. 0. 0. 0. 0. 0. 0. 0. 0. 0. 0. 0. 0. 0. 0. 0. 0. 0. 0. 0. 0. 0. 0. 0. 0. 0. 0. 0. 0. 0. 0. 0. 0. 0. 0. 0. 0. 0. 0. 0. 0. 0. 0. 0. 0. 0. 0. 0. 0. 0. 0. 0. 0. 0. 0. 0. 0. 0. 0. 0. 0. 0. 0. 0. 0. 0. 0. 0. 0. 0. 0. 0. 0. 0. 0. 0. 0. 0. 0. 0. 0. 0. 0. 0. 0. 0. 0. 0. 0. 0. 0. 0. 0…	2	FALSE	FALSE	TRUE	TRUE	2
Stark	20220201	0	87	81	1000	block	16.129	1.001	16	[ 0. 0. 0. 0. 0. 0. 0. 0. 0. 0. 0. 0. 0. 0. 0. 0. 0. 0. 0. 0. 0. 0. 0. 0. 0. 0. 0. 0. 0. 0. 0. 0. 0. 0. 0. 0. 0. 0. 0. 0. 0. 0. 0. 0. 0. 0. 0. 0. 0. 0. 0. 0. 0. 0. 0. 0. 0. 0. 0. 0. 0. 0. 0. 0. 0. 0. 0. 0. 0. 0. 0. 0. 0. 0. 0. 0. 0. 0. 0. 0. 0. 0. 0. 0. 0. 0. 0. 0. 0. 0. 0. 0. 0. 0. 0. 0. 0. 0. 0. 0. 0. 0. 0. 0. 0. 0. 0. 0. 0. 0. 0. 0. 0. 0. 0. 0. 0. 0. 0. 0. 0. 0. 0. 0. 0. 0. 0. 0. 0. 0. 0. 0. 0…	1	FALSE	FALSE	TRUE	TRUE	2
Stark	20220201	0	87	86	1000	block	16.129	1.001	16	[ 0. 0. 0. 0. 0. 0. 0. 0. 0. 0. 0. 0. 0. 0. 0. 0. 0. 0. 0. 0. 0. 0. 0. 0. 0. 0. 0. 0. 0. 0. 0. 0. 0. 0. 0. 0. 0. 0. 0. 0. 0. 0. 0. 0. 0. 100. 100. 100. 100. 100. 100. 100. 100. 100. 100. 100. 100. 100. 100. 100. 100. 100. 100. 100. 100. 100. 100. 100. 100. 100. 100. 100. 100. 100. 100. 100. 100. 100. 100. 100. 100. 100. 100. 100. 100. 100. 100. 100. 200. 200. 200. 200. 200. 200. 200. 100. 100. 10…	17	FALSE	TRUE	FALSE	FALSE	2
Stark	20220201	0	87	79	1000	block	16.129	1.001	16	[ 0. 0. 0. 0. 0. 0. 0. 0. 0. 0. 0. 0. 0. 0. 0. 0. 0. 0. 0. 0. 0. 0. 0. 0. 0. 0. 0. 0. 0. 0. 0. 0. 0. 0. 0. 0. 0. 0. 0. 0. 0. 0. 0. 0. 0. 0. 0. 0. 0. 0. 0. 0. 0. 0. 0. 0. 0. 0. 0. 0. 100. 100. 100. 100. 100. 100. 100. 100. 200. 200. 200. 200. 200. 200. 200. 200. 200. 200. 200. 200. 200. 200. 200. 200. 200. 200. 200. 200. 200. 200. 200. 200. 200. 200. 200. 200. 200. 200. 200. 200. 200. 200. 200. 20…	17	TRUE	TRUE	FALSE	TRUE	2
Stark	20220201	0	87	80	1000	block	16.129	1.001	16	[ 0. 0. 0. 0. 0. 0. 0. 0. 0. 0. 0. 0. 0. 0. 0. 0. 0. 0. 0. 0. 0. 0. 0. 0. 0. 0. 0. 0. 0. 0. 0. 0. 0. 0. 0. 0. 0. 0. 0. 0. 0. 0. 0. 0. 0. 0. 0. 0. 0. 0. 0. 0. 0. 0. 0. 0. 0. 0. 0. 0. 0. 0. 0. 0. 0. 0. 0. 0. 0. 0. 0. 0. 0. 0. 0. 0. 0. 0. 0. 0. 0. 0. 0. 0. 0. 0. 0. 0. 0. 0. 0. 0. 0. 0. 0. 0. 0. 0. 0. 0. 0. 0. 0. 0. 0. 0. 0. 0. 0. 0. 0. 0. 0. 0. 0. 0. 0. 0. 0. 0. 0. 0. 0. 0. 0. 0. 0. 0. 0. 0. 0. 0. 0…	2	FALSE	FALSE	TRUE	TRUE	2
Stark	20220201	0	87	77	1000	block	16.129	1.001	16	[ 0. 0. 0. 0. 0. 0. 0. 0. 0. 0. 0. 0. 0. 0. 0. 0. 0. 0. 0. 0. 0. 0. 0. 0. 0. 0. 0. 0. 0. 0. 0. 0. 0. 0. 0. 0. 0. 0. 0. 0. 0. 0. 100. 100. 100. 100. 100. 100. 100. 200. 200. 200. 200. 200. 200. 200. 200. 200. 200. 200. 200. 200. 200. 200. 200. 200. 200. 200. 200. 200. 200. 200. 200. 200. 200. 200. 200. 200. 200. 200. 200. 200. 200. 200. 200. 200. 200. 200. 200. 200. 200. 200. 100. 100. 100. 200. 2…	16	TRUE	TRUE	FALSE	TRUE	2
Stark	20220201	0	87	76	1000	block	16.129	1.001	16	[ 0. 0. 0. 0. 0. 0. 0. 0. 100. 100. 100. 100. 100. 100. 100. 100. 100. 100. 100. 100. 100. 100. 100. 100. 100. 100. 100. 100. 100. 100. 100. 100. 100. 100. 100. 100. 100. 100. 100. 100. 100. 100. 100. 100. 100. 100. 100. 100. 100. 100. 100. 100. 100. 100. 100. 100. 100. 100. 0. 0. 0. 0. 0. 0. 0. 0. 0. 0. 0. 0. 0. 0. 0. 0. 0. 0. 0. 0. 0. 0. 0. 0. 0. 0. 0. 0. 0. 0. 0. 0. 0. 0. 0. 0. 0. 0. 0. 0. 0. …	16	FALSE	TRUE	FALSE	FALSE	2
Stark	20220201	0	87	75	1000	block	16.129	1.001	16	[ 0. 0. 0. 0. 0. 0. 0. 0. 0. 0. 0. 0. 0. 0. 0. 0. 0. 0. 0. 0. 0. 0. 0. 0. 0. 0. 0. 0. 0. 0. 0. 0. 0. 0. 0. 0. 0. 0. 0. 0. 0. 0. 0. 0. 0. 0. 0. 0. 0. 0. 0. 0. 0. 0. 0. 0. 0. 0. 0. 0. 0. 0. 0. 0. 0. 0. 0. 0. 0. 0. 0. 0. 0. 0. 0. 0. 0. 0. 0. 0. 0. 0. 0. 0. 0. 0. 0. 0. 0. 0. 0. 0. 0. 0. 0. 0. 0. 0. 0. 0. 0. 0. 0. 0. 0. 0. 0. 0. 0. 0. 0. 0. 0. 0. 0. 0. 0. 0. 0. 0. 0. 0. 0. 0. 0. 0. 0. 0. 0. 0. 0. 0. 0…	1	TRUE	FALSE	TRUE	FALSE	2
Stark	20220201	0	87	74	1000	block	16.129	1.001	16	[ 0. 0. 0. 0. 0. 0. 0. 0. 0. 0. 0. 0. 0. 0. 0. 0. 0. 0. 0. 0. 0. 0. 0. 0. 0. 0. 0. 0. 0. 0. 0. 0. 0. 0. 0. 0. 0. 0. 0. 0. 0. 0. 0. 0. 0. 0. 0. 0. 0. 0. 0. 0. 0. 0. 0. 0. 0. 0. 0. 0. 0. 0. 0. 0. 0. 0. 0. 0. 0. 0. 0. 0. 0. 0. 0. 0. 0. 0. 0. 0. 0. 0. 0. 0. 0. 0. 0. 0. 0. 0. 0. 0. 0. 0. 0. 0. 0. 0. 0. 0. 0. 0. 0. 0. 0. 0. 0. 0. 0. 0. 0. 0. 0. 0. 0. 0. 0. 0. 0. 0. 0. 0. 0. 0. 0. 0. 0. 0. 0. 0. 0. 0. 0…	1	TRUE	FALSE	TRUE	FALSE	2
Stark	20220201	0	87	73	1000	block	16.129	1.001	16	[ 0. 0. 0. 0. 0. 0. 0. 0. 0. 0. 0. 0. 0. 0. 0. 0. 0. 0. 0. 0. 0. 0. 0. 0. 0. 0. 0. 0. 0. 0. 0. 0. 0. 0. 0. 0. 0. 0. 0. 0. 0. 0. 0. 0. 0. 0. 0. 0. 0. 0. 0. 0. 0. 0. 0. 0. 0. 0. 0. 0. 0. 0. 0. 0. 0. 0. 0. 0. 0. 0. 0. 0. 0. 0. 0. 0. 0. 0. 0. 0. 0. 0. 0. 0. 0. 0. 0. 0. 0. 0. 0. 0. 0. 0. 0. 0. 0. 0. 0. 0. 0. 0. 0. 0. 0. 0. 0. 0. 0. 0. 0. 0. 0. 0. 0. 0. 0. 0. 0. 0. 0. 0. 0. 0. 0. 0. 0. 0. 0. 0. 0. 0. 0…	2	TRUE	FALSE	TRUE	FALSE	2
Stark	20220201	0	87	72	1000	block	16.129	1.001	16	[ 0. 0. 0. 0. 0. 0. 0. 0. 0. 0. 0. 0. 0. 0. 0. 0. 0. 0. 0. 0. 0. 0. 0. 0. 0. 0. 0. 0. 0. 0. 0. 0. 0. 0. 0. 0. 0. 0. 0. 0. 0. 0. 0. 0. 0. 0. 0. 0. 0. 0. 0. 0. 0. 0. 0. 0. 0. 0. 0. 0. 0. 0. 0. 0. 0. 0. 0. 0. 0. 0. 0. 0. 0. 0. 0. 0. 0. 0. 0. 0. 0. 0. 0. 0. 0. 0. 0. 0. 0. 0. 0. 0. 0. 0. 0. 0. 0. 0. 0. 0. 0. 0. 0. 0. 0. 0. 0. 0. 0. 0. 0. 0. 0. 0. 0. 0. 0. 0. 0. 0. 0. 0. 0. 0. 0. 0. 0. 0. 0. 0. 0. 0. 0…	2	TRUE	FALSE	TRUE	FALSE	2
Stark	20220201	0	87	71	1000	block	16.129	1.001	16	[ 0. 0. 0. 0. 0. 0. 0. 0. 0. 0. 0. 0. 0. 0. 0. 0. 0. 0. 0. 0. 0. 0. 0. 0. 0. 0. 100. 100. 100. 100. 100. 100. 100. 100. 100. 100. 100. 100. 100. 100. 100. 100. 100. 100. 100. 100. 100. 100. 100. 100. 100. 100. 100. 100. 100. 100. 100. 100. 100. 100. 100. 100. 100. 100. 100. 100. 100. 100. 100. 100. 100. 100. 100. 100. 100. 100. 0. 0. 0. 0. 0. 0. 0. 0. 0. 0. 0. 0. 0. 0. 0. 0. 0. 0. 0. 0. 0. 0. 0. …	1	TRUE	FALSE	TRUE	FALSE	2
Stark	20220201	0	87	78	1000	block	16.129	1.001	16	[ 0. 0. 0. 0. 0. 0. 0. 0. 0. 0. 0. 0. 0. 0. 0. 0. 0. 0. 0. 0. 0. 0. 0. 0. 0. 0. 0. 0. 0. 0. 0. 0. 0. 0. 0. 0. 0. 0. 100. 100. 100. 100. 100. 100. 100. 100. 100. 100. 100. 100. 100. 100. 100. 100. 100. 100. 100. 100. 100. 100. 100. 100. 100. 100. 100. 100. 100. 100. 100. 100. 100. 100. 100. 100. 100. 100. 100. 100. 100. 100. 100. 100. 100. 100. 100. 100. 100. 100. 0. 0. 0. 0. 0. 0. 0. 0. 100. 100.…	17	FALSE	TRUE	FALSE	FALSE	2
Stark	20220202	0	55	25	1000	block	16.129	1.001	16	[ 0. 0. 0. 0. 0. 0. 0. 0. 0. 0. 0. 0. 0. 0. 0. 0. 0. 0. 0. 0. 0. 0. 0. 0. 0. 0. 0. 0. 0. 0. 0. 0. 0. 0. 0. 0. 0. 0. 0. 0. 0. 0. 0. 0. 0. 0. 0. 0. 0. 0. 0. 0. 0. 0. 0. 0. 0. 0. 0. 0. 0. 0. 0. 0. 0. 0. 0. 0. 0. 0. 0. 0. 0. 0. 0. 0. 0. 0. 0. 0. 0. 0. 0. 0. 0. 0. 0. 0. 0. 0. 0. 0. 0. 0. 0. 0. 0. 0. 0. 0. 0. 0. 0. 0. 0. 0. 0. 0. 0. 0. 0. 0. 0. 0. 0. 0. 0. 0. 0. 0. 0. 0. 0. 0. 0. 0. 0. 0. 0. 0. 0. 0. 0…	16	FALSE	TRUE	FALSE	FALSE	3
Stark	20220202	0	55	26	1000	block	16.129	1.001	16	[ 0. 0. 0. 0. 0. 0. 0. 0. 0. 0. 0. 0. 0. 0. 0. 0. 0. 0. 0. 0. 0. 0. 0. 0. 0. 0. 0. 0. 0. 0. 0. 0. 0. 0. 0. 0. 0. 0. 0. 0. 0. 0. 0. 0. 0. 0. 0. 0. 0. 0. 0. 0. 0. 0. 0. 0. 0. 0. 0. 0. 0. 0. 0. 100. 100. 100. 100. 100. 100. 100. 100. 100. 100. 100. 100. 100. 100. 100. 100. 100. 100. 100. 100. 100. 100. 100. 100. 100. 100. 100. 100. 100. 100. 100. 100. 100. 100. 100. 100. 100. 100. 100. 100. 100. 100…	17	TRUE	TRUE	FALSE	TRUE	3
Stark	20220202	0	55	27	1000	block	16.129	1.001	16	[ 0. 0. 0. 0. 0. 0. 0. 0. 0. 0. 0. 0. 0. 0. 100. 100. 100. 100. 100. 100. 100. 100. 100. 100. 100. 100. 100. 100. 100. 100. 100. 100. 100. 100. 100. 100. 200. 200. 200. 200. 200. 200. 200. 200. 200. 200. 200. 200. 200. 200. 200. 200. 200. 200. 200. 200. 200. 200. 200. 200. 200. 200. 200. 200. 100. 100. 100. 100. 100. 100. 200. 200. 200. 200. 200. 200. 200. 200. 200. 200. 200. 200. 200. 200. 200. …	16	TRUE	TRUE	FALSE	TRUE	3
Stark	20220202	0	55	28	1000	block	16.129	1.001	16	[ 0. 0. 0. 0. 0. 0. 0. 0. 0. 0. 0. 0. 0. 0. 0. 0. 0. 0. 0. 0. 0. 0. 0. 0. 0. 0. 0. 0. 0. 0. 0. 0. 0. 0. 0. 0. 0. 0. 0. 0. 0. 0. 0. 0. 0. 0. 0. 0. 0. 0. 0. 0. 0. 0. 0. 0. 0. 0. 0. 0. 0. 0. 0. 100. 100. 100. 100. 100. 100. 100. 100. 100. 100. 100. 100. 100. 100. 100. 100. 100. 100. 100. 100. 100. 100. 100. 100. 100. 100. 100. 100. 100. 100. 100. 100. 100. 100. 100. 100. 100. 100. 100. 100. 100. 100…	17	FALSE	TRUE	FALSE	FALSE	3
Stark	20220202	0	55	34	1000	block	16.129	1.001	16	[ 0. 0. 0. 0. 0. 0. 0. 0. 0. 0. 0. 0. 0. 0. 0. 0. 0. 0. 0. 0. 0. 0. 0. 0. 0. 0. 0. 0. 0. 0. 0. 0. 0. 0. 0. 0. 0. 0. 0. 0. 0. 0. 0. 0. 0. 0. 0. 0. 0. 0. 0. 0. 0. 0. 0. 0. 0. 0. 0. 0. 0. 0. 0. 0. 0. 0. 0. 0. 0. 0. 0. 0. 0. 0. 0. 0. 0. 0. 0. 0. 0. 0. 0. 0. 0. 0. 0. 0. 0. 0. 0. 0. 0. 0. 0. 0. 0. 0. 0. 0. 0. 0. 0. 0. 0. 0. 0. 0. 0. 0. 0. 0. 0. 0. 0. 0. 0. 0. 0. 0. 0. 0. 0. 0. 0. 0. 0. 0. 0. 0. 0. 0. 0…	1	TRUE	FALSE	TRUE	FALSE	3
Stark	20220202	0	55	30	1000	block	16.129	1.001	16	[ 0. 0. 0. 0. 0. 0. 0. 0. 0. 0. 0. 0. 0. 0. 0. 0. 0. 0. 0. 0. 0. 100. 100. 100. 100. 100. 100. 100. 100. 100. 100. 100. 100. 100. 100. 100. 100. 100. 100. 100. 100. 100. 100. 100. 100. 100. 100. 100. 100. 100. 100. 100. 100. 100. 100. 100. 100. 100. 100. 100. 100. 100. 100. 100. 100. 100. 200. 200. 200. 200. 200. 100. 100. 100. 100. 100. 100. 100. 100. 100. 100. 100. 100. 100. 100. 100. 100. 100.…	17	FALSE	TRUE	FALSE	FALSE	3
Stark	20220202	0	55	31	1000	block	16.129	1.001	16	[ 0. 0. 0. 0. 0. 0. 0. 0. 0. 0. 0. 0. 0. 0. 0. 0. 0. 0. 0. 0. 0. 0. 0. 0. 0. 0. 0. 0. 0. 0. 0. 0. 0. 0. 0. 0. 0. 0. 0. 0. 0. 0. 0. 0. 0. 0. 0. 0. 0. 0. 0. 0. 100. 100. 100. 100. 100. 100. 100. 100. 100. 200. 200. 200. 200. 200. 200. 200. 200. 200. 200. 200. 200. 200. 200. 200. 200. 200. 200. 200. 200. 200. 200. 200. 200. 200. 200. 200. 200. 200. 200. 200. 200. 200. 200. 200. 200. 200. 200. 200. 2…	16	FALSE	TRUE	FALSE	FALSE	3
Stark	20220202	0	55	32	1000	block	16.129	1.001	16	[ 0. 0. 0. 0. 0. 0. 0. 0. 0. 0. 0. 0. 0. 0. 0. 0. 0. 0. 0. 0. 0. 0. 0. 0. 0. 0. 0. 0. 0. 0. 0. 0. 0. 0. 0. 0. 0. 0. 0. 0. 0. 0. 0. 0. 0. 0. 0. 0. 0. 0. 0. 0. 0. 0. 0. 0. 0. 0. 0. 0. 0. 100. 100. 100. 100. 100. 100. 200. 200. 200. 200. 200. 200. 200. 200. 200. 200. 200. 200. 200. 200. 200. 200. 200. 200. 200. 200. 200. 200. 200. 200. 200. 200. 200. 200. 200. 200. 200. 200. 200. 200. 200. 200. 200.…	17	FALSE	TRUE	FALSE	FALSE	3
Stark	20220202	0	55	33	1000	block	16.129	1.001	16	[ 0. 0. 0. 0. 0. 0. 0. 0. 0. 0. 0. 0. 0. 0. 0. 0. 0. 0. 0. 0. 0. 0. 0. 0. 0. 100. 100. 100. 100. 100. 100. 100. 100. 100. 100. 100. 100. 100. 100. 100. 100. 100. 100. 100. 100. 100. 100. 100. 100. 100. 100. 100. 100. 100. 100. 100. 100. 100. 100. 100. 100. 100. 100. 100. 100. 100. 100. 100. 100. 100. 100. 100. 100. 100. 100. 0. 0. 0. 0. 0. 0. 0. 0. 0. 0. 0. 0. 0. 100. 100. 100. 100. 100. 100. 100…	15	FALSE	TRUE	FALSE	FALSE	3
Stark	20220202	0	55	24	1000	block	16.129	1.001	16	[ 0. 0. 0. 0. 0. 0. 0. 0. 0. 0. 0. 0. 0. 0. 0. 0. 0. 0. 0. 0. 0. 0. 0. 0. 0. 0. 0. 0. 0. 0. 0. 0. 0. 0. 0. 0. 0. 0. 0. 0. 0. 0. 0. 0. 0. 0. 0. 0. 0. 0. 0. 0. 0. 0. 0. 0. 0. 0. 0. 0. 0. 0. 0. 0. 0. 0. 0. 0. 0. 0. 0. 0. 0. 0. 0. 100. 100. 100. 100. 100. 100. 100. 100. 100. 100. 100. 100. 100. 100. 100. 100. 100. 100. 100. 100. 100. 100. 200. 200. 200. 200. 200. 200. 200. 200. 200. 200. 200. 200. 20…	16	FALSE	TRUE	FALSE	FALSE	3
Stark	20220202	0	55	35	1000	block	16.129	1.001	16	[ 0. 0. 0. 0. 0. 0. 0. 0. 0. 0. 0. 0. 0. 0. 0. 0. 0. 0. 0. 0. 0. 0. 0. 0. 0. 0. 0. 0. 0. 0. 0. 0. 0. 0. 0. 0. 0. 0. 0. 0. 0. 0. 0. 0. 0. 0. 0. 0. 0. 0. 0. 0. 0. 0. 0. 0. 0. 0. 0. 0. 0. 0. 0. 0. 0. 0. 0. 0. 0. 0. 0. 0. 0. 0. 0. 0. 0. 0. 0. 0. 0. 0. 0. 0. 0. 0. 0. 0. 0. 0. 0. 0. 0. 0. 0. 0. 0. 0. 0. 0. 0. 0. 0. 0. 0. 0. 0. 0. 0. 0. 0. 0. 0. 0. 0. 0. 0. 0. 0. 0. 0. 0. 0. 0. 0. 0. 0. 0. 0. 0. 0. 0. 0…	1	TRUE	FALSE	TRUE	FALSE	3
Stark	20220202	0	55	36	1000	block	16.129	1.001	16	[ 0. 0. 0. 0. 0. 0. 0. 0. 0. 0. 0. 0. 0. 0. 0. 0. 0. 0. 0. 0. 0. 0. 0. 0. 0. 0. 0. 0. 0. 0. 0. 0. 0. 0. 0. 0. 0. 0. 0. 0. 0. 0. 0. 0. 0. 0. 0. 0. 0. 0. 0. 0. 0. 0. 0. 0. 0. 0. 0. 0. 0. 0. 0. 0. 0. 0. 0. 0. 0. 0. 0. 0. 0. 0. 0. 0. 0. 0. 0. 0. 0. 0. 0. 0. 0. 0. 0. 0. 0. 0. 0. 0. 0. 0. 0. 0. 0. 0. 0. 0. 0. 0. 0. 0. 0. 0. 0. 0. 0. 0. 0. 0. 0. 0. 0. 0. 0. 0. 0. 0. 0. 0. 0. 0. 0. 0. 0. 0. 0. 0. 0. 0. 0…	1	TRUE	FALSE	TRUE	FALSE	3
Stark	20220202	0	55	37	1000	block	16.129	1.001	16	[ 0. 0. 0. 0. 0. 0. 0. 0. 0. 0. 0. 0. 0. 0. 0. 0. 0. 0. 0. 0. 0. 0. 0. 0. 0. 0. 0. 0. 0. 0. 0. 0. 0. 0. 0. 0. 0. 0. 0. 0. 0. 0. 0. 0. 0. 0. 0. 0. 0. 0. 0. 0. 0. 0. 0. 0. 0. 0. 0. 0. 0. 0. 0. 0. 0. 0. 0. 0. 0. 0. 0. 0. 0. 0. 0. 0. 0. 0. 0. 0. 0. 0. 0. 0. 0. 0. 0. 0. 0. 0. 0. 0. 0. 0. 0. 0. 0. 0. 0. 0. 0. 0. 0. 0. 0. 0. 0. 0. 0. 0. 0. 0. 0. 0. 0. 0. 0. 0. 0. 0. 0. 0. 0. 0. 0. 0. 0. 0. 0. 0. 0. 0. 0…	2	TRUE	FALSE	TRUE	FALSE	3
Stark	20220202	0	55	29	1000	block	16.129	1.001	16	[ 0. 0. 0. 0. 0. 0. 0. 0. 0. 0. 0. 0. 0. 0. 0. 0. 0. 0. 0. 0. 0. 0. 0. 0. 0. 0. 0. 0. 0. 0. 0. 0. 0. 0. 0. 0. 0. 0. 0. 0. 0. 0. 0. 0. 0. 0. 0. 0. 0. 0. 0. 0. 0. 0. 0. 0. 0. 0. 0. 0. 0. 0. 0. 0. 0. 0. 0. 0. 0. 0. 0. 0. 0. 0. 0. 0. 0. 0. 0. 0. 0. 0. 0. 0. 0. 0. 100. 100. 100. 100. 100. 100. 100. 100. 100. 100. 100. 100. 100. 100. 100. 100. 100. 100. 100. 100. 100. 100. 100. 100. 100. 100. 100. 200.…	15	FALSE	TRUE	FALSE	FALSE	3
Stark	20220202	0	55	23	1000	block	16.129	1.001	16	[ 0. 0. 0. 0. 0. 0. 0. 0. 0. 0. 0. 0. 0. 0. 0. 0. 0. 0. 0. 0. 0. 0. 0. 0. 0. 0. 0. 0. 0. 0. 0. 0. 0. 0. 0. 0. 0. 0. 0. 0. 0. 0. 0. 0. 0. 0. 0. 0. 0. 0. 0. 0. 100. 100. 100. 100. 100. 100. 100. 100. 100. 100. 100. 100. 100. 100. 100. 100. 100. 100. 100. 100. 100. 100. 100. 100. 100. 100. 100. 100. 100. 100. 100. 100. 100. 100. 100. 100. 100. 100. 100. 100. 100. 100. 100. 100. 100. 100. 100. 100. 1…	16	FALSE	TRUE	FALSE	FALSE	3
Stark	20220202	0	55	16	1000	block	16.129	1.001	16	[ 0. 0. 0. 0. 0. 0. 0. 0. 0. 0. 0. 0. 0. 0. 0. 0. 0. 0. 0. 0. 0. 0. 0. 0. 0. 0. 0. 0. 0. 0. 0. 0. 0. 0. 0. 0. 0. 0. 0. 0. 0. 0. 0. 0. 0. 0. 0. 0. 0. 0. 0. 0. 0. 0. 0. 0. 0. 0. 0. 0. 0. 0. 0. 0. 0. 0. 0. 0. 0. 0. 0. 0. 0. 0. 0. 0. 0. 0. 0. 0. 0. 0. 0. 0. 0. 0. 0. 0. 0. 0. 0. 0. 0. 0. 0. 0. 0. 0. 0. 0. 0. 0. 0. 0. 0. 0. 0. 0. 0. 0. 0. 0. 0. 0. 0. 0. 0. 0. 0. 0. 0. 0. 0. 0. 0. 0. 0. 0. 0. 0. 0. 0. 0…	2	TRUE	FALSE	TRUE	FALSE	3
Stark	20220202	0	55	21	1000	block	16.129	1.001	16	[ 0. 0. 0. 0. 0. 0. 0. 0. 0. 0. 0. 0. 0. 0. 0. 0. 0. 0. 0. 0. 0. 0. 0. 0. 0. 0. 0. 0. 0. 0. 0. 0. 0. 0. 0. 0. 0. 0. 0. 0. 0. 0. 0. 0. 0. 0. 0. 0. 0. 0. 0. 0. 0. 0. 0. 0. 0. 0. 0. 0. 0. 0. 0. 0. 0. 0. 0. 0. 0. 0. 0. 0. 0. 100. 100. 100. 100. 100. 100. 100. 100. 200. 200. 200. 200. 200. 200. 200. 200. 200. 200. 200. 200. 200. 200. 200. 200. 200. 200. 200. 200. 200. 200. 200. 300. 300. 300. 300. 300…	16	FALSE	TRUE	FALSE	FALSE	3
Stark	20220202	0	55	11	1000	block	16.129	1.001	16	[ 0. 0. 0. 0. 0. 0. 0. 0. 0. 0. 0. 0. 0. 0. 0. 0. 0. 0. 0. 0. 0. 0. 0. 0. 0. 0. 0. 0. 0. 0. 0. 0. 0. 0. 0. 0. 0. 0. 0. 0. 0. 0. 0. 0. 0. 0. 0. 0. 0. 0. 0. 0. 0. 0. 0. 0. 0. 0. 0. 0. 0. 0. 0. 0. 0. 0. 0. 0. 0. 0. 0. 0. 0. 0. 0. 0. 0. 0. 0. 0. 0. 0. 0. 0. 0. 0. 0. 0. 0. 0. 0. 0. 0. 0. 0. 0. 0. 0. 0. 0. 0. 0. 0. 0. 0. 0. 0. 0. 0. 0. 0. 0. 0. 0. 0. 0. 0. 0. 0. 0. 0. 0. 0. 0. 0. 0. 0. 0. 0. 0. 0. 0. 0…	2	TRUE	FALSE	TRUE	FALSE	3
Stark	20220202	0	55	10	1000	block	16.129	1.001	16	[ 0. 0. 0. 0. 0. 0. 0. 0. 0. 0. 0. 0. 0. 0. 0. 0. 0. 0. 0. 0. 0. 0. 0. 0. 0. 0. 0. 0. 0. 0. 0. 0. 0. 0. 0. 0. 0. 0. 0. 0. 0. 0. 0. 0. 0. 0. 0. 0. 0. 0. 0. 0. 0. 0. 0. 0. 0. 0. 0. 0. 0. 0. 0. 0. 0. 0. 0. 0. 0. 0. 0. 0. 0. 0. 0. 0. 0. 0. 0. 0. 0. 0. 0. 0. 0. 0. 0. 0. 0. 0. 0. 0. 0. 0. 0. 0. 0. 0. 0. 0. 0. 0. 0. 0. 0. 0. 0. 0. 0. 0. 100. 100. 100. 100. 100. 100. 100. 100. 100. 100. 100. 100. 100. 10…	2	TRUE	FALSE	TRUE	FALSE	3
Stark	20220202	0	55	9	1000	block	16.129	1.001	16	[ 0. 0. 0. 0. 0. 0. 0. 0. 0. 0. 0. 0. 0. 0. 0. 0. 0. 0. 0. 0. 0. 0. 0. 100. 100. 100. 100. 100. 100. 100. 100. 100. 100. 100. 100. 100. 100. 100. 100. 100. 100. 100. 100. 100. 100. 100. 100. 100. 100. 100. 100. 100. 100. 100. 100. 100. 100. 100. 100. 100. 100. 100. 100. 100. 100. 100. 100. 100. 100. 100. 100. 100. 100. 0. 0. 0. 0. 0. 0. 0. 0. 0. 0. 0. 0. 0. 0. 0. 0. 0. 0. 0. 0. 0. 0. 0. 0. 0. 0. …	1	TRUE	FALSE	TRUE	FALSE	3
Stark	20220202	0	55	8	1000	block	16.129	1.001	16	[ 0. 0. 0. 0. 0. 0. 0. 0. 0. 0. 0. 0. 0. 0. 0. 0. 0. 0. 0. 0. 0. 0. 0. 0. 0. 0. 0. 0. 0. 0. 0. 0. 0. 0. 0. 0. 0. 0. 0. 0. 0. 0. 0. 0. 0. 0. 0. 0. 0. 0. 0. 0. 0. 0. 0. 0. 0. 0. 0. 0. 0. 0. 0. 0. 0. 0. 0. 0. 0. 0. 0. 0. 0. 0. 0. 0. 0. 0. 0. 0. 0. 0. 0. 0. 0. 0. 0. 0. 0. 0. 0. 0. 0. 0. 0. 0. 0. 0. 0. 0. 0. 0. 0. 0. 0. 0. 0. 0. 0. 0. 0. 0. 0. 0. 0. 0. 0. 0. 0. 0. 0. 0. 0. 0. 0. 0. 0. 0. 0. 0. 0. 0. 0…	1	TRUE	FALSE	TRUE	FALSE	3
Stark	20220202	0	55	7	1000	block	16.129	1.001	16	[ 0. 0. 0. 0. 0. 0. 0. 0. 0. 0. 0. 0. 0. 0. 0. 0. 0. 0. 0. 0. 0. 0. 0. 0. 0. 0. 0. 0. 0. 0. 0. 0. 0. 0. 0. 0. 0. 0. 0. 0. 0. 0. 0. 0. 0. 0. 0. 0. 0. 0. 0. 0. 0. 0. 0. 0. 0. 0. 0. 0. 0. 0. 0. 0. 0. 0. 0. 0. 0. 0. 0. 0. 0. 0. 0. 0. 0. 0. 0. 0. 0. 0. 0. 0. 0. 0. 0. 0. 0. 0. 0. 0. 0. 0. 0. 0. 0. 0. 0. 0. 0. 0. 0. 0. 0. 0. 0. 0. 0. 0. 0. 0. 0. 0. 0. 0. 0. 0. 0. 0. 100. 100. 100. 100. 100. 100. 100. 10…	1	FALSE	FALSE	TRUE	TRUE	3
Stark	20220202	0	55	6	1000	block	16.129	1.001	16	[ 0. 0. 0. 0. 0. 0. 0. 0. 0. 0. 0. 0. 0. 0. 0. 0. 0. 0. 0. 0. 0. 0. 0. 0. 0. 0. 0. 0. 0. 0. 0. 0. 0. 0. 0. 0. 0. 0. 0. 0. 0. 0. 0. 0. 0. 0. 0. 0. 0. 0. 0. 0. 0. 0. 0. 0. 0. 0. 0. 0. 0. 0. 0. 0. 0. 0. 0. 0. 0. 0. 0. 0. 0. 0. 0. 0. 0. 0. 0. 0. 0. 0. 0. 0. 0. 0. 0. 0. 0. 0. 0. 0. 0. 0. 0. 0. 0. 0. 0. 0. 0. 0. 0. 0. 0. 0. 0. 0. 0. 0. 0. 0. 0. 0. 0. 0. 0. 0. 0. 0. 0. 0. 0. 0. 0. 0. 0. 0. 0. 0. 0. 0. 0…	1	TRUE	FALSE	TRUE	FALSE	3
Stark	20220202	0	55	5	1000	block	16.129	1.001	16	[ 0. 0. 0. 0. 0. 0. 0. 0. 0. 0. 0. 0. 0. 0. 0. 0. 0. 0. 0. 0. 0. 0. 0. 0. 0. 0. 0. 0. 0. 0. 0. 0. 0. 0. 0. 0. 0. 0. 0. 0. 0. 0. 0. 0. 0. 0. 0. 0. 0. 0. 0. 0. 0. 0. 0. 0. 0. 0. 0. 0. 0. 0. 0. 0. 0. 0. 0. 0. 0. 0. 0. 0. 0. 0. 0. 0. 0. 0. 0. 0. 0. 0. 0. 0. 0. 0. 0. 0. 0. 0. 0. 0. 0. 0. 0. 0. 0. 0. 0. 0. 0. 0. 0. 0. 0. 0. 0. 0. 0. 0. 0. 0. 0. 0. 0. 0. 0. 0. 0. 0. 0. 0. 0. 0. 0. 0. 0. 0. 0. 0. 0. 0. 0…	2	TRUE	FALSE	TRUE	FALSE	3
Stark	20220202	0	55	4	1000	block	16.129	1.001	16	[ 0. 0. 0. 0. 0. 0. 0. 0. 0. 0. 0. 0. 0. 0. 0. 0. 0. 0. 0. 0. 0. 0. 0. 0. 0. 0. 0. 0. 0. 0. 0. 0. 0. 0. 0. 0. 0. 0. 0. 0. 0. 0. 0. 0. 0. 0. 0. 0. 0. 0. 0. 0. 0. 0. 0. 0. 0. 0. 0. 0. 0. 0. 0. 0. 0. 0. 0. 0. 0. 0. 0. 0. 0. 0. 0. 0. 0. 0. 0. 0. 0. 0. 0. 0. 0. 0. 0. 0. 0. 0. 0. 0. 0. 0. 0. 0. 0. 0. 0. 0. 0. 0. 0. 0. 0. 0. 0. 0. 0. 0. 0. 0. 0. 0. 0. 0. 0. 0. 0. 0. 0. 0. 0. 0. 0. 0. 0. 0. 0. 0. 0. 0. 0…	2	TRUE	FALSE	TRUE	FALSE	3
Stark	20220202	0	55	3	1000	block	16.129	1.001	16	[ 0. 0. 0. 0. 0. 0. 0. 0. 0. 0. 0. 0. 0. 0. 0. 0. 0. 0. 0. 0. 0. 0. 0. 0. 0. 0. 0. 0. 0. 0. 0. 0. 0. 0. 0. 0. 0. 0. 0. 0. 0. 0. 0. 0. 0. 0. 0. 0. 0. 0. 0. 0. 0. 0. 0. 0. 0. 0. 0. 0. 0. 0. 0. 0. 0. 0. 0. 0. 0. 0. 0. 0. 0. 0. 0. 0. 0. 0. 0. 0. 0. 0. 0. 0. 0. 0. 0. 0. 0. 0. 0. 0. 0. 0. 0. 0. 0. 0. 0. 0. 0. 0. 0. 0. 0. 0. 0. 0. 0. 0. 0. 0. 0. 0. 0. 0. 0. 0. 0. 0. 0. 0. 0. 0. 0. 0. 0. 0. 0. 0. 0. 0. 0…	1	FALSE	FALSE	TRUE	TRUE	3
Stark	20220202	0	55	2	1000	block	16.129	1.001	16	[ 0. 0. 0. 0. 0. 0. 0. 0. 0. 0. 0. 0. 0. 0. 0. 0. 0. 0. 0. 0. 0. 0. 0. 0. 0. 0. 0. 0. 0. 0. 0. 0. 0. 0. 0. 0. 0. 0. 0. 0. 0. 0. 0. 0. 0. 0. 0. 0. 0. 0. 0. 0. 0. 0. 0. 0. 0. 0. 0. 0. 0. 0. 0. 0. 0. 0. 0. 0. 0. 0. 0. 0. 0. 0. 0. 0. 0. 0. 0. 0. 0. 0. 0. 0. 0. 0. 0. 0. 0. 0. 0. 0. 0. 0. 0. 0. 0. 0. 0. 0. 0. 0. 0. 0. 0. 0. 0. 0. 0. 0. 0. 0. 0. 0. 0. 0. 0. 0. 0. 0. 0. 0. 0. 0. 0. 0. 0. 0. 0. 0. 0. 0. 0…	1	TRUE	FALSE	TRUE	FALSE	3
Stark	20220202	0	55	1	1000	block	16.129	1.001	16	[ 0. 0. 0. 0. 0. 0. 0. 0. 0. 0. 0. 0. 0. 0. 0. 0. 0. 0. 0. 0. 0. 0. 0. 0. 0. 0. 0. 0. 0. 0. 0. 0. 0. 0. 0. 0. 0. 0. 0. 0. 0. 0. 0. 0. 0. 0. 0. 0. 0. 0. 0. 0. 0. 0. 0. 0. 0. 0. 0. 0. 0. 0. 0. 0. 0. 0. 0. 0. 0. 0. 0. 0. 0. 0. 0. 0. 0. 0. 0. 0. 0. 0. 0. 0. 0. 0. 0. 0. 0. 0. 0. 0. 0. 0. 0. 0. 0. 0. 0. 0. 0. 0. 0. 0. 0. 0. 0. 0. 0. 0. 0. 0. 0. 0. 0. 0. 0. 0. 0. 0. 0. 0. 0. 0. 0. 0. 0. 0. 0. 0. 0. 0. 0…	2	TRUE	FALSE	TRUE	FALSE	3
Stark	20220202	0	55	0	1000	block	16.129	1.001	16	[ 0. 0. 0. 0. 0. 0. 0. 0. 0. 0. 0. 0. 0. 0. 0. 0. 0. 0. 0. 0. 0. 0. 0. 0. 0. 0. 0. 0. 0. 0. 0. 0. 0. 0. 0. 0. 0. 0. 0. 0. 0. 0. 0. 0. 0. 0. 0. 0. 0. 0. 0. 0. 0. 0. 0. 0. 0. 0. 0. 0. 0. 0. 0. 0. 0. 0. 0. 0. 0. 0. 0. 0. 0. 0. 0. 0. 0. 0. 0. 0. 0. 0. 0. 0. 0. 0. 0. 0. 0. 0. 0. 0. 0. 0. 0. 0. 0. 0. 0. 0. 0. 0. 0. 0. 0. 0. 0. 0. 0. 0. 0. 0. 0. 0. 0. 0. 0. 0. 0. 0. 0. 0. 0. 0. 0. 0. 0. 0. 0. 0. 0. 0. 0…	1	TRUE	FALSE	TRUE	FALSE	3
Stark	20220202	0	55	14	1000	block	16.129	1.001	16	[ 0. 0. 0. 0. 0. 0. 0. 0. 0. 0. 0. 0. 0. 0. 0. 0. 0. 0. 0. 0. 0. 0. 0. 0. 0. 0. 0. 0. 0. 0. 0. 0. 0. 0. 0. 0. 0. 0. 0. 0. 0. 0. 0. 0. 0. 0. 0. 0. 0. 0. 0. 0. 0. 0. 0. 0. 0. 0. 0. 0. 0. 0. 0. 0. 0. 0. 0. 0. 0. 0. 0. 0. 0. 0. 0. 0. 0. 0. 0. 0. 0. 0. 0. 0. 0. 0. 0. 0. 0. 0. 0. 0. 0. 0. 0. 0. 0. 0. 0. 0. 0. 0. 0. 0. 0. 0. 0. 0. 0. 0. 0. 0. 0. 0. 0. 0. 0. 0. 0. 0. 0. 0. 0. 0. 0. 0. 0. 0. 0. 0. 0. 0. 0…	2	TRUE	FALSE	TRUE	FALSE	3
Stark	20220202	0	55	15	1000	block	16.129	1.001	16	[ 0. 0. 0. 0. 0. 0. 0. 0. 0. 0. 0. 0. 0. 0. 0. 0. 0. 0. 0. 0. 0. 0. 0. 0. 0. 0. 0. 0. 0. 0. 0. 0. 0. 0. 0. 0. 0. 0. 0. 0. 0. 0. 0. 0. 0. 0. 0. 0. 0. 0. 0. 0. 0. 0. 0. 0. 0. 0. 0. 0. 0. 0. 0. 0. 0. 0. 0. 0. 0. 0. 0. 0. 0. 0. 0. 0. 0. 0. 0. 0. 0. 0. 0. 0. 0. 0. 0. 0. 0. 0. 0. 0. 0. 0. 0. 0. 0. 0. 0. 0. 0. 0. 0. 0. 0. 0. 0. 0. 0. 0. 0. 0. 0. 0. 0. 0. 0. 0. 0. 0. 0. 0. 0. 0. 0. 0. 0. 0. 0. 0. 0. 0. 0…	1	TRUE	FALSE	TRUE	FALSE	3
Stark	20220202	0	55	38	1000	block	16.129	1.001	16	[ 0. 0. 0. 0. 0. 0. 0. 0. 0. 0. 0. 0. 0. 0. 0. 0. 0. 0. 100. 100. 100. 100. 100. 100. 100. 100. 100. 100. 100. 100. 100. 100. 100. 100. 100. 100. 100. 100. 100. 100. 100. 100. 100. 100. 100. 100. 100. 100. 100. 100. 100. 100. 100. 100. 100. 100. 100. 100. 100. 100. 100. 100. 100. 100. 100. 100. 100. 100. 0. 0. 0. 0. 0. 0. 0. 0. 0. 0. 0. 0. 0. 0. 0. 0. 0. 0. 0. 0. 0. 0. 0. 0. 0. 0. 0. 0. 0. 0. 0. …	2	TRUE	FALSE	TRUE	FALSE	3
Stark	20220202	0	55	17	1000	block	16.129	1.001	16	[ 0. 0. 0. 0. 0. 0. 0. 0. 0. 0. 0. 0. 0. 0. 0. 0. 0. 0. 0. 0. 0. 0. 0. 0. 0. 0. 0. 0. 0. 0. 0. 0. 0. 0. 0. 0. 0. 0. 0. 0. 0. 0. 0. 0. 0. 0. 0. 0. 0. 0. 0. 0. 0. 0. 0. 0. 0. 0. 0. 0. 0. 0. 0. 0. 0. 0. 0. 0. 0. 0. 0. 0. 0. 0. 0. 0. 0. 0. 0. 0. 0. 0. 0. 0. 0. 0. 0. 0. 0. 0. 0. 0. 0. 0. 0. 0. 0. 0. 0. 0. 0. 0. 0. 0. 0. 0. 0. 0. 0. 0. 0. 0. 0. 0. 0. 0. 0. 0. 0. 0. 0. 0. 0. 0. 0. 0. 0. 0. 0. 0. 0. 0. 0…	1	TRUE	FALSE	TRUE	FALSE	3
Stark	20220202	0	55	18	1000	block	16.129	1.001	16	[ 0. 0. 0. 0. 0. 0. 0. 0. 0. 0. 0. 0. 0. 0. 0. 0. 0. 0. 0. 0. 0. 0. 0. 0. 0. 0. 0. 0. 0. 0. 0. 0. 0. 0. 0. 0. 0. 0. 0. 0. 0. 0. 0. 0. 0. 0. 0. 0. 0. 0. 0. 0. 0. 0. 0. 0. 0. 0. 0. 0. 0. 0. 0. 0. 0. 0. 0. 0. 0. 0. 0. 0. 0. 0. 0. 0. 0. 0. 0. 0. 0. 0. 0. 0. 0. 0. 0. 0. 0. 0. 0. 0. 0. 0. 0. 0. 0. 0. 0. 0. 0. 0. 0. 0. 0. 0. 0. 0. 0. 0. 0. 0. 0. 0. 0. 0. 0. 0. 0. 0. 0. 0. 0. 0. 0. 100. 100. 100. 100. 10…	16	FALSE	TRUE	FALSE	FALSE	3
Stark	20220202	0	55	19	1000	block	16.129	1.001	16	[ 0. 0. 0. 0. 0. 0. 0. 0. 0. 0. 0. 0. 0. 0. 0. 0. 0. 0. 0. 0. 0. 0. 0. 0. 0. 0. 0. 0. 0. 0. 0. 0. 0. 0. 0. 0. 0. 0. 0. 0. 0. 0. 0. 0. 0. 0. 0. 0. 0. 0. 0. 0. 0. 0. 0. 0. 0. 0. 0. 0. 0. 0. 0. 0. 0. 0. 0. 0. 0. 0. 0. 100. 100. 100. 100. 100. 100. 100. 100. 100. 100. 100. 100. 100. 100. 100. 100. 100. 100. 100. 100. 100. 100. 100. 100. 100. 100. 100. 100. 100. 100. 100. 100. 100. 100. 100. 100. 100.…	16	FALSE	TRUE	FALSE	FALSE	3
Stark	20220202	0	55	20	1000	block	16.129	1.001	16	[ 0. 0. 0. 0. 0. 0. 0. 0. 0. 0. 0. 0. 0. 0. 0. 0. 0. 0. 0. 0. 0. 0. 0. 0. 0. 0. 0. 0. 0. 0. 0. 100. 100. 100. 100. 100. 100. 100. 100. 100. 100. 100. 100. 100. 100. 100. 100. 100. 100. 100. 100. 100. 100. 100. 100. 100. 100. 100. 100. 100. 100. 100. 100. 100. 100. 100. 100. 100. 100. 100. 100. 100. 100. 100. 100. 100. 100. 100. 100. 100. 100. 0. 0. 0. 0. 0. 0. 0. 0. 0. 0. 0. 0. 0. 0. 0. 0. 0. 0. …	17	FALSE	TRUE	FALSE	FALSE	3
Stark	20220202	0	55	22	1000	block	16.129	1.001	16	[ 0. 0. 0. 0. 0. 0. 0. 0. 0. 0. 0. 0. 0. 0. 0. 0. 0. 0. 0. 0. 0. 0. 0. 0. 0. 0. 0. 0. 0. 0. 0. 0. 0. 0. 0. 0. 0. 0. 0. 0. 0. 0. 0. 0. 0. 0. 0. 0. 0. 0. 0. 0. 0. 0. 0. 0. 0. 0. 0. 0. 0. 0. 0. 0. 0. 0. 0. 100. 100. 100. 100. 100. 100. 100. 100. 100. 100. 100. 100. 100. 100. 100. 100. 100. 200. 200. 200. 200. 200. 200. 200. 200. 200. 200. 200. 200. 200. 200. 200. 200. 200. 200. 200. 200. 200. 200. 2…	16	FALSE	TRUE	FALSE	FALSE	3
Stark	20220202	0	55	39	1000	block	16.129	1.001	16	[ 0. 0. 0. 0. 0. 0. 0. 0. 0. 0. 0. 0. 0. 0. 0. 0. 0. 0. 0. 0. 0. 0. 0. 0. 0. 0. 0. 0. 0. 0. 0. 0. 0. 0. 0. 0. 0. 0. 0. 0. 0. 0. 0. 0. 0. 0. 0. 0. 0. 0. 0. 0. 0. 0. 0. 0. 0. 0. 0. 0. 0. 0. 0. 0. 0. 0. 0. 0. 0. 0. 0. 0. 0. 0. 0. 0. 0. 0. 0. 0. 0. 0. 0. 0. 0. 0. 0. 0. 0. 0. 0. 0. 0. 0. 0. 0. 0. 0. 0. 0. 0. 0. 0. 0. 0. 0. 0. 0. 0. 0. 0. 0. 0. 0. 0. 0. 0. 0. 0. 0. 0. 0. 0. 0. 0. 0. 0. 0. 0. 0. 0. 0. 0…	1	TRUE	FALSE	TRUE	FALSE	3
Stark	20220202	0	55	48	1000	block	16.129	1.001	16	[ 0. 0. 0. 0. 0. 0. 0. 0. 0. 0. 0. 0. 0. 0. 0. 0. 0. 0. 0. 0. 0. 0. 0. 0. 0. 0. 0. 0. 0. 0. 0. 0. 0. 0. 0. 0. 0. 0. 0. 0. 0. 0. 0. 0. 0. 0. 0. 0. 0. 0. 0. 0. 0. 0. 0. 0. 0. 0. 0. 0. 0. 0. 0. 0. 0. 0. 0. 0. 0. 0. 0. 0. 0. 0. 0. 0. 0. 0. 0. 0. 0. 0. 0. 0. 0. 0. 0. 0. 0. 0. 0. 0. 0. 0. 0. 0. 0. 0. 0. 0. 0. 0. 0. 0. 0. 0. 0. 0. 0. 0. 0. 0. 0. 0. 0. 0. 0. 0. 0. 0. 0. 0. 0. 0. 0. 0. 0. 0. 0. 0. 0. 0. 0…	2	TRUE	FALSE	TRUE	FALSE	3
Stark	20220202	0	55	41	1000	block	16.129	1.001	16	[ 0. 0. 0. 0. 0. 0. 0. 0. 0. 0. 0. 0. 0. 0. 0. 0. 0. 0. 0. 0. 0. 0. 0. 0. 0. 0. 0. 0. 0. 0. 0. 0. 0. 0. 0. 0. 0. 0. 0. 0. 0. 0. 0. 0. 0. 0. 0. 0. 0. 0. 0. 0. 0. 0. 0. 0. 0. 0. 0. 0. 0. 0. 0. 0. 0. 0. 0. 0. 0. 0. 0. 0. 0. 0. 0. 0. 0. 0. 0. 0. 0. 0. 0. 0. 0. 0. 0. 0. 0. 0. 0. 0. 0. 0. 0. 0. 0. 0. 0. 0. 0. 0. 0. 0. 0. 0. 0. 0. 0. 0. 0. 0. 0. 0. 0. 0. 0. 0. 0. 0. 0. 0. 0. 0. 0. 0. 0. 0. 0. 0. 0. 0. 0…	1	TRUE	FALSE	TRUE	FALSE	3
Stark	20220202	1	25	10	1000	block	16.129	1.001	16	[ 0. 0. 0. 0. 0. 0. 0. 0. 0. 0. 0. 0. 0. 0. 0. 0. 0. 0. 0. 0. 0. 0. 0. 0. 0. 0. 0. 0. 0. 100. 100. 100. 100. 100. 100. 100. 100. 100. 100. 100. 100. 100. 100. 100. 100. 100. 100. 100. 100. 100. 100. 100. 100. 100. 100. 100. 100. 100. 100. 100. 100. 100. 100. 100. 100. 100. 100. 100. 100. 100. 100. 100. 100. 100. 100. 100. 100. 100. 100. 0. 0. 0. 0. 0. 0. 0. 0. 0. 0. 0. 0. 0. 0. 0. 0. 0. 0. 0. 0. …	16	TRUE	TRUE	FALSE	TRUE	3
Stark	20220202	1	25	11	1000	block	16.129	1.001	16	[ 0. 0. 0. 0. 0. 0. 0. 0. 0. 0. 0. 0. 0. 0. 0. 0. 0. 0. 0. 0. 0. 0. 0. 0. 0. 0. 0. 0. 0. 0. 0. 0. 0. 0. 0. 0. 0. 0. 0. 0. 0. 0. 0. 0. 0. 0. 0. 0. 0. 0. 0. 100. 100. 100. 100. 100. 100. 100. 100. 100. 100. 100. 100. 100. 100. 100. 100. 100. 100. 100. 100. 100. 100. 100. 100. 100. 100. 100. 100. 100. 100. 100. 100. 100. 100. 100. 100. 100. 100. 100. 100. 100. 100. 100. 100. 100. 100. 100. 100. 100.…	16	TRUE	TRUE	FALSE	TRUE	3
Stark	20220202	1	25	12	1000	block	16.129	1.001	16	[ 0. 0. 0. 0. 0. 0. 0. 0. 0. 0. 0. 0. 0. 0. 0. 0. 0. 0. 0. 0. 0. 0. 0. 0. 0. 0. 0. 0. 0. 0. 0. 0. 0. 0. 0. 0. 0. 0. 0. 0. 0. 0. 0. 0. 0. 0. 0. 0. 0. 0. 0. 0. 0. 0. 0. 0. 0. 0. 0. 0. 0. 0. 0. 0. 0. 0. 0. 100. 100. 100. 100. 100. 200. 200. 200. 200. 200. 200. 200. 200. 200. 200. 200. 200. 200. 200. 200. 200. 200. 200. 200. 200. 200. 200. 200. 200. 200. 200. 200. 200. 200. 200. 200. 200. 200. 200. 2…	17	TRUE	TRUE	FALSE	TRUE	3
Stark	20220202	1	25	13	1000	block	16.129	1.001	16	[ 0. 0. 0. 0. 0. 0. 0. 0. 0. 0. 0. 0. 0. 0. 0. 0. 0. 0. 0. 0. 0. 0. 0. 0. 0. 0. 0. 0. 0. 0. 0. 0. 0. 0. 0. 0. 0. 0. 0. 0. 0. 0. 0. 0. 0. 0. 0. 0. 0. 0. 0. 0. 0. 0. 0. 0. 0. 0. 0. 0. 0. 0. 0. 0. 0. 0. 0. 0. 0. 0. 0. 0. 0. 0. 0. 0. 0. 0. 0. 0. 0. 0. 0. 0. 0. 0. 0. 0. 0. 0. 0. 0. 0. 0. 0. 0. 0. 0. 0. 0. 0. 0. 0. 0. 0. 0. 0. 0. 0. 0. 0. 0. 0. 0. 0. 0. 0. 0. 0. 0. 0. 0. 0. 0. 0. 0. 0. 0. 0. 0. 0. 0. 0…	1	FALSE	FALSE	TRUE	TRUE	3
Stark	20220202	1	25	14	1000	block	16.129	1.001	16	[ 0. 0. 0. 0. 0. 0. 0. 0. 0. 0. 0. 0. 0. 0. 0. 0. 0. 0. 0. 0. 0. 0. 0. 0. 0. 0. 0. 0. 0. 0. 0. 0. 0. 0. 0. 0. 0. 0. 0. 0. 0. 0. 0. 0. 0. 0. 0. 0. 0. 0. 0. 0. 0. 0. 0. 0. 0. 0. 0. 0. 0. 0. 0. 0. 0. 0. 0. 0. 0. 0. 0. 0. 0. 0. 0. 0. 0. 0. 0. 0. 0. 0. 0. 0. 0. 0. 0. 0. 0. 0. 0. 0. 0. 0. 0. 0. 0. 0. 0. 0. 0. 0. 0. 0. 0. 0. 0. 0. 0. 0. 0. 0. 0. 0. 0. 0. 0. 0. 0. 0. 0. 0. 0. 0. 0. 0. 0. 0. 0. 0. 0. 0. 0…	1	TRUE	FALSE	TRUE	FALSE	3
Stark	20220202	1	25	15	1000	block	16.129	1.001	16	[ 0. 0. 0. 0. 0. 0. 0. 0. 0. 0. 0. 0. 0. 0. 0. 0. 0. 0. 0. 0. 0. 0. 0. 0. 0. 0. 0. 0. 0. 0. 0. 0. 0. 0. 0. 0. 0. 0. 0. 0. 0. 0. 0. 0. 0. 0. 0. 0. 0. 0. 0. 0. 0. 0. 0. 0. 0. 0. 0. 0. 0. 0. 0. 0. 0. 0. 0. 0. 0. 0. 0. 0. 0. 0. 0. 0. 0. 0. 0. 0. 0. 0. 0. 0. 0. 0. 0. 0. 0. 0. 0. 0. 0. 0. 0. 0. 0. 0. 0. 0. 0. 0. 0. 0. 0. 0. 0. 0. 0. 0. 0. 0. 0. 0. 0. 0. 0. 0. 0. 0. 0. 0. 0. 0. 0. 0. 0. 0. 0. 0. 0. 0. 0…	1	TRUE	FALSE	TRUE	FALSE	3
Stark	20220202	1	25	16	1000	block	16.129	1.001	16	[ 0. 0. 0. 0. 0. 0. 0. 0. 0. 0. 0. 0. 0. 0. 0. 0. 0. 0. 0. 0. 0. 0. 0. 0. 0. 0. 0. 0. 0. 0. 0. 0. 0. 0. 0. 0. 0. 0. 0. 0. 0. 0. 0. 0. 0. 0. 0. 0. 0. 0. 0. 100. 100. 100. 100. 100. 100. 100. 100. 100. 100. 100. 100. 100. 100. 100. 100. 100. 100. 100. 100. 100. 100. 100. 100. 100. 100. 200. 200. 200. 200. 200. 200. 200. 200. 200. 200. 200. 200. 200. 200. 200. 200. 200. 300. 300. 300. 300. 300. 300.…	16	FALSE	TRUE	FALSE	FALSE	3
Stark	20220202	1	25	9	1000	block	16.129	1.001	16	[ 0. 0. 0. 0. 0. 0. 0. 0. 0. 0. 0. 0. 0. 0. 0. 0. 0. 0. 0. 0. 0. 0. 0. 100. 100. 100. 100. 100. 100. 100. 100. 100. 100. 100. 100. 100. 100. 100. 100. 100. 100. 100. 100. 100. 100. 100. 100. 100. 100. 100. 100. 100. 100. 100. 100. 100. 100. 100. 100. 100. 100. 100. 100. 100. 100. 100. 100. 100. 100. 100. 100. 100. 100. 0. 0. 0. 0. 0. 0. 0. 0. 0. 0. 0. 0. 0. 0. 0. 0. 0. 0. 0. 0. 0. 0. 0. 0. 0. 0. …	17	TRUE	TRUE	FALSE	TRUE	3
Stark	20220202	1	25	17	1000	block	16.129	1.001	16	[ 0. 0. 0. 0. 0. 0. 0. 0. 0. 0. 0. 0. 0. 0. 0. 0. 0. 0. 0. 0. 0. 0. 0. 0. 0. 0. 0. 0. 0. 0. 0. 0. 0. 0. 0. 0. 0. 0. 0. 0. 0. 0. 0. 0. 0. 0. 0. 0. 0. 0. 0. 0. 0. 0. 0. 0. 0. 0. 0. 0. 0. 0. 0. 0. 0. 100. 100. 100. 100. 100. 100. 100. 100. 100. 100. 100. 100. 100. 100. 100. 100. 100. 100. 100. 100. 100. 100. 100. 100. 100. 100. 100. 100. 100. 100. 100. 100. 100. 100. 100. 100. 100. 100. 100. 100. 10…	16	FALSE	TRUE	FALSE	FALSE	3
Stark	20220202	1	25	19	1000	block	16.129	1.001	16	[ 0. 0. 0. 0. 0. 0. 0. 0. 0. 0. 0. 0. 0. 100. 100. 100. 100. 100. 100. 100. 100. 100. 100. 100. 100. 100. 100. 100. 100. 100. 100. 100. 100. 200. 200. 200. 200. 200. 200. 200. 200. 200. 200. 200. 200. 200. 200. 200. 200. 200. 200. 200. 200. 200. 200. 200. 200. 200. 200. 200. 200. 200. 200. 100. 100. 100. 100. 100. 100. 100. 100. 100. 100. 100. 100. 100. 100. 100. 100. 100. 100. 100. 100. 100. 100…	15	FALSE	TRUE	FALSE	FALSE	3
Stark	20220202	1	25	20	1000	block	16.129	1.001	16	[ 0. 100. 100. 100. 100. 100. 200. 200. 200. 200. 200. 200. 200. 200. 200. 200. 200. 200. 200. 200. 200. 200. 200. 200. 200. 200. 200. 200. 200. 200. 200. 200. 200. 200. 200. 200. 200. 200. 200. 200. 200. 200. 200. 200. 200. 200. 200. 200. 200. 200. 200. 100. 100. 100. 100. 100. 0. 0. 0. 0. 0. 0. 0. 0. 0. 0. 0. 0. 0. 0. 0. 0. 0. 0. 0. 0. 0. 0. 0. 0. 0. 0. 0. 0. 0. 0. 0. 0. 0. 0. 0. 0. 0. 0. 0. 0.…	15	FALSE	TRUE	FALSE	FALSE	3
Stark	20220202	1	25	21	1000	block	16.129	1.001	16	[ 0. 0. 0. 0. 0. 0. 0. 0. 0. 0. 0. 0. 0. 0. 0. 0. 0. 0. 0. 0. 0. 0. 0. 0. 0. 0. 0. 0. 0. 0. 0. 0. 0. 0. 0. 0. 0. 0. 0. 0. 0. 0. 0. 0. 0. 0. 0. 0. 0. 0. 0. 0. 0. 0. 0. 0. 0. 0. 0. 0. 0. 0. 0. 0. 0. 0. 0. 0. 0. 0. 0. 0. 0. 0. 0. 0. 0. 0. 0. 0. 0. 0. 0. 0. 0. 0. 0. 0. 0. 0. 0. 0. 0. 0. 0. 0. 0. 0. 0. 0. 0. 0. 0. 0. 0. 0. 0. 0. 0. 0. 0. 0. 0. 0. 0. 0. 0. 0. 0. 0. 0. 0. 0. 0. 0. 0. 0. 0. 0. 0. 0. 0. 0…	16	FALSE	TRUE	FALSE	FALSE	3
Stark	20220202	1	25	22	1000	block	16.129	1.001	16	[ 0. 0. 0. 0. 0. 0. 0. 0. 0. 0. 0. 0. 0. 0. 0. 0. 0. 0. 0. 0. 0. 0. 0. 0. 0. 0. 0. 0. 0. 0. 0. 0. 0. 0. 0. 0. 0. 0. 0. 0. 0. 0. 0. 0. 0. 0. 0. 0. 0. 0. 0. 0. 0. 0. 0. 0. 0. 0. 0. 0. 0. 0. 0. 0. 0. 0. 0. 0. 0. 0. 0. 0. 0. 0. 0. 0. 0. 0. 0. 0. 0. 0. 0. 0. 0. 0. 0. 0. 0. 0. 0. 0. 0. 0. 0. 0. 0. 0. 0. 0. 0. 0. 0. 0. 0. 0. 0. 0. 0. 0. 0. 0. 0. 0. 0. 0. 0. 0. 0. 0. 0. 0. 0. 0. 0. 0. 0. 0. 0. 0. 0. 0. 0…	16	FALSE	TRUE	FALSE	FALSE	3
Stark	20220202	1	25	23	1000	block	16.129	1.001	16	[ 0. 0. 0. 0. 0. 0. 0. 0. 0. 0. 0. 0. 0. 0. 0. 0. 0. 0. 0. 0. 0. 0. 0. 0. 0. 0. 0. 0. 0. 0. 0. 0. 0. 0. 0. 0. 0. 0. 0. 0. 0. 0. 0. 0. 0. 0. 0. 0. 0. 0. 0. 0. 0. 0. 0. 0. 0. 0. 0. 0. 0. 0. 0. 0. 0. 0. 0. 0. 0. 0. 0. 0. 0. 0. 0. 0. 0. 0. 0. 0. 0. 0. 0. 0. 0. 0. 0. 0. 0. 0. 0. 0. 0. 0. 0. 0. 0. 0. 0. 0. 0. 0. 0. 0. 0. 0. 0. 0. 0. 0. 0. 0. 0. 0. 0. 0. 0. 0. 100. 100. 100. 100. 100. 100. 100. 100. 100…	16	FALSE	TRUE	FALSE	FALSE	3
Stark	20220202	1	25	24	1000	block	16.129	1.001	16	[ 0. 0. 0. 0. 0. 0. 0. 0. 0. 0. 0. 0. 0. 0. 0. 0. 0. 0. 0. 0. 0. 0. 0. 0. 0. 0. 0. 0. 0. 0. 0. 0. 0. 0. 0. 0. 0. 0. 0. 0. 0. 0. 0. 100. 100. 100. 100. 100. 100. 100. 100. 100. 100. 100. 100. 100. 100. 100. 100. 200. 200. 200. 300. 300. 300. 300. 300. 300. 300. 400. 400. 400. 400. 400. 400. 400. 400. 400. 400. 400. 400. 400. 400. 400. 400. 400. 400. 400. 400. 400. 400. 400. 400. 300. 300. 300. 300…	16	FALSE	TRUE	FALSE	FALSE	3
Stark	20220202	0	55	13	1000	block	16.129	1.001	16	[ 0. 0. 0. 0. 0. 0. 0. 0. 0. 0. 0. 0. 0. 0. 0. 0. 0. 0. 0. 0. 0. 0. 0. 0. 0. 0. 0. 0. 0. 0. 0. 0. 0. 0. 0. 0. 0. 0. 0. 0. 0. 0. 0. 0. 0. 0. 0. 0. 0. 0. 0. 0. 0. 0. 0. 0. 0. 0. 0. 0. 0. 0. 0. 0. 0. 0. 0. 0. 0. 0. 0. 0. 0. 0. 0. 0. 0. 0. 0. 0. 0. 0. 0. 0. 0. 0. 0. 0. 0. 0. 0. 0. 0. 0. 0. 0. 0. 0. 0. 0. 0. 0. 0. 0. 0. 0. 0. 0. 0. 0. 0. 0. 0. 0. 0. 0. 0. 0. 0. 0. 0. 0. 0. 0. 0. 0. 0. 0. 0. 0. 0. 0. 0…	1	TRUE	FALSE	TRUE	FALSE	3
Stark	20220202	1	25	18	1000	block	16.129	1.001	16	[ 0. 0. 0. 0. 0. 0. 0. 0. 0. 0. 0. 0. 0. 0. 0. 0. 0. 0. 0. 0. 0. 0. 0. 0. 0. 0. 0. 100. 100. 100. 100. 100. 100. 100. 100. 100. 100. 100. 100. 100. 100. 100. 100. 100. 100. 100. 100. 100. 100. 100. 100. 100. 100. 100. 100. 100. 100. 100. 100. 100. 100. 100. 100. 100. 100. 100. 100. 100. 100. 200. 200. 200. 200. 200. 200. 200. 200. 100. 100. 100. 100. 100. 100. 100. 100. 100. 100. 100. 100. 100. 1…	17	FALSE	TRUE	FALSE	FALSE	3
Stark	20220202	0	55	40	1000	block	16.129	1.001	16	[ 0. 0. 0. 0. 0. 0. 0. 0. 0. 0. 0. 0. 0. 0. 0. 0. 0. 0. 0. 0. 0. 0. 0. 0. 0. 0. 0. 0. 0. 0. 0. 0. 0. 0. 0. 0. 0. 0. 0. 0. 0. 0. 0. 0. 0. 0. 0. 0. 0. 0. 0. 0. 0. 0. 0. 0. 0. 0. 0. 0. 0. 0. 0. 0. 0. 0. 0. 0. 0. 0. 0. 0. 0. 0. 0. 0. 0. 0. 0. 0. 0. 0. 0. 0. 0. 0. 0. 0. 0. 0. 0. 0. 0. 0. 0. 0. 0. 0. 0. 0. 0. 0. 0. 0. 0. 0. 0. 0. 0. 0. 0. 0. 0. 0. 0. 0. 0. 0. 0. 0. 0. 0. 0. 0. 0. 0. 0. 0. 0. 0. 0. 0. 0…	2	TRUE	FALSE	TRUE	FALSE	3
Stark	20220202	1	25	8	1000	block	16.129	1.001	16	[ 0. 0. 0. 0. 0. 0. 0. 0. 0. 0. 0. 0. 0. 0. 0. 0. 0. 0. 0. 0. 0. 0. 0. 0. 0. 0. 0. 0. 0. 0. 0. 0. 0. 0. 0. 0. 0. 0. 0. 0. 0. 0. 0. 0. 0. 0. 0. 0. 0. 0. 0. 0. 0. 0. 0. 0. 0. 0. 0. 0. 0. 0. 0. 0. 0. 0. 0. 0. 0. 0. 0. 0. 0. 0. 0. 0. 0. 0. 0. 0. 0. 0. 0. 0. 0. 0. 0. 0. 0. 0. 0. 0. 0. 0. 0. 0. 0. 0. 0. 0. 0. 0. 0. 0. 0. 0. 0. 0. 0. 0. 0. 0. 0. 0. 0. 0. 0. 0. 0. 0. 0. 0. 0. 0. 0. 0. 0. 0. 0. 0. 0. 0. 0…	1	FALSE	FALSE	TRUE	TRUE	3
Stark	20220202	1	25	6	1000	block	16.129	1.001	16	[ 0. 0. 0. 0. 0. 0. 0. 0. 0. 0. 0. 0. 0. 0. 0. 0. 0. 0. 0. 0. 0. 0. 0. 0. 0. 0. 0. 0. 0. 0. 0. 0. 0. 0. 0. 0. 0. 0. 0. 0. 0. 0. 0. 0. 0. 0. 0. 0. 0. 0. 0. 0. 0. 0. 0. 0. 0. 0. 0. 0. 0. 0. 0. 0. 0. 0. 0. 0. 0. 0. 0. 0. 0. 0. 0. 0. 0. 0. 0. 0. 0. 0. 0. 0. 0. 0. 0. 0. 0. 0. 0. 0. 0. 0. 0. 0. 0. 0. 0. 0. 0. 0. 0. 0. 0. 0. 0. 0. 0. 0. 0. 0. 0. 0. 0. 0. 0. 0. 0. 0. 0. 0. 0. 0. 0. 0. 0. 0. 0. 0. 0. 0. 0…	1	FALSE	FALSE	TRUE	TRUE	3
Stark	20220202	0	55	42	1000	block	16.129	1.001	16	[ 0. 0. 0. 0. 0. 0. 0. 0. 0. 0. 0. 0. 0. 0. 0. 0. 0. 0. 0. 0. 0. 0. 0. 0. 0. 0. 0. 0. 0. 0. 0. 0. 0. 0. 0. 0. 0. 0. 0. 0. 0. 0. 0. 0. 0. 0. 0. 0. 0. 0. 0. 0. 0. 0. 0. 0. 0. 0. 0. 0. 0. 0. 0. 0. 0. 0. 0. 0. 0. 0. 0. 0. 0. 0. 0. 0. 0. 0. 0. 0. 0. 0. 0. 0. 0. 0. 0. 0. 0. 0. 0. 0. 0. 0. 0. 0. 0. 0. 0. 0. 0. 0. 0. 0. 0. 0. 0. 0. 0. 0. 0. 0. 0. 0. 0. 0. 0. 0. 0. 0. 0. 0. 0. 0. 0. 0. 0. 0. 0. 0. 0. 0. 0…	1	TRUE	FALSE	TRUE	FALSE	3
Stark	20220202	0	55	43	1000	block	16.129	1.001	16	[ 0. 0. 0. 0. 0. 0. 0. 0. 0. 0. 0. 0. 0. 0. 0. 0. 0. 0. 0. 0. 0. 0. 0. 0. 0. 0. 0. 0. 0. 0. 0. 0. 0. 0. 0. 0. 0. 0. 0. 0. 0. 0. 0. 0. 0. 0. 0. 0. 0. 0. 0. 0. 0. 0. 0. 0. 0. 0. 0. 0. 0. 0. 0. 0. 0. 0. 0. 0. 0. 0. 0. 0. 0. 0. 0. 0. 0. 0. 0. 0. 0. 0. 0. 0. 0. 0. 0. 0. 0. 0. 0. 0. 0. 0. 0. 0. 0. 0. 0. 0. 0. 0. 0. 0. 0. 0. 0. 0. 0. 0. 0. 0. 0. 0. 0. 0. 0. 0. 0. 0. 0. 0. 0. 0. 0. 0. 0. 0. 0. 0. 0. 0. 0…	1	TRUE	FALSE	TRUE	FALSE	3
Stark	20220202	0	55	44	1000	block	16.129	1.001	16	[ 0. 0. 0. 0. 0. 0. 0. 0. 0. 0. 0. 0. 0. 0. 0. 0. 0. 0. 0. 0. 0. 0. 0. 0. 0. 0. 0. 0. 0. 0. 0. 0. 0. 0. 0. 0. 0. 0. 0. 0. 0. 0. 0. 0. 0. 0. 0. 0. 0. 0. 0. 0. 0. 0. 0. 0. 0. 0. 0. 0. 0. 0. 0. 0. 0. 0. 0. 0. 0. 0. 0. 0. 0. 0. 0. 0. 0. 0. 0. 0. 0. 0. 0. 0. 0. 0. 0. 0. 0. 0. 0. 0. 0. 0. 0. 0. 0. 0. 0. 0. 0. 0. 0. 0. 0. 0. 0. 0. 0. 0. 0. 0. 0. 0. 0. 0. 0. 0. 0. 0. 0. 0. 0. 0. 0. 0. 0. 0. 0. 0. 0. 0. 0…	1	TRUE	FALSE	TRUE	FALSE	3
Stark	20220202	0	55	45	1000	block	16.129	1.001	16	[ 0. 0. 0. 0. 0. 0. 0. 0. 0. 0. 0. 0. 0. 0. 0. 0. 0. 0. 0. 0. 0. 0. 0. 0. 0. 0. 0. 0. 0. 0. 0. 0. 0. 0. 0. 0. 0. 0. 0. 0. 0. 0. 0. 0. 0. 0. 0. 0. 0. 0. 0. 0. 0. 0. 0. 0. 0. 0. 0. 0. 0. 0. 0. 0. 0. 0. 0. 0. 0. 0. 0. 0. 0. 0. 0. 0. 0. 0. 0. 0. 0. 0. 0. 0. 0. 0. 0. 0. 0. 0. 0. 0. 0. 0. 0. 0. 0. 0. 0. 0. 0. 0. 0. 0. 0. 0. 0. 0. 0. 0. 0. 0. 0. 0. 0. 0. 0. 0. 0. 0. 0. 0. 0. 0. 0. 0. 0. 0. 0. 0. 0. 0. 0…	2	TRUE	FALSE	TRUE	FALSE	3
Stark	20220202	0	55	46	1000	block	16.129	1.001	16	[ 0. 0. 0. 0. 0. 0. 0. 0. 0. 0. 0. 0. 0. 0. 0. 0. 0. 0. 0. 0. 0. 0. 0. 0. 0. 0. 0. 0. 0. 0. 0. 0. 0. 0. 0. 0. 0. 0. 0. 0. 0. 0. 0. 0. 0. 0. 0. 0. 0. 0. 0. 0. 0. 0. 0. 0. 0. 0. 0. 0. 0. 0. 0. 0. 0. 0. 0. 0. 0. 0. 0. 0. 0. 0. 0. 0. 0. 0. 0. 0. 0. 0. 0. 0. 0. 0. 0. 0. 0. 0. 0. 0. 0. 0. 0. 0. 0. 0. 0. 0. 0. 0. 0. 0. 0. 0. 0. 0. 0. 0. 0. 0. 0. 0. 0. 0. 0. 0. 0. 0. 0. 0. 0. 0. 0. 0. 0. 0. 0. 0. 0. 0. 0…	1	TRUE	FALSE	TRUE	FALSE	3
Stark	20220202	0	55	47	1000	block	16.129	1.001	16	[ 0. 0. 0. 0. 0. 0. 0. 0. 0. 0. 0. 0. 0. 0. 0. 0. 100. 100. 100. 100. 100. 100. 100. 100. 100. 100. 100. 100. 100. 100. 100. 100. 100. 100. 100. 100. 100. 100. 100. 100. 100. 100. 100. 100. 100. 100. 100. 100. 100. 100. 100. 100. 100. 100. 100. 100. 100. 100. 100. 100. 100. 100. 100. 100. 100. 100. 0. 0. 0. 0. 0. 0. 0. 0. 0. 0. 0. 0. 0. 0. 0. 0. 0. 0. 0. 0. 0. 0. 0. 0. 0. 0. 0. 0. 0. 0. 0. 0. 0. …	1	TRUE	FALSE	TRUE	FALSE	3
Stark	20220202	0	55	49	1000	block	16.129	1.001	16	[ 0. 0. 0. 0. 0. 0. 0. 0. 0. 0. 0. 0. 0. 0. 0. 0. 0. 0. 0. 0. 0. 0. 0. 0. 0. 0. 0. 0. 0. 0. 0. 0. 0. 0. 0. 0. 0. 0. 0. 0. 0. 0. 0. 0. 0. 0. 0. 0. 0. 0. 0. 0. 0. 0. 0. 0. 0. 0. 0. 0. 0. 0. 0. 0. 0. 0. 0. 0. 100. 100. 100. 100. 100. 100. 100. 100. 100. 100. 100. 100. 100. 100. 100. 100. 100. 100. 100. 100. 100. 100. 100. 100. 100. 100. 100. 100. 100. 100. 100. 100. 100. 100. 100. 100. 100. 100. 100…	16	TRUE	TRUE	FALSE	TRUE	3
Stark	20220202	1	25	7	1000	block	16.129	1.001	16	[ 0. 0. 0. 0. 0. 0. 0. 0. 0. 0. 0. 0. 0. 0. 0. 0. 0. 0. 0. 0. 0. 0. 0. 0. 0. 0. 0. 0. 0. 0. 0. 0. 0. 0. 0. 0. 0. 0. 0. 0. 0. 0. 0. 0. 0. 0. 0. 0. 0. 0. 0. 0. 0. 0. 0. 0. 0. 0. 0. 0. 0. 0. 0. 0. 0. 0. 0. 0. 0. 0. 0. 0. 0. 0. 0. 0. 0. 0. 0. 0. 0. 0. 0. 0. 0. 0. 0. 0. 0. 0. 0. 0. 0. 0. 0. 0. 0. 0. 0. 0. 0. 0. 0. 0. 0. 0. 0. 0. 0. 0. 0. 0. 0. 0. 0. 0. 0. 0. 0. 0. 0. 0. 0. 0. 0. 0. 0. 0. 0. 0. 0. 0. 0…	2	FALSE	FALSE	TRUE	TRUE	3
Stark	20220202	0	55	50	1000	block	16.129	1.001	16	[ 0. 0. 0. 0. 0. 0. 0. 0. 0. 0. 0. 0. 0. 0. 0. 0. 0. 0. 0. 0. 0. 0. 0. 0. 0. 100. 100. 100. 200. 200. 200. 200. 200. 200. 200. 200. 200. 200. 200. 200. 200. 200. 200. 200. 200. 200. 200. 200. 200. 200. 200. 200. 200. 200. 200. 200. 200. 200. 200. 200. 200. 200. 200. 200. 200. 200. 200. 200. 200. 200. 200. 200. 200. 200. 200. 100. 100. 100. 0. 0. 0. 0. 0. 0. 0. 0. 0. 0. 0. 0. 0. 0. 0. 0. 0. 0. 0. …	16	TRUE	TRUE	FALSE	TRUE	3
Stark	20220202	0	55	52	1000	block	16.129	1.001	16	[ 0. 0. 0. 0. 0. 0. 0. 0. 0. 0. 0. 0. 0. 0. 0. 0. 0. 0. 0. 0. 0. 0. 0. 0. 0. 0. 0. 0. 0. 0. 0. 0. 0. 0. 0. 0. 0. 0. 0. 0. 0. 0. 0. 0. 0. 0. 0. 0. 0. 0. 0. 0. 0. 0. 0. 0. 0. 0. 0. 0. 0. 0. 0. 0. 0. 100. 100. 100. 100. 100. 100. 100. 100. 100. 100. 100. 100. 100. 100. 100. 100. 100. 100. 100. 100. 100. 100. 100. 100. 100. 100. 100. 100. 100. 100. 100. 100. 100. 100. 100. 100. 100. 100. 100. 100. 10…	16	TRUE	TRUE	FALSE	TRUE	3
Stark	20220202	1	25	0	1000	block	16.129	1.001	16	[ 0. 0. 0. 0. 0. 0. 0. 0. 0. 0. 0. 0. 0. 0. 0. 0. 0. 0. 0. 0. 0. 0. 0. 0. 100. 100. 100. 100. 100. 100. 100. 100. 100. 100. 100. 100. 100. 100. 100. 100. 100. 100. 100. 100. 100. 100. 100. 100. 100. 100. 100. 100. 100. 200. 200. 200. 200. 200. 200. 200. 200. 200. 200. 200. 200. 200. 200. 200. 200. 200. 200. 200. 200. 200. 100. 100. 100. 100. 100. 100. 100. 100. 100. 100. 100. 100. 100. 100. 100. …	17	TRUE	TRUE	FALSE	TRUE	3
Stark	20220202	1	25	1	1000	block	16.129	1.001	16	[ 0. 0. 0. 0. 0. 0. 0. 0. 0. 0. 0. 0. 0. 0. 0. 0. 0. 0. 0. 0. 0. 0. 0. 0. 0. 0. 0. 0. 0. 0. 0. 0. 0. 0. 0. 0. 100. 100. 200. 200. 200. 200. 200. 200. 200. 200. 200. 200. 200. 200. 200. 200. 200. 200. 200. 200. 200. 300. 300. 300. 300. 300. 300. 300. 300. 300. 300. 300. 300. 300. 300. 300. 300. 300. 300. 300. 300. 300. 300. 300. 300. 300. 300. 300. 300. 300. 200. 200. 100. 100. 100. 100. 100. 100.…	17	TRUE	TRUE	FALSE	TRUE	3
Stark	20220202	1	25	2	1000	block	16.129	1.001	16	[ 0. 0. 0. 0. 0. 0. 0. 0. 0. 0. 0. 0. 0. 0. 0. 0. 0. 0. 0. 0. 0. 0. 0. 0. 0. 0. 0. 0. 0. 0. 0. 0. 0. 0. 0. 0. 0. 0. 0. 0. 100. 100. 100. 100. 100. 100. 100. 100. 100. 100. 100. 100. 100. 100. 100. 100. 100. 100. 100. 100. 100. 100. 100. 100. 100. 100. 100. 100. 100. 100. 100. 100. 100. 100. 100. 100. 100. 100. 100. 100. 100. 100. 100. 100. 100. 100. 100. 100. 100. 100. 0. 0. 0. 0. 0. 0. 0. 0. 0. …	16	TRUE	TRUE	FALSE	TRUE	3
Stark	20220202	1	25	3	1000	block	16.129	1.001	16	[ 0. 0. 0. 0. 0. 0. 0. 0. 0. 0. 0. 0. 0. 0. 0. 0. 0. 0. 0. 0. 0. 0. 0. 0. 0. 0. 0. 0. 0. 0. 0. 0. 0. 0. 0. 0. 0. 0. 0. 0. 0. 0. 0. 0. 0. 0. 0. 0. 0. 0. 0. 0. 0. 0. 0. 0. 0. 0. 0. 0. 100. 100. 100. 100. 200. 200. 200. 200. 200. 200. 200. 200. 200. 200. 200. 200. 200. 200. 200. 200. 200. 200. 200. 200. 200. 200. 200. 200. 200. 200. 200. 200. 200. 200. 200. 200. 200. 200. 300. 300. 300. 300. 300. 30…	17	TRUE	TRUE	FALSE	TRUE	3
Stark	20220202	1	25	4	1000	block	16.129	1.001	16	[ 0. 0. 0. 0. 0. 0. 0. 0. 0. 0. 0. 0. 0. 0. 0. 0. 0. 0. 0. 0. 0. 0. 0. 0. 0. 0. 0. 0. 0. 0. 0. 0. 0. 0. 100. 100. 100. 100. 100. 100. 100. 100. 100. 100. 100. 100. 100. 100. 100. 100. 100. 100. 100. 100. 100. 100. 100. 100. 100. 100. 100. 100. 100. 100. 100. 100. 100. 100. 100. 100. 100. 100. 100. 100. 100. 100. 100. 100. 100. 100. 100. 100. 100. 100. 0. 0. 0. 0. 0. 0. 0. 0. 0. 0. 0. 0. 0. 0. 0. …	16	TRUE	TRUE	FALSE	TRUE	3
Stark	20220202	1	25	5	1000	block	16.129	1.001	16	[ 0. 0. 0. 0. 0. 0. 0. 0. 0. 0. 0. 0. 0. 0. 0. 0. 0. 0. 0. 0. 0. 0. 0. 0. 0. 0. 0. 0. 0. 0. 0. 0. 0. 0. 0. 0. 0. 0. 0. 0. 0. 0. 0. 0. 0. 0. 0. 0. 0. 0. 0. 0. 0. 0. 0. 0. 0. 0. 0. 0. 0. 0. 0. 0. 0. 0. 0. 0. 0. 0. 0. 0. 0. 0. 0. 0. 0. 0. 0. 0. 0. 0. 0. 0. 0. 0. 0. 0. 0. 0. 0. 0. 0. 0. 0. 0. 0. 0. 0. 0. 0. 0. 0. 0. 0. 0. 0. 0. 0. 0. 0. 0. 0. 0. 0. 0. 0. 0. 0. 0. 0. 0. 0. 0. 0. 0. 0. 0. 0. 0. 0. 0. 0…	1	TRUE	FALSE	TRUE	FALSE	3
Stark	20220202	0	55	51	1000	block	16.129	1.001	16	[ 0. 0. 0. 0. 0. 0. 0. 0. 0. 0. 0. 0. 0. 0. 0. 0. 0. 0. 0. 0. 0. 0. 0. 0. 0. 0. 0. 0. 0. 0. 0. 0. 0. 100. 100. 100. 100. 100. 100. 100. 100. 100. 100. 100. 100. 100. 100. 100. 100. 100. 100. 100. 100. 100. 100. 100. 100. 100. 100. 100. 100. 100. 100. 100. 100. 100. 100. 100. 100. 100. 100. 100. 100. 100. 100. 100. 100. 100. 100. 100. 100. 100. 100. 0. 0. 0. 0. 0. 0. 0. 0. 0. 0. 0. 0. 0. 0. 0. 0. …	17	TRUE	TRUE	FALSE	TRUE	3
Stark	20220202	0	55	12	1000	block	16.129	1.001	16	[ 0. 0. 0. 0. 0. 0. 0. 0. 0. 0. 0. 0. 0. 0. 0. 0. 0. 0. 0. 0. 0. 0. 0. 0. 0. 0. 0. 0. 0. 0. 0. 0. 0. 0. 0. 0. 0. 0. 0. 0. 0. 0. 0. 0. 0. 0. 0. 0. 0. 0. 0. 0. 0. 0. 0. 0. 0. 0. 0. 0. 0. 0. 0. 0. 0. 0. 0. 0. 0. 0. 0. 0. 0. 0. 0. 0. 0. 0. 0. 0. 0. 0. 0. 0. 0. 0. 0. 0. 0. 0. 0. 0. 0. 0. 0. 0. 0. 0. 0. 0. 0. 0. 0. 0. 0. 0. 0. 0. 0. 0. 0. 0. 0. 0. 0. 0. 0. 0. 0. 0. 0. 0. 0. 0. 0. 0. 0. 0. 0. 0. 0. 0. 0…	1	TRUE	FALSE	TRUE	FALSE	3
Stark	20220202	0	55	54	1000	block	16.129	1.001	16	[ 0. 0. 0. 0. 0. 0. 0. 0. 0. 0. 0. 0. 0. 0. 0. 0. 0. 0. 0. 0. 0. 0. 0. 0. 0. 0. 0. 0. 0. 0. 0. 0. 0. 0. 0. 0. 0. 0. 0. 0. 0. 0. 0. 0. 0. 0. 0. 0. 0. 0. 0. 0. 0. 0. 0. 0. 0. 0. 0. 0. 0. 0. 0. 0. 0. 0. 0. 0. 0. 0. 0. 0. 0. 0. 0. 0. 0. 0. 0. 0. 0. 0. 0. 0. 0. 0. 0. 0. 0. 0. 0. 0. 0. 0. 0. 0. 0. 0. 0. 0. 0. 0. 0. 0. 0. 0. 0. 0. 0. 0. 0. 0. 0. 0. 0. 0. 0. 0. 0. 0. 0. 0. 0. 0. 0. 0. 0. 0. 0. 0. 0. 0. 0…	16	FALSE	FALSE	FALSE	TRUE	3
Stark	20220202	0	55	53	1000	block	16.129	1.001	16	[ 0. 0. 0. 0. 0. 0. 0. 0. 0. 0. 0. 0. 0. 0. 0. 0. 0. 0. 0. 0. 0. 0. 0. 0. 0. 0. 0. 0. 0. 0. 0. 0. 0. 0. 0. 0. 0. 0. 0. 0. 0. 0. 0. 0. 0. 0. 0. 0. 0. 0. 0. 0. 0. 0. 0. 0. 0. 0. 0. 0. 0. 0. 0. 0. 0. 0. 0. 0. 0. 0. 0. 0. 0. 0. 0. 0. 0. 0. 0. 0. 0. 0. 0. 0. 0. 0. 0. 0. 0. 0. 0. 0. 0. 0. 0. 0. 0. 100. 100. 100. 100. 100. 100. 100. 100. 100. 100. 100. 100. 100. 100. 100. 100. 100. 100. 100. 100. 100. 1…	16	TRUE	TRUE	FALSE	TRUE	3
Stark	20220203	0	102	22	1000	block	16.129	1.001	16	[ 0. 0. 0. 0. 0. 0. 0. 0. 0. 0. 0. 0. 0. 0. 0. 0. 0. 0. 0. 0. 0. 0. 0. 0. 0. 0. 0. 0. 0. 0. 0. 0. 0. 0. 0. 0. 0. 0. 0. 0. 0. 0. 0. 0. 0. 0. 0. 0. 0. 0. 0. 0. 0. 0. 0. 0. 0. 0. 0. 0. 0. 0. 0. 0. 0. 0. 0. 0. 0. 0. 0. 0. 0. 0. 0. 0. 0. 0. 0. 0. 0. 0. 0. 0. 0. 0. 0. 0. 0. 0. 0. 0. 0. 0. 0. 0. 0. 0. 0. 0. 0. 0. 0. 0. 0. 0. 0. 0. 0. 0. 0. 0. 0. 0. 0. 0. 0. 0. 0. 0. 0. 0. 0. 0. 0. 0. 0. 0. 0. 0. 0. 0. 0…	1	FALSE	FALSE	TRUE	TRUE	4
Stark	20220203	0	102	29	1000	block	16.129	1.001	16	[ 0. 0. 0. 0. 0. 0. 0. 0. 0. 0. 0. 0. 0. 0. 0. 0. 0. 0. 0. 0. 0. 0. 0. 0. 0. 0. 0. 0. 0. 0. 0. 0. 0. 0. 0. 0. 0. 0. 0. 0. 0. 0. 0. 0. 0. 0. 0. 0. 0. 0. 0. 0. 0. 0. 0. 0. 0. 0. 0. 0. 0. 0. 0. 0. 0. 0. 0. 0. 0. 0. 0. 0. 0. 0. 0. 0. 0. 0. 0. 0. 0. 0. 0. 0. 0. 0. 0. 0. 0. 0. 0. 0. 0. 0. 0. 0. 0. 0. 0. 0. 0. 0. 0. 0. 0. 0. 0. 0. 0. 0. 0. 0. 0. 0. 0. 0. 0. 0. 0. 0. 0. 0. 0. 0. 0. 0. 0. 0. 0. 0. 0. 0. 0…	1	TRUE	FALSE	TRUE	FALSE	4
Stark	20220203	0	102	30	1000	block	16.129	1.001	16	[ 0. 0. 0. 0. 0. 0. 0. 0. 0. 0. 0. 0. 0. 0. 0. 0. 0. 0. 0. 0. 0. 0. 0. 0. 0. 0. 0. 0. 0. 0. 0. 0. 0. 0. 0. 0. 0. 0. 0. 0. 0. 0. 0. 0. 0. 0. 0. 0. 0. 0. 0. 0. 0. 0. 0. 0. 0. 0. 0. 0. 0. 0. 0. 0. 0. 0. 0. 0. 0. 0. 0. 0. 0. 0. 0. 0. 0. 0. 0. 0. 0. 0. 0. 0. 0. 0. 0. 0. 0. 0. 0. 0. 0. 0. 0. 0. 0. 0. 0. 0. 0. 0. 0. 0. 0. 0. 0. 0. 0. 0. 0. 0. 0. 0. 0. 0. 0. 0. 0. 0. 0. 0. 0. 0. 0. 0. 0. 0. 0. 0. 0. 0. 0…	2	FALSE	FALSE	FALSE	TRUE	4
Stark	20220203	0	102	31	1000	block	16.129	1.001	16	[ 0. 0. 0. 0. 0. 0. 0. 0. 0. 0. 0. 0. 0. 0. 0. 0. 0. 0. 0. 0. 0. 0. 0. 0. 0. 0. 0. 0. 0. 0. 0. 0. 0. 0. 0. 0. 0. 0. 0. 0. 0. 0. 0. 0. 0. 0. 0. 0. 0. 0. 0. 0. 0. 0. 0. 0. 0. 0. 0. 0. 0. 0. 0. 0. 0. 0. 0. 0. 0. 0. 0. 0. 0. 0. 0. 0. 0. 0. 0. 0. 0. 0. 0. 0. 0. 0. 0. 0. 0. 0. 0. 0. 0. 0. 0. 0. 0. 0. 0. 0. 0. 0. 0. 0. 0. 0. 0. 0. 0. 0. 0. 0. 0. 0. 0. 0. 0. 0. 0. 0. 0. 0. 0. 0. 0. 0. 0. 0. 0. 0. 0. 0. 0…	1	FALSE	FALSE	TRUE	TRUE	4
Stark	20220203	0	102	32	1000	block	16.129	1.001	16	[ 0. 0. 0. 0. 0. 0. 0. 0. 0. 0. 0. 0. 0. 0. 0. 0. 0. 0. 0. 0. 0. 0. 0. 0. 0. 0. 0. 0. 0. 0. 0. 0. 0. 0. 0. 0. 0. 0. 0. 0. 0. 0. 0. 0. 0. 0. 0. 0. 0. 0. 0. 0. 0. 0. 0. 0. 0. 0. 0. 0. 0. 0. 0. 0. 0. 0. 0. 0. 0. 0. 0. 0. 0. 0. 0. 0. 0. 0. 0. 0. 0. 0. 0. 0. 0. 0. 0. 0. 0. 0. 0. 0. 0. 0. 0. 0. 0. 0. 0. 0. 0. 0. 0. 0. 0. 0. 0. 0. 0. 0. 100. 100. 100. 100. 100. 100. 100. 100. 100. 100. 100. 100. 100. 10…	1	FALSE	FALSE	TRUE	TRUE	4
Stark	20220203	0	102	33	1000	block	16.129	1.001	16	[ 0. 0. 0. 0. 0. 0. 0. 0. 0. 0. 0. 0. 0. 0. 0. 0. 0. 0. 0. 0. 0. 0. 0. 0. 0. 0. 0. 0. 0. 0. 0. 0. 0. 0. 0. 0. 0. 0. 0. 0. 0. 0. 0. 0. 0. 0. 0. 0. 0. 0. 0. 0. 0. 0. 0. 0. 0. 0. 0. 0. 0. 0. 0. 0. 0. 0. 0. 0. 0. 0. 0. 0. 0. 0. 0. 0. 0. 0. 0. 0. 0. 0. 0. 0. 0. 0. 0. 0. 0. 0. 0. 0. 0. 0. 0. 0. 0. 0. 0. 0. 0. 0. 0. 0. 0. 0. 0. 0. 0. 0. 0. 0. 0. 0. 0. 0. 0. 0. 0. 0. 0. 0. 0. 0. 0. 0. 0. 0. 0. 0. 0. 0. 0…	1	FALSE	FALSE	FALSE	TRUE	4
Stark	20220203	0	102	34	1000	block	16.129	1.001	16	[ 0. 0. 0. 0. 0. 0. 0. 0. 0. 0. 0. 0. 0. 0. 0. 0. 0. 0. 0. 0. 0. 0. 0. 0. 0. 0. 0. 0. 0. 0. 0. 0. 0. 0. 0. 0. 0. 0. 100. 100. 100. 100. 100. 100. 100. 100. 100. 100. 100. 100. 100. 100. 100. 100. 100. 100. 100. 100. 100. 100. 100. 100. 100. 100. 100. 100. 100. 100. 100. 100. 100. 100. 100. 100. 100. 100. 100. 100. 100. 100. 100. 100. 100. 100. 100. 100. 100. 100. 0. 0. 0. 0. 0. 0. 0. 0. 0. 0. 0. …	2	TRUE	FALSE	TRUE	FALSE	4
Stark	20220203	0	102	35	1000	block	16.129	1.001	16	[ 0. 0. 0. 0. 0. 0. 0. 0. 0. 0. 0. 0. 0. 0. 0. 0. 0. 0. 0. 0. 0. 0. 0. 0. 0. 0. 0. 0. 0. 0. 0. 0. 0. 0. 0. 0. 0. 0. 0. 0. 0. 0. 0. 0. 0. 0. 0. 0. 0. 0. 0. 0. 0. 0. 0. 0. 0. 0. 0. 0. 0. 0. 0. 0. 0. 0. 0. 0. 0. 0. 0. 0. 0. 0. 0. 0. 0. 0. 0. 0. 0. 0. 0. 0. 0. 0. 0. 0. 0. 0. 0. 0. 0. 0. 0. 0. 0. 0. 0. 0. 0. 0. 0. 0. 0. 0. 0. 0. 0. 0. 0. 0. 0. 0. 0. 0. 0. 0. 0. 0. 0. 0. 0. 0. 0. 0. 0. 0. 0. 0. 0. 0. 0…	1	TRUE	FALSE	TRUE	FALSE	4
Stark	20220203	0	102	36	1000	block	16.129	1.001	16	[ 0. 0. 0. 0. 0. 0. 0. 0. 0. 0. 0. 0. 0. 0. 0. 0. 0. 0. 0. 0. 0. 0. 0. 0. 0. 0. 0. 0. 0. 0. 0. 0. 0. 0. 0. 0. 0. 0. 0. 0. 0. 0. 0. 0. 0. 0. 0. 0. 0. 0. 0. 0. 0. 0. 0. 0. 0. 0. 0. 0. 0. 0. 0. 0. 0. 0. 0. 0. 0. 0. 0. 0. 0. 0. 0. 0. 0. 0. 0. 0. 0. 0. 0. 0. 0. 0. 0. 0. 0. 0. 0. 0. 0. 0. 0. 0. 0. 0. 0. 0. 0. 0. 0. 0. 0. 0. 0. 0. 0. 0. 0. 0. 0. 0. 0. 0. 0. 0. 0. 0. 0. 0. 0. 0. 0. 0. 0. 0. 0. 0. 0. 0. 0…	1	TRUE	FALSE	TRUE	FALSE	4
Stark	20220203	0	102	37	1000	block	16.129	1.001	16	[ 0. 0. 0. 0. 0. 0. 0. 0. 0. 0. 0. 0. 0. 0. 0. 0. 0. 0. 0. 0. 0. 0. 0. 0. 0. 0. 0. 0. 0. 0. 0. 0. 0. 0. 0. 0. 0. 0. 0. 0. 0. 0. 0. 0. 0. 0. 0. 0. 0. 0. 0. 0. 0. 0. 0. 0. 0. 0. 0. 0. 0. 0. 0. 0. 0. 0. 0. 0. 0. 0. 0. 0. 0. 0. 0. 0. 0. 0. 0. 0. 0. 0. 0. 0. 0. 0. 0. 0. 0. 0. 0. 0. 0. 0. 0. 0. 0. 0. 0. 0. 0. 0. 0. 0. 0. 0. 0. 0. 0. 0. 0. 0. 0. 0. 0. 0. 0. 0. 0. 0. 0. 0. 0. 0. 0. 0. 0. 0. 0. 0. 0. 0. 0…	2	TRUE	FALSE	TRUE	FALSE	4
Stark	20220203	0	102	28	1000	block	16.129	1.001	16	[ 0. 0. 0. 0. 0. 0. 0. 0. 0. 0. 0. 0. 0. 0. 0. 0. 0. 0. 0. 0. 0. 0. 0. 0. 0. 0. 0. 0. 0. 0. 0. 0. 0. 0. 0. 0. 0. 0. 0. 0. 0. 0. 0. 0. 0. 0. 0. 0. 0. 0. 0. 0. 0. 0. 0. 0. 0. 0. 0. 0. 0. 0. 0. 0. 0. 0. 0. 0. 0. 0. 0. 0. 0. 0. 0. 0. 0. 0. 0. 0. 0. 0. 0. 0. 0. 0. 0. 0. 0. 0. 0. 0. 0. 0. 0. 0. 0. 0. 0. 0. 0. 0. 0. 0. 0. 0. 0. 0. 0. 0. 0. 0. 0. 0. 0. 0. 100. 100. 100. 100. 100. 100. 100. 100. 100. 100.…	2	FALSE	FALSE	FALSE	TRUE	4
Stark	20220203	0	102	38	1000	block	16.129	1.001	16	[ 0. 0. 0. 0. 0. 0. 0. 0. 0. 0. 0. 0. 0. 0. 0. 0. 0. 0. 0. 0. 0. 0. 0. 0. 0. 0. 0. 0. 0. 0. 0. 0. 0. 0. 0. 0. 0. 0. 0. 0. 0. 0. 0. 0. 0. 0. 0. 0. 0. 0. 100. 100. 100. 100. 100. 100. 100. 100. 100. 100. 100. 100. 100. 100. 100. 100. 100. 100. 100. 100. 100. 100. 100. 100. 100. 100. 100. 100. 100. 100. 100. 100. 100. 100. 100. 200. 200. 200. 200. 200. 200. 200. 200. 200. 200. 200. 200. 200. 200. 20…	16	FALSE	FALSE	FALSE	TRUE	4
Stark	20220203	0	102	40	1000	block	16.129	1.001	16	[ 0. 0. 0. 0. 0. 0. 0. 0. 0. 0. 0. 0. 0. 0. 0. 0. 0. 0. 0. 0. 0. 0. 0. 0. 0. 0. 0. 0. 0. 0. 0. 0. 0. 0. 0. 0. 0. 0. 0. 0. 0. 0. 0. 0. 0. 0. 0. 0. 0. 0. 0. 0. 0. 0. 0. 0. 0. 0. 0. 0. 0. 0. 0. 0. 0. 0. 0. 0. 0. 0. 0. 0. 0. 0. 0. 0. 0. 0. 0. 0. 0. 0. 0. 0. 0. 0. 0. 0. 0. 0. 0. 0. 0. 0. 0. 0. 0. 0. 0. 100. 100. 100. 100. 100. 100. 100. 100. 100. 200. 200. 200. 200. 200. 200. 200. 200. 200. 200. 200. …	16	FALSE	TRUE	FALSE	FALSE	4
Stark	20220203	0	102	41	1000	block	16.129	1.001	16	[ 0. 0. 0. 0. 0. 0. 0. 0. 0. 0. 0. 0. 0. 0. 0. 0. 0. 0. 0. 0. 0. 0. 0. 0. 0. 0. 0. 0. 0. 0. 0. 0. 0. 0. 0. 0. 0. 0. 0. 0. 0. 0. 0. 0. 0. 0. 0. 0. 0. 0. 0. 0. 0. 0. 0. 0. 0. 0. 0. 0. 0. 0. 0. 0. 0. 0. 0. 0. 0. 0. 0. 0. 0. 0. 0. 0. 0. 0. 0. 0. 0. 0. 0. 0. 0. 0. 0. 0. 100. 100. 100. 100. 100. 100. 100. 100. 100. 100. 100. 100. 100. 100. 100. 100. 100. 100. 100. 100. 100. 100. 100. 100. 100. 100. 100…	17	FALSE	TRUE	FALSE	FALSE	4
Stark	20220203	0	102	42	1000	block	16.129	1.001	16	[ 0. 0. 0. 0. 0. 0. 0. 0. 0. 0. 0. 0. 0. 0. 0. 0. 0. 100. 100. 100. 200. 200. 200. 200. 200. 200. 200. 200. 200. 200. 200. 200. 200. 200. 200. 200. 200. 200. 200. 200. 200. 200. 200. 200. 200. 200. 200. 200. 200. 200. 200. 200. 200. 200. 200. 200. 200. 200. 200. 200. 200. 200. 200. 200. 200. 200. 200. 100. 100. 100. 0. 0. 0. 0. 0. 0. 0. 0. 0. 0. 0. 0. 0. 0. 0. 0. 0. 0. 0. 0. 0. 0. 0. 0. 0. 0. 0. …	17	TRUE	TRUE	FALSE	TRUE	4
Stark	20220203	0	102	43	1000	block	16.129	1.001	16	[ 0. 0. 0. 0. 0. 0. 0. 0. 0. 0. 0. 0. 0. 0. 0. 0. 0. 0. 0. 0. 0. 0. 0. 0. 0. 0. 0. 0. 0. 0. 0. 0. 0. 0. 0. 0. 0. 0. 0. 0. 100. 100. 100. 100. 100. 100. 100. 200. 200. 200. 200. 200. 200. 200. 200. 200. 200. 200. 200. 200. 200. 200. 200. 200. 200. 200. 200. 200. 200. 200. 200. 200. 200. 200. 200. 200. 200. 200. 200. 200. 200. 200. 200. 200. 200. 200. 200. 300. 300. 300. 200. 200. 200. 200. 200. 20…	16	FALSE	FALSE	FALSE	TRUE	4
Stark	20220203	0	102	44	1000	block	16.129	1.001	16	[ 0. 0. 0. 0. 0. 0. 0. 0. 100. 100. 100. 100. 100. 100. 100. 100. 100. 100. 100. 100. 100. 100. 100. 100. 100. 100. 100. 100. 100. 100. 100. 100. 100. 100. 100. 100. 100. 100. 100. 100. 100. 100. 100. 100. 100. 100. 200. 200. 200. 200. 200. 200. 200. 200. 200. 200. 200. 200. 100. 100. 100. 100. 100. 100. 100. 100. 100. 100. 100. 100. 100. 100. 100. 100. 100. 100. 100. 100. 100. 100. 100. 100. 100…	16	FALSE	TRUE	FALSE	FALSE	4
Stark	20220203	0	102	45	1000	block	16.129	1.001	16	[ 0. 0. 0. 0. 0. 0. 0. 0. 0. 0. 0. 0. 0. 0. 0. 0. 0. 0. 0. 100. 100. 100. 100. 100. 100. 100. 100. 100. 100. 100. 100. 100. 100. 100. 100. 100. 100. 100. 100. 100. 100. 100. 100. 100. 100. 100. 100. 100. 100. 100. 100. 100. 100. 100. 100. 100. 100. 100. 100. 100. 100. 100. 100. 100. 100. 100. 100. 100. 100. 0. 0. 0. 0. 0. 0. 0. 0. 0. 0. 100. 100. 100. 100. 100. 100. 100. 100. 100. 100. 100. 100. …	16	FALSE	TRUE	FALSE	FALSE	4
Stark	20220203	0	102	46	1000	block	16.129	1.001	16	[ 0. 0. 0. 0. 0. 0. 0. 0. 0. 0. 0. 0. 0. 0. 0. 0. 0. 0. 0. 0. 0. 0. 0. 0. 0. 0. 0. 0. 0. 0. 0. 0. 0. 0. 0. 0. 0. 0. 0. 0. 0. 0. 0. 0. 0. 0. 0. 0. 0. 0. 0. 0. 0. 0. 0. 0. 0. 0. 0. 0. 0. 0. 0. 0. 0. 0. 0. 0. 0. 0. 0. 0. 0. 0. 0. 0. 0. 0. 0. 0. 0. 0. 0. 0. 0. 0. 0. 0. 100. 100. 100. 100. 200. 200. 200. 200. 200. 200. 200. 200. 200. 200. 200. 200. 200. 200. 200. 200. 200. 200. 200. 200. 200. 200. 200…	17	TRUE	TRUE	FALSE	TRUE	4
Stark	20220203	0	102	47	1000	block	16.129	1.001	16	[ 0. 0. 0. 0. 0. 0. 0. 0. 0. 0. 0. 0. 0. 0. 0. 0. 0. 0. 0. 0. 0. 0. 0. 0. 0. 0. 0. 0. 0. 0. 0. 0. 0. 0. 0. 0. 0. 0. 0. 0. 0. 0. 0. 0. 0. 0. 0. 0. 0. 0. 0. 0. 0. 0. 0. 0. 0. 0. 0. 0. 0. 0. 0. 0. 0. 0. 0. 0. 0. 0. 0. 0. 0. 0. 0. 0. 0. 0. 0. 0. 0. 0. 0. 0. 0. 0. 0. 0. 0. 0. 0. 0. 0. 0. 0. 0. 0. 0. 0. 0. 0. 0. 0. 0. 0. 0. 0. 0. 0. 0. 0. 0. 0. 0. 0. 0. 0. 0. 0. 0. 0. 0. 0. 0. 0. 0. 0. 0. 0. 0. 0. 0. 0…	16	TRUE	TRUE	FALSE	TRUE	4
Stark	20220203	0	102	48	1000	block	16.129	1.001	16	[ 0. 0. 0. 0. 100. 100. 100. 100. 100. 100. 100. 100. 100. 100. 100. 100. 100. 100. 100. 100. 100. 100. 100. 100. 100. 100. 100. 100. 100. 100. 100. 100. 100. 100. 100. 100. 100. 100. 100. 200. 200. 200. 200. 200. 200. 200. 200. 200. 200. 200. 200. 200. 200. 200. 100. 100. 100. 100. 100. 100. 100. 100. 100. 100. 100. 100. 100. 100. 100. 100. 100. 100. 100. 100. 100. 100. 100. 100. 100. 100. 100. …	16	TRUE	TRUE	FALSE	TRUE	4
Stark	20220203	0	102	49	1000	block	16.129	1.001	16	[ 0. 0. 0. 0. 0. 0. 0. 0. 0. 0. 0. 0. 0. 0. 0. 0. 0. 0. 0. 0. 0. 0. 0. 0. 0. 0. 0. 0. 0. 0. 0. 0. 0. 0. 0. 0. 0. 0. 0. 0. 0. 0. 0. 0. 100. 100. 100. 100. 100. 100. 100. 100. 100. 100. 100. 100. 100. 100. 100. 100. 100. 100. 100. 100. 100. 200. 200. 200. 200. 200. 200. 200. 200. 200. 200. 200. 200. 200. 200. 200. 200. 200. 200. 200. 200. 200. 200. 200. 200. 200. 200. 200. 200. 200. 200. 200. 200. …	16	TRUE	TRUE	FALSE	TRUE	4
Stark	20220203	0	102	39	1000	block	16.129	1.001	16	[ 0. 0. 0. 0. 0. 0. 0. 0. 0. 0. 0. 0. 0. 0. 0. 0. 0. 0. 0. 0. 0. 0. 0. 0. 0. 0. 0. 0. 0. 0. 0. 0. 0. 0. 0. 0. 0. 0. 100. 100. 100. 100. 100. 100. 100. 100. 100. 100. 100. 100. 100. 100. 100. 100. 100. 100. 100. 100. 100. 100. 100. 100. 100. 100. 100. 100. 100. 100. 100. 100. 100. 100. 100. 100. 100. 100. 100. 100. 100. 100. 100. 100. 100. 100. 100. 100. 100. 100. 0. 0. 0. 0. 0. 0. 0. 0. 0. 0. 0. …	17	TRUE	TRUE	FALSE	TRUE	4
Stark	20220203	0	102	27	1000	block	16.129	1.001	16	[ 0. 0. 0. 0. 0. 0. 0. 0. 0. 0. 0. 0. 0. 0. 0. 0. 0. 0. 0. 0. 0. 0. 0. 0. 0. 0. 0. 0. 0. 0. 0. 0. 0. 0. 0. 0. 0. 0. 0. 0. 0. 0. 0. 0. 0. 0. 0. 0. 0. 0. 0. 0. 0. 0. 0. 0. 0. 0. 0. 0. 0. 0. 0. 0. 0. 0. 0. 0. 0. 0. 0. 0. 0. 0. 0. 0. 0. 0. 0. 0. 0. 0. 0. 0. 0. 0. 0. 0. 0. 0. 0. 0. 0. 0. 0. 0. 0. 0. 0. 0. 0. 0. 0. 0. 0. 0. 0. 0. 0. 0. 0. 0. 0. 0. 0. 0. 0. 0. 0. 0. 0. 0. 0. 0. 0. 0. 0. 0. 0. 0. 0. 0. 0…	1	TRUE	FALSE	TRUE	FALSE	4
Stark	20220203	0	102	26	1000	block	16.129	1.001	16	[ 0. 0. 0. 0. 0. 0. 0. 0. 0. 0. 0. 0. 0. 0. 0. 0. 0. 0. 0. 0. 0. 0. 0. 0. 0. 0. 0. 0. 0. 0. 0. 0. 0. 0. 0. 0. 0. 0. 0. 0. 0. 0. 0. 0. 0. 0. 0. 0. 0. 0. 0. 0. 0. 0. 0. 0. 0. 0. 0. 0. 0. 0. 0. 0. 0. 0. 0. 0. 0. 0. 0. 0. 0. 0. 0. 0. 0. 0. 0. 0. 0. 0. 0. 0. 0. 0. 0. 0. 0. 0. 0. 0. 0. 0. 0. 0. 0. 0. 0. 0. 0. 0. 0. 0. 0. 0. 0. 0. 0. 0. 0. 0. 0. 0. 0. 0. 0. 0. 0. 0. 0. 0. 0. 0. 0. 0. 0. 0. 0. 0. 0. 0. 0…	1	FALSE	FALSE	FALSE	TRUE	4
Stark	20220203	0	102	25	1000	block	16.129	1.001	16	[ 0. 0. 0. 0. 0. 0. 0. 0. 0. 0. 0. 0. 0. 0. 0. 0. 0. 0. 0. 0. 0. 0. 0. 0. 0. 0. 0. 0. 0. 0. 0. 0. 0. 0. 0. 0. 0. 0. 0. 0. 0. 0. 0. 0. 0. 0. 0. 0. 0. 0. 0. 0. 0. 0. 0. 0. 0. 0. 0. 0. 0. 0. 0. 0. 0. 0. 0. 0. 0. 0. 0. 0. 0. 0. 0. 0. 0. 0. 0. 0. 0. 0. 0. 0. 0. 0. 0. 0. 0. 0. 0. 0. 0. 0. 0. 0. 0. 0. 0. 0. 0. 0. 0. 0. 0. 0. 0. 0. 0. 0. 0. 0. 0. 0. 0. 0. 0. 0. 0. 0. 0. 0. 0. 0. 0. 0. 0. 0. 0. 0. 0. 0. 0…	2	TRUE	FALSE	TRUE	FALSE	4
Stark	20220203	0	102	3	1000	block	16.129	1.001	16	[ 0. 0. 0. 0. 0. 0. 0. 0. 0. 0. 0. 0. 0. 0. 0. 0. 0. 0. 0. 0. 0. 0. 0. 0. 0. 0. 0. 0. 0. 0. 0. 0. 0. 0. 0. 0. 0. 0. 0. 0. 0. 0. 0. 0. 0. 0. 0. 0. 0. 0. 0. 0. 0. 0. 0. 0. 0. 0. 0. 0. 0. 0. 0. 0. 0. 0. 0. 0. 0. 0. 0. 0. 0. 0. 0. 0. 0. 0. 0. 0. 0. 0. 0. 0. 0. 0. 0. 0. 0. 0. 0. 0. 0. 0. 0. 0. 0. 0. 0. 0. 0. 0. 0. 0. 0. 0. 0. 0. 0. 0. 0. 0. 0. 0. 0. 0. 0. 0. 0. 0. 0. 0. 0. 0. 0. 0. 0. 100. 100. 100. 1…	17	TRUE	TRUE	FALSE	TRUE	4
Stark	20220203	0	102	4	1000	block	16.129	1.001	16	[ 0. 0. 0. 0. 0. 0. 0. 0. 0. 0. 0. 0. 0. 0. 0. 0. 0. 0. 0. 0. 0. 0. 0. 0. 0. 0. 0. 0. 0. 0. 0. 0. 0. 0. 0. 0. 0. 0. 0. 0. 0. 0. 0. 0. 0. 0. 0. 0. 0. 0. 0. 0. 0. 0. 0. 0. 0. 0. 0. 0. 0. 0. 0. 0. 0. 0. 0. 0. 0. 0. 0. 0. 0. 0. 0. 0. 0. 0. 0. 0. 0. 0. 0. 0. 0. 0. 0. 0. 0. 0. 0. 0. 0. 0. 0. 0. 0. 0. 0. 0. 100. 100. 100. 100. 100. 100. 100. 100. 100. 100. 100. 100. 100. 100. 100. 100. 100. 100. 100. 10…	16	TRUE	TRUE	FALSE	TRUE	4
Stark	20220203	0	102	5	1000	block	16.129	1.001	16	[ 0. 0. 0. 0. 0. 0. 0. 0. 0. 0. 0. 0. 0. 0. 0. 0. 0. 0. 0. 0. 0. 0. 0. 0. 0. 0. 0. 0. 0. 0. 0. 0. 0. 0. 0. 0. 0. 0. 0. 0. 0. 0. 0. 0. 0. 0. 0. 100. 100. 100. 100. 100. 100. 100. 100. 100. 100. 100. 100. 100. 100. 100. 100. 100. 100. 100. 100. 100. 100. 100. 100. 100. 100. 100. 100. 100. 200. 200. 200. 200. 200. 200. 200. 200. 200. 200. 200. 200. 200. 200. 200. 300. 300. 300. 300. 300. 300. 200. 2…	17	TRUE	TRUE	FALSE	TRUE	4
Stark	20220203	0	102	6	1000	block	16.129	1.001	16	[ 0. 0. 0. 0. 0. 0. 0. 0. 0. 0. 0. 0. 0. 0. 0. 0. 0. 0. 0. 0. 0. 0. 0. 0. 0. 0. 0. 0. 0. 0. 0. 0. 0. 0. 0. 0. 0. 0. 0. 0. 0. 0. 0. 0. 0. 0. 0. 0. 0. 0. 0. 0. 0. 0. 0. 0. 0. 0. 0. 0. 0. 0. 0. 0. 0. 0. 0. 0. 0. 0. 0. 0. 100. 100. 100. 100. 100. 100. 100. 100. 100. 100. 100. 100. 100. 100. 100. 100. 100. 100. 100. 100. 100. 100. 100. 100. 100. 100. 100. 100. 100. 100. 100. 100. 100. 100. 100. 100. 1…	17	TRUE	TRUE	FALSE	TRUE	4
Stark	20220203	0	102	7	1000	block	16.129	1.001	16	[ 0. 0. 0. 0. 0. 0. 0. 0. 0. 0. 0. 0. 0. 100. 100. 100. 100. 100. 100. 100. 100. 100. 100. 100. 100. 100. 100. 100. 100. 100. 100. 100. 100. 100. 100. 100. 100. 100. 100. 100. 100. 100. 100. 100. 100. 100. 100. 100. 100. 100. 100. 100. 100. 100. 100. 100. 100. 100. 100. 100. 100. 100. 100. 0. 0. 0. 0. 0. 0. 0. 0. 0. 0. 0. 0. 0. 0. 100. 100. 100. 100. 100. 100. 100. 100. 100. 100. 100. 100. 100. 1…	17	FALSE	TRUE	FALSE	FALSE	4
Stark	20220203	0	102	8	1000	block	16.129	1.001	16	[ 0. 0. 0. 0. 0. 0. 0. 0. 0. 0. 0. 0. 0. 0. 0. 0. 0. 0. 0. 0. 0. 0. 0. 0. 0. 0. 0. 0. 0. 0. 0. 0. 0. 0. 0. 0. 0. 0. 0. 0. 0. 0. 0. 0. 0. 0. 0. 0. 0. 0. 0. 0. 0. 0. 0. 0. 0. 0. 0. 0. 0. 0. 0. 0. 0. 0. 0. 0. 0. 0. 0. 0. 0. 0. 0. 0. 0. 0. 0. 0. 0. 0. 0. 0. 0. 0. 0. 0. 0. 0. 0. 0. 0. 0. 0. 0. 0. 0. 0. 0. 0. 0. 0. 0. 0. 0. 0. 0. 0. 0. 0. 0. 0. 0. 0. 0. 0. 0. 0. 0. 0. 0. 0. 0. 0. 0. 0. 0. 0. 0. 0. 0. 0…	17	TRUE	TRUE	FALSE	TRUE	4
Stark	20220203	0	102	9	1000	block	16.129	1.001	16	[ 0. 0. 0. 0. 0. 0. 0. 0. 0. 0. 0. 0. 0. 0. 0. 0. 0. 0. 0. 0. 0. 0. 0. 0. 0. 0. 0. 0. 0. 0. 0. 0. 0. 0. 0. 0. 0. 0. 0. 0. 0. 0. 0. 100. 200. 200. 200. 200. 200. 200. 200. 200. 200. 200. 200. 200. 200. 200. 200. 200. 200. 200. 200. 200. 200. 200. 200. 200. 200. 200. 200. 200. 200. 200. 200. 200. 200. 200. 200. 200. 200. 200. 200. 200. 200. 200. 200. 200. 200. 200. 200. 200. 200. 100. 0. 0. 0. 0. 0…	17	TRUE	TRUE	FALSE	TRUE	4
Stark	20220203	0	102	10	1000	block	16.129	1.001	16	[ 0. 0. 0. 0. 0. 0. 0. 0. 0. 0. 0. 0. 0. 0. 0. 0. 0. 0. 0. 0. 0. 0. 0. 0. 0. 0. 0. 0. 0. 0. 0. 0. 0. 0. 0. 0. 0. 0. 0. 0. 0. 0. 0. 0. 0. 0. 0. 0. 0. 0. 0. 0. 0. 0. 0. 0. 0. 0. 0. 0. 0. 0. 0. 0. 0. 0. 0. 0. 0. 0. 0. 0. 0. 100. 100. 100. 100. 200. 200. 200. 200. 200. 200. 200. 200. 300. 400. 400. 400. 400. 400. 400. 400. 400. 500. 500. 500. 500. 500. 500. 500. 500. 500. 500. 500. 500. 500. 500. 500…	15	FALSE	FALSE	FALSE	TRUE	4
Stark	20220203	0	102	11	1000	block	16.129	1.001	16	[ 0. 0. 0. 0. 0. 0. 0. 0. 0. 0. 0. 0. 0. 0. 0. 0. 0. 0. 0. 0. 0. 0. 0. 0. 0. 0. 0. 0. 0. 0. 0. 0. 0. 0. 0. 0. 0. 0. 0. 0. 0. 0. 0. 0. 0. 0. 0. 0. 0. 0. 0. 0. 0. 0. 0. 0. 0. 0. 0. 0. 0. 0. 0. 0. 0. 0. 0. 0. 0. 0. 0. 0. 0. 0. 0. 0. 0. 0. 0. 0. 0. 0. 0. 0. 0. 0. 0. 0. 0. 100. 100. 100. 100. 100. 100. 100. 100. 100. 100. 100. 100. 100. 100. 100. 100. 100. 100. 100. 100. 100. 100. 100. 100. 100. 100. …	17	TRUE	TRUE	FALSE	TRUE	4
Stark	20220203	0	102	12	1000	block	16.129	1.001	16	[ 0. 0. 0. 0. 0. 0. 0. 0. 0. 0. 0. 0. 0. 0. 0. 0. 0. 0. 0. 0. 0. 0. 0. 0. 0. 0. 0. 0. 0. 0. 0. 0. 100. 100. 100. 100. 100. 100. 100. 100. 100. 100. 100. 100. 100. 100. 100. 100. 100. 100. 100. 100. 100. 100. 100. 100. 100. 100. 100. 100. 100. 100. 100. 100. 100. 100. 100. 100. 100. 100. 100. 100. 100. 100. 100. 100. 100. 100. 100. 100. 100. 100. 0. 0. 0. 0. 0. 0. 0. 0. 0. 0. 0. 0. 0. 0. 0. 0. 0. …	15	TRUE	TRUE	FALSE	TRUE	4
Stark	20220203	0	102	13	1000	block	16.129	1.001	16	[ 0. 0. 0. 0. 0. 0. 0. 0. 0. 0. 0. 0. 0. 0. 0. 0. 0. 0. 0. 0. 0. 0. 0. 0. 0. 0. 0. 100. 100. 100. 100. 100. 100. 100. 100. 100. 100. 100. 100. 100. 100. 100. 100. 100. 100. 100. 100. 100. 100. 100. 100. 100. 100. 100. 100. 100. 100. 100. 100. 100. 100. 100. 100. 100. 100. 100. 100. 100. 100. 100. 100. 100. 100. 100. 100. 100. 100. 0. 0. 0. 0. 0. 0. 0. 0. 0. 0. 0. 0. 0. 0. 0. 0. 0. 0. 0. 0. 0. 0. …	17	TRUE	TRUE	FALSE	TRUE	4
Stark	20220203	0	102	14	1000	block	16.129	1.001	16	[ 0. 0. 0. 0. 0. 0. 0. 0. 100. 100. 100. 100. 100. 100. 100. 100. 100. 100. 100. 100. 100. 100. 100. 100. 100. 100. 100. 100. 100. 100. 100. 100. 100. 100. 100. 100. 100. 100. 100. 100. 100. 100. 100. 100. 100. 100. 100. 100. 100. 100. 100. 100. 100. 100. 100. 100. 100. 100. 0. 0. 0. 0. 0. 0. 0. 0. 0. 0. 0. 0. 0. 0. 0. 0. 0. 0. 0. 0. 0. 0. 0. 0. 0. 0. 0. 0. 0. 0. 0. 0. 0. 0. 0. 0. 0. 0. 0. 0. 0. …	16	FALSE	FALSE	FALSE	TRUE	4
Stark	20220203	0	102	15	1000	block	16.129	1.001	16	[ 0. 0. 0. 0. 0. 0. 0. 0. 0. 0. 0. 0. 0. 0. 0. 0. 0. 0. 0. 0. 0. 0. 0. 0. 0. 0. 0. 0. 0. 0. 0. 0. 0. 0. 0. 0. 0. 0. 0. 0. 0. 0. 0. 0. 0. 0. 0. 0. 0. 0. 0. 0. 0. 0. 0. 0. 0. 0. 0. 0. 0. 0. 0. 0. 0. 0. 0. 0. 0. 0. 0. 0. 0. 0. 0. 0. 0. 0. 0. 0. 0. 0. 0. 0. 0. 0. 0. 0. 0. 0. 0. 0. 0. 0. 0. 0. 0. 0. 0. 0. 0. 0. 0. 0. 0. 0. 0. 0. 0. 0. 0. 0. 0. 0. 0. 0. 0. 0. 0. 0. 0. 0. 0. 0. 0. 0. 0. 0. 0. 0. 0. 0. 0…	14	TRUE	TRUE	FALSE	TRUE	4
Stark	20220203	0	102	16	1000	block	16.129	1.001	16	[ 0. 0. 0. 0. 0. 0. 0. 0. 0. 0. 0. 0. 0. 0. 0. 0. 0. 0. 0. 0. 0. 0. 0. 0. 0. 0. 0. 0. 0. 0. 0. 0. 0. 0. 0. 0. 0. 0. 0. 0. 0. 0. 0. 0. 0. 0. 0. 0. 0. 0. 0. 0. 0. 0. 0. 0. 0. 0. 0. 0. 100. 100. 100. 100. 100. 100. 200. 200. 200. 200. 200. 200. 200. 200. 200. 200. 200. 200. 200. 200. 200. 200. 200. 200. 200. 200. 200. 200. 200. 200. 200. 200. 200. 200. 200. 200. 200. 200. 200. 200. 200. 200. 200. 20…	16	TRUE	TRUE	FALSE	TRUE	4
Stark	20220203	0	102	17	1000	block	16.129	1.001	16	[ 0. 0. 0. 0. 0. 0. 0. 0. 0. 0. 0. 0. 0. 0. 0. 0. 0. 0. 0. 0. 0. 0. 0. 0. 0. 100. 100. 100. 100. 100. 100. 100. 100. 100. 100. 100. 100. 100. 100. 100. 100. 100. 100. 100. 100. 100. 100. 100. 100. 100. 100. 100. 100. 100. 100. 100. 100. 100. 100. 100. 100. 100. 100. 100. 100. 100. 100. 100. 100. 100. 100. 100. 100. 100. 100. 0. 0. 0. 0. 0. 0. 0. 0. 0. 0. 0. 0. 0. 0. 0. 0. 0. 0. 0. 0. 0. 0. 0. 0. …	16	TRUE	TRUE	FALSE	TRUE	4
Stark	20220203	0	102	18	1000	block	16.129	1.001	16	[ 0. 0. 0. 0. 0. 0. 0. 0. 0. 0. 0. 0. 0. 0. 0. 0. 0. 0. 0. 0. 0. 0. 0. 0. 0. 0. 0. 0. 0. 0. 0. 0. 0. 0. 0. 0. 0. 0. 0. 0. 0. 0. 0. 0. 0. 0. 0. 0. 0. 0. 0. 0. 0. 0. 0. 0. 0. 0. 0. 0. 0. 0. 0. 0. 0. 0. 0. 0. 0. 0. 0. 0. 0. 0. 0. 0. 0. 0. 0. 0. 0. 0. 0. 0. 0. 0. 0. 0. 0. 0. 0. 0. 0. 0. 0. 0. 0. 0. 0. 0. 0. 0. 0. 0. 0. 0. 0. 0. 0. 0. 0. 0. 0. 0. 0. 0. 0. 0. 0. 0. 0. 0. 0. 100. 100. 100. 100. 100. 100…	16	TRUE	TRUE	FALSE	TRUE	4
Stark	20220203	0	102	19	1000	block	16.129	1.001	16	[ 0. 0. 0. 0. 0. 0. 0. 0. 0. 0. 0. 0. 0. 0. 0. 0. 0. 0. 0. 0. 0. 0. 100. 100. 100. 100. 100. 100. 100. 100. 100. 100. 100. 100. 100. 100. 100. 100. 100. 100. 100. 100. 100. 100. 100. 100. 100. 100. 100. 100. 100. 100. 100. 100. 100. 100. 100. 100. 100. 100. 100. 100. 100. 100. 100. 100. 100. 100. 100. 100. 100. 100. 0. 0. 0. 0. 0. 0. 0. 0. 0. 0. 0. 0. 0. 0. 0. 0. 0. 0. 0. 0. 0. 0. 0. 0. 0. 0. 0. …	2	FALSE	FALSE	TRUE	TRUE	4
Stark	20220203	0	102	20	1000	block	16.129	1.001	16	[ 0. 0. 0. 0. 0. 0. 0. 0. 0. 0. 0. 0. 0. 0. 0. 0. 0. 0. 0. 0. 0. 0. 0. 0. 0. 0. 0. 0. 0. 0. 0. 0. 0. 0. 0. 0. 0. 0. 0. 0. 0. 0. 0. 0. 0. 0. 0. 0. 0. 0. 0. 0. 0. 0. 0. 0. 0. 0. 0. 0. 0. 0. 0. 0. 0. 0. 0. 0. 0. 0. 0. 0. 0. 0. 0. 0. 0. 0. 0. 0. 0. 0. 0. 0. 0. 0. 0. 0. 0. 0. 0. 0. 0. 0. 0. 0. 0. 0. 0. 0. 0. 0. 0. 0. 0. 0. 0. 0. 0. 0. 0. 100. 100. 100. 100. 100. 100. 100. 100. 100. 100. 100. 100. 100.…	1	FALSE	FALSE	FALSE	TRUE	4
Stark	20220203	0	102	21	1000	block	16.129	1.001	16	[ 0. 0. 0. 0. 0. 0. 0. 0. 0. 0. 0. 0. 0. 0. 0. 0. 0. 0. 0. 0. 0. 0. 0. 0. 0. 0. 0. 0. 0. 0. 0. 0. 0. 0. 0. 0. 0. 0. 0. 0. 0. 0. 0. 0. 0. 0. 0. 0. 0. 0. 0. 0. 0. 0. 0. 0. 0. 0. 0. 0. 0. 0. 0. 0. 0. 0. 0. 0. 0. 0. 0. 0. 0. 0. 0. 0. 0. 0. 0. 0. 0. 0. 0. 0. 0. 0. 0. 0. 0. 0. 0. 0. 0. 0. 0. 0. 0. 0. 0. 0. 0. 0. 0. 0. 0. 0. 0. 0. 0. 0. 0. 0. 0. 0. 0. 0. 0. 0. 0. 0. 0. 0. 0. 0. 0. 0. 0. 0. 0. 0. 0. 0. 0…	1	FALSE	FALSE	TRUE	TRUE	4
Stark	20220203	0	102	23	1000	block	16.129	1.001	16	[ 0. 0. 0. 0. 0. 0. 0. 0. 0. 0. 0. 0. 0. 0. 0. 0. 0. 0. 0. 0. 0. 0. 0. 0. 0. 0. 0. 0. 0. 0. 0. 0. 0. 0. 0. 0. 0. 0. 0. 0. 0. 0. 0. 0. 0. 0. 0. 0. 0. 0. 0. 0. 0. 0. 0. 0. 0. 0. 0. 0. 0. 0. 0. 0. 0. 0. 0. 0. 0. 0. 0. 0. 0. 0. 0. 0. 0. 0. 0. 0. 0. 0. 0. 0. 0. 0. 0. 0. 0. 0. 0. 0. 0. 0. 0. 0. 0. 0. 0. 0. 0. 0. 0. 0. 0. 0. 0. 0. 0. 0. 0. 0. 0. 0. 0. 0. 0. 0. 0. 0. 0. 0. 0. 0. 0. 0. 0. 0. 0. 0. 0. 0. 0…	1	FALSE	FALSE	TRUE	TRUE	4
Stark	20220203	0	102	24	1000	block	16.129	1.001	16	[ 0. 0. 0. 0. 0. 0. 0. 0. 0. 0. 0. 0. 0. 0. 0. 0. 0. 0. 0. 0. 0. 0. 0. 0. 0. 0. 0. 0. 0. 0. 0. 0. 0. 0. 0. 0. 0. 0. 0. 0. 0. 0. 0. 0. 0. 0. 0. 0. 0. 0. 0. 0. 0. 0. 0. 0. 0. 0. 0. 0. 0. 0. 0. 0. 0. 0. 0. 0. 0. 0. 0. 0. 0. 0. 0. 0. 0. 0. 0. 0. 0. 0. 0. 0. 0. 0. 0. 0. 0. 0. 0. 0. 0. 0. 0. 0. 0. 0. 0. 0. 0. 0. 0. 0. 0. 0. 0. 0. 0. 0. 0. 0. 0. 0. 0. 0. 0. 0. 0. 0. 0. 0. 0. 0. 0. 0. 0. 0. 0. 0. 0. 0. 0…	1	TRUE	FALSE	TRUE	FALSE	4
Stark	20220203	0	102	50	1000	block	16.129	1.001	16	[ 0. 0. 0. 100. 100. 100. 100. 100. 100. 100. 100. 100. 100. 100. 100. 100. 100. 100. 100. 100. 100. 100. 100. 100. 100. 100. 100. 100. 100. 100. 100. 100. 100. 100. 100. 100. 100. 100. 100. 100. 100. 100. 200. 200. 200. 200. 200. 200. 200. 200. 200. 200. 200. 100. 100. 100. 100. 100. 200. 200. 200. 200. 200. 200. 200. 200. 200. 200. 200. 200. 200. 200. 200. 200. 200. 200. 200. 200. 200. 200. 200…	16	TRUE	TRUE	FALSE	TRUE	4
Stark	20220203	0	102	51	1000	block	16.129	1.001	16	[ 0. 0. 0. 0. 0. 0. 0. 0. 0. 0. 0. 0. 0. 0. 0. 0. 0. 0. 0. 0. 0. 0. 0. 0. 0. 0. 0. 0. 0. 0. 0. 0. 0. 0. 0. 0. 0. 0. 0. 0. 0. 0. 0. 0. 0. 0. 0. 0. 0. 0. 0. 0. 0. 0. 0. 0. 0. 0. 0. 0. 0. 0. 0. 0. 0. 0. 0. 0. 0. 0. 0. 0. 0. 0. 0. 0. 0. 0. 0. 0. 0. 0. 0. 0. 0. 0. 0. 0. 0. 0. 0. 0. 0. 0. 0. 0. 0. 0. 0. 0. 0. 0. 0. 0. 0. 0. 0. 0. 0. 0. 0. 0. 0. 0. 0. 0. 0. 0. 0. 100. 100. 100. 100. 100. 100. 100. 100. …	16	FALSE	TRUE	FALSE	FALSE	4
Stark	20220203	0	102	52	1000	block	16.129	1.001	16	[ 0. 100. 100. 100. 100. 100. 100. 100. 100. 100. 100. 100. 100. 100. 100. 100. 100. 100. 100. 100. 100. 100. 100. 100. 100. 100. 100. 100. 100. 100. 100. 100. 100. 100. 100. 100. 100. 100. 100. 100. 100. 100. 100. 100. 100. 100. 200. 200. 200. 200. 200. 100. 100. 100. 100. 100. 100. 100. 100. 100. 100. 100. 100. 100. 100. 100. 100. 100. 100. 100. 100. 100. 100. 100. 100. 100. 100. 100. 100. 100.…	16	FALSE	TRUE	FALSE	FALSE	4
Stark	20220203	0	102	53	1000	block	16.129	1.001	16	[ 0. 0. 100. 100. 100. 100. 100. 100. 100. 100. 100. 100. 100. 100. 100. 100. 100. 100. 100. 100. 100. 100. 100. 100. 100. 100. 100. 100. 100. 100. 100. 100. 100. 100. 100. 100. 100. 100. 100. 100. 100. 100. 100. 100. 100. 200. 200. 200. 200. 200. 200. 200. 100. 100. 100. 100. 100. 100. 100. 100. 100. 100. 100. 100. 100. 100. 200. 200. 200. 200. 200. 200. 200. 200. 200. 200. 200. 200. 200. 200. 2…	17	TRUE	TRUE	FALSE	TRUE	4
Stark	20220203	0	102	80	1000	block	16.129	1.001	16	[ 0. 0. 0. 0. 0. 0. 0. 0. 0. 0. 0. 0. 0. 0. 0. 0. 0. 0. 0. 0. 0. 0. 0. 0. 0. 0. 0. 0. 0. 0. 0. 0. 0. 0. 0. 0. 0. 0. 0. 0. 0. 0. 0. 0. 0. 0. 0. 0. 0. 0. 0. 0. 0. 0. 0. 0. 0. 0. 0. 0. 0. 0. 0. 0. 0. 0. 0. 0. 0. 0. 0. 0. 0. 0. 0. 0. 0. 0. 0. 0. 0. 0. 0. 0. 0. 0. 0. 0. 0. 0. 0. 0. 0. 0. 0. 0. 0. 0. 0. 0. 0. 0. 0. 0. 0. 0. 0. 0. 0. 0. 0. 0. 0. 0. 0. 0. 0. 0. 0. 0. 0. 0. 0. 0. 0. 0. 0. 0. 0. 0. 0. 0. 0…	15	TRUE	TRUE	FALSE	TRUE	4
Stark	20220203	0	102	81	1000	block	16.129	1.001	16	[ 0. 0. 0. 0. 0. 0. 0. 0. 0. 0. 0. 0. 0. 0. 0. 0. 0. 0. 0. 0. 0. 0. 0. 0. 0. 0. 0. 0. 0. 0. 0. 0. 0. 0. 0. 0. 0. 0. 0. 0. 0. 0. 0. 0. 0. 0. 0. 0. 0. 0. 0. 0. 0. 0. 0. 0. 100. 100. 100. 100. 100. 100. 100. 100. 100. 100. 100. 100. 100. 100. 100. 100. 100. 100. 100. 100. 100. 100. 100. 100. 100. 100. 100. 100. 100. 100. 100. 100. 100. 100. 100. 100. 100. 100. 100. 100. 100. 100. 100. 100. 100. 100.…	17	TRUE	TRUE	FALSE	TRUE	4
Stark	20220203	0	102	82	1000	block	16.129	1.001	16	[ 0. 0. 0. 0. 0. 0. 0. 0. 0. 0. 0. 0. 0. 0. 0. 0. 0. 0. 0. 0. 0. 0. 0. 0. 0. 0. 0. 0. 0. 0. 0. 0. 0. 0. 0. 0. 0. 0. 0. 0. 0. 0. 0. 0. 0. 0. 0. 0. 0. 0. 0. 0. 0. 0. 0. 0. 0. 0. 0. 0. 0. 0. 0. 0. 0. 0. 0. 0. 0. 0. 0. 0. 0. 0. 0. 0. 0. 0. 0. 0. 0. 0. 0. 0. 0. 0. 0. 0. 0. 0. 0. 0. 0. 0. 0. 0. 0. 0. 0. 0. 0. 0. 0. 0. 0. 0. 0. 0. 0. 0. 0. 0. 0. 0. 0. 0. 0. 0. 0. 0. 0. 0. 0. 0. 0. 0. 0. 0. 0. 0. 0. 0. 0…	17	TRUE	TRUE	FALSE	TRUE	4
Stark	20220203	0	102	83	1000	block	16.129	1.001	16	[ 0. 0. 0. 0. 0. 0. 0. 0. 0. 0. 0. 0. 0. 0. 0. 0. 0. 0. 0. 0. 0. 0. 0. 0. 0. 0. 0. 0. 0. 100. 100. 100. 100. 100. 100. 100. 100. 100. 100. 100. 100. 100. 100. 100. 100. 100. 100. 100. 100. 100. 100. 100. 100. 100. 100. 100. 100. 100. 100. 200. 200. 200. 200. 200. 200. 300. 300. 300. 300. 300. 300. 300. 300. 300. 300. 300. 300. 300. 300. 200. 200. 200. 200. 200. 200. 200. 200. 200. 200. 200. 200. …	17	FALSE	TRUE	FALSE	FALSE	4
Stark	20220203	0	102	84	1000	block	16.129	1.001	16	[ 0. 0. 0. 0. 0. 0. 0. 0. 0. 0. 0. 0. 0. 0. 0. 0. 0. 0. 0. 0. 0. 0. 0. 0. 0. 0. 0. 0. 0. 0. 0. 0. 0. 0. 0. 0. 0. 0. 0. 0. 0. 0. 0. 0. 0. 0. 0. 0. 0. 0. 0. 0. 0. 0. 0. 0. 0. 0. 0. 0. 0. 0. 0. 0. 0. 0. 0. 0. 0. 0. 0. 0. 0. 0. 0. 0. 0. 0. 0. 0. 0. 0. 0. 0. 0. 0. 0. 0. 0. 0. 0. 0. 0. 0. 0. 0. 0. 0. 0. 0. 0. 0. 0. 0. 0. 0. 0. 0. 0. 0. 0. 0. 0. 0. 0. 0. 0. 0. 0. 0. 0. 0. 0. 0. 0. 0. 0. 0. 0. 0. 0. 0. 1…	17	TRUE	TRUE	FALSE	TRUE	4
Stark	20220203	0	102	85	1000	block	16.129	1.001	16	[ 0. 0. 0. 0. 0. 0. 0. 0. 0. 0. 0. 0. 0. 0. 0. 0. 0. 0. 0. 0. 0. 0. 0. 0. 0. 0. 0. 0. 0. 0. 0. 0. 0. 0. 0. 0. 0. 0. 0. 0. 0. 0. 0. 0. 0. 0. 0. 0. 0. 0. 0. 0. 0. 0. 0. 0. 100. 100. 100. 100. 200. 200. 200. 200. 200. 200. 200. 200. 200. 200. 200. 200. 200. 200. 200. 200. 200. 200. 200. 200. 200. 200. 200. 200. 200. 200. 200. 200. 200. 200. 200. 200. 200. 200. 200. 200. 200. 200. 200. 200. 200. 200.…	17	TRUE	TRUE	FALSE	TRUE	4
Stark	20220203	0	102	86	1000	block	16.129	1.001	16	[ 0. 0. 0. 0. 0. 0. 0. 0. 100. 100. 100. 100. 100. 100. 100. 100. 200. 200. 200. 200. 200. 200. 300. 400. 400. 400. 400. 400. 400. 400. 400. 400. 400. 400. 400. 400. 400. 400. 400. 400. 400. 400. 400. 400. 400. 400. 400. 400. 400. 400. 400. 400. 400. 400. 400. 400. 400. 400. 300. 300. 300. 300. 300. 300. 300. 300. 300. 300. 300. 300. 400. 400. 300. 200. 200. 200. 200. 200. 200. 200. 200. 200. 200…	16	FALSE	FALSE	FALSE	TRUE	4
Stark	20220203	0	102	87	1000	block	16.129	1.001	16	[ 0. 0. 0. 0. 0. 0. 0. 0. 0. 0. 0. 0. 0. 0. 0. 0. 0. 0. 0. 0. 0. 0. 0. 0. 0. 0. 0. 0. 0. 0. 0. 0. 0. 0. 0. 0. 0. 0. 0. 0. 0. 0. 0. 0. 0. 0. 0. 0. 0. 0. 0. 0. 0. 0. 0. 0. 0. 0. 0. 0. 0. 0. 0. 0. 0. 0. 0. 0. 0. 0. 0. 0. 0. 0. 0. 0. 0. 0. 0. 0. 0. 0. 0. 0. 0. 0. 0. 0. 0. 0. 0. 0. 0. 0. 0. 0. 0. 0. 0. 0. 0. 0. 0. 0. 0. 0. 0. 0. 0. 0. 0. 0. 0. 0. 0. 0. 0. 0. 0. 0. 0. 0. 0. 0. 0. 0. 0. 0. 0. 0. 0. 0. 0…	17	TRUE	TRUE	FALSE	TRUE	4
Stark	20220203	0	102	88	1000	block	16.129	1.001	16	[ 0. 0. 0. 0. 0. 0. 0. 0. 0. 0. 0. 0. 0. 0. 0. 0. 0. 0. 0. 0. 100. 100. 100. 100. 100. 100. 100. 100. 100. 100. 100. 100. 100. 100. 100. 100. 100. 100. 100. 100. 100. 100. 100. 100. 100. 100. 100. 100. 100. 100. 100. 100. 100. 100. 100. 100. 100. 100. 100. 100. 100. 100. 100. 100. 100. 100. 100. 100. 100. 100. 0. 0. 0. 0. 0. 0. 0. 0. 0. 0. 0. 0. 0. 0. 0. 0. 0. 0. 0. 0. 0. 0. 0. 0. 0. 0. 0. 0. 0. …	2	TRUE	FALSE	TRUE	FALSE	4
Stark	20220203	0	102	89	1000	block	16.129	1.001	16	[ 0. 0. 0. 0. 0. 0. 0. 0. 0. 0. 0. 0. 0. 0. 0. 0. 0. 0. 0. 0. 0. 0. 0. 0. 0. 0. 0. 0. 0. 0. 0. 0. 0. 0. 0. 0. 0. 0. 0. 0. 0. 0. 0. 0. 0. 0. 0. 0. 0. 0. 0. 0. 0. 0. 0. 0. 0. 0. 0. 0. 0. 0. 0. 0. 0. 0. 0. 0. 0. 0. 0. 0. 0. 0. 0. 0. 0. 0. 0. 0. 0. 0. 0. 0. 0. 0. 0. 0. 0. 0. 0. 0. 0. 0. 0. 0. 0. 0. 0. 0. 0. 0. 0. 0. 0. 0. 0. 0. 0. 0. 0. 0. 0. 0. 0. 0. 0. 0. 0. 0. 0. 0. 0. 0. 0. 0. 0. 0. 0. 0. 0. 0. 0…	1	FALSE	FALSE	TRUE	TRUE	4
Stark	20220203	0	102	79	1000	block	16.129	1.001	16	[ 0. 0. 0. 0. 0. 0. 0. 0. 0. 0. 0. 0. 0. 0. 0. 0. 0. 0. 0. 0. 0. 0. 0. 0. 0. 0. 0. 0. 0. 0. 0. 0. 0. 0. 0. 0. 0. 0. 0. 0. 0. 0. 0. 0. 0. 0. 0. 0. 0. 0. 0. 0. 0. 0. 0. 0. 0. 0. 0. 0. 0. 0. 0. 0. 0. 0. 0. 0. 0. 0. 0. 0. 0. 0. 0. 0. 0. 0. 0. 0. 0. 0. 0. 0. 0. 0. 0. 0. 0. 0. 0. 0. 0. 0. 0. 0. 0. 0. 0. 0. 0. 0. 0. 0. 0. 0. 0. 0. 0. 0. 0. 0. 0. 0. 0. 0. 0. 0. 0. 0. 0. 0. 0. 0. 0. 0. 0. 0. 0. 0. 0. 0. 0…	16	TRUE	TRUE	FALSE	TRUE	4
Stark	20220203	0	102	90	1000	block	16.129	1.001	16	[ 0. 0. 0. 0. 0. 0. 0. 0. 0. 0. 0. 0. 0. 0. 0. 0. 0. 0. 0. 0. 0. 0. 0. 0. 0. 0. 0. 0. 0. 0. 0. 0. 0. 0. 0. 0. 0. 0. 0. 0. 0. 0. 0. 0. 0. 0. 0. 0. 0. 0. 0. 0. 0. 0. 0. 0. 0. 0. 0. 0. 0. 0. 0. 0. 0. 0. 0. 0. 0. 0. 0. 0. 0. 0. 0. 0. 0. 0. 0. 0. 0. 0. 0. 0. 0. 0. 0. 0. 0. 0. 0. 0. 0. 0. 0. 0. 0. 0. 0. 0. 0. 0. 0. 0. 0. 0. 0. 0. 0. 0. 0. 0. 0. 0. 0. 0. 0. 0. 0. 0. 0. 0. 0. 0. 0. 0. 0. 0. 0. 0. 0. 0. 0…	1	TRUE	FALSE	TRUE	FALSE	4
Stark	20220203	0	102	92	1000	block	16.129	1.001	16	[ 0. 0. 0. 0. 0. 0. 0. 0. 0. 0. 0. 0. 0. 0. 0. 0. 0. 0. 0. 0. 0. 0. 0. 0. 0. 0. 0. 0. 0. 0. 0. 0. 0. 0. 0. 0. 0. 0. 0. 0. 0. 0. 0. 0. 0. 0. 0. 0. 0. 0. 0. 0. 0. 0. 0. 0. 0. 0. 0. 0. 0. 0. 0. 0. 0. 0. 0. 0. 0. 0. 0. 0. 0. 0. 0. 0. 0. 0. 0. 0. 0. 0. 0. 0. 0. 0. 0. 0. 0. 0. 0. 0. 0. 0. 0. 0. 0. 0. 0. 0. 0. 0. 0. 0. 0. 0. 0. 0. 0. 0. 0. 0. 0. 0. 0. 0. 0. 0. 0. 0. 0. 0. 0. 0. 0. 0. 0. 0. 0. 0. 0. 0. 0…	2	TRUE	FALSE	TRUE	FALSE	4
Stark	20220203	0	102	93	1000	block	16.129	1.001	16	[ 0. 0. 0. 0. 0. 0. 0. 0. 0. 0. 0. 0. 0. 0. 0. 0. 0. 0. 0. 0. 0. 0. 0. 0. 0. 0. 0. 0. 0. 0. 0. 0. 0. 0. 0. 0. 0. 0. 0. 0. 0. 0. 0. 0. 0. 0. 0. 0. 0. 0. 0. 0. 0. 0. 0. 0. 0. 0. 0. 0. 0. 0. 0. 0. 0. 0. 0. 0. 0. 0. 0. 0. 0. 0. 0. 0. 0. 0. 0. 0. 0. 0. 0. 0. 0. 0. 0. 0. 0. 0. 0. 0. 0. 0. 0. 0. 0. 0. 0. 0. 0. 0. 0. 0. 0. 0. 0. 0. 0. 0. 0. 0. 0. 0. 0. 0. 0. 0. 0. 0. 0. 0. 0. 0. 0. 0. 0. 0. 0. 0. 0. 0. 0…	1	TRUE	FALSE	TRUE	FALSE	4
Stark	20220203	0	102	94	1000	block	16.129	1.001	16	[ 0. 0. 0. 0. 0. 0. 0. 0. 0. 0. 0. 0. 0. 0. 0. 0. 0. 0. 0. 0. 0. 0. 0. 0. 0. 0. 0. 0. 0. 0. 0. 0. 0. 0. 0. 0. 0. 0. 0. 0. 0. 0. 0. 0. 0. 0. 0. 0. 0. 0. 0. 0. 0. 0. 0. 0. 0. 0. 0. 0. 0. 0. 0. 0. 0. 0. 0. 0. 0. 0. 0. 0. 0. 0. 0. 0. 0. 0. 0. 0. 0. 0. 0. 0. 0. 0. 0. 0. 0. 0. 0. 0. 0. 0. 0. 0. 0. 0. 0. 0. 0. 0. 0. 0. 0. 0. 0. 0. 0. 0. 0. 0. 0. 0. 0. 0. 0. 0. 0. 0. 0. 0. 0. 0. 0. 0. 0. 0. 0. 0. 0. 0. 0…	2	TRUE	FALSE	TRUE	FALSE	4
Stark	20220203	0	102	95	1000	block	16.129	1.001	16	[ 0. 0. 0. 0. 0. 0. 0. 0. 0. 0. 0. 0. 0. 0. 0. 0. 0. 0. 0. 0. 0. 0. 0. 0. 0. 0. 0. 0. 0. 0. 0. 0. 0. 0. 0. 0. 0. 0. 0. 0. 0. 0. 0. 0. 0. 0. 0. 0. 0. 0. 0. 0. 0. 0. 0. 0. 0. 0. 0. 0. 0. 0. 0. 0. 0. 0. 0. 0. 0. 0. 0. 0. 0. 0. 0. 0. 0. 0. 0. 0. 0. 0. 0. 0. 0. 0. 0. 0. 0. 0. 0. 0. 0. 0. 0. 0. 0. 0. 0. 0. 0. 0. 0. 0. 0. 0. 0. 0. 0. 0. 0. 0. 0. 0. 0. 0. 0. 0. 0. 0. 0. 0. 0. 0. 0. 0. 0. 0. 0. 0. 0. 0. 0…	1	TRUE	FALSE	TRUE	FALSE	4
Stark	20220203	0	102	96	1000	block	16.129	1.001	16	[ 0. 0. 0. 0. 0. 0. 0. 0. 0. 0. 0. 0. 0. 0. 0. 0. 0. 0. 0. 0. 0. 0. 0. 0. 0. 0. 0. 0. 0. 0. 0. 0. 0. 0. 0. 0. 0. 0. 0. 0. 0. 0. 0. 0. 0. 0. 0. 0. 0. 0. 0. 0. 0. 0. 0. 0. 0. 0. 0. 0. 0. 0. 0. 0. 0. 0. 0. 0. 0. 0. 0. 0. 0. 0. 0. 0. 0. 0. 0. 0. 0. 0. 0. 0. 0. 0. 0. 0. 0. 0. 0. 0. 0. 0. 0. 0. 0. 0. 0. 0. 0. 0. 0. 0. 0. 0. 0. 0. 0. 0. 0. 0. 0. 0. 0. 0. 0. 0. 0. 0. 0. 0. 0. 0. 0. 0. 0. 0. 0. 0. 0. 0. 0…	2	TRUE	FALSE	TRUE	FALSE	4
Stark	20220203	0	102	97	1000	block	16.129	1.001	16	[ 0. 0. 0. 0. 0. 100. 100. 100. 100. 100. 100. 100. 100. 100. 100. 100. 100. 100. 100. 100. 100. 100. 100. 100. 100. 100. 100. 100. 100. 100. 100. 100. 100. 100. 100. 100. 100. 100. 100. 100. 100. 100. 100. 100. 100. 100. 100. 100. 100. 100. 100. 100. 100. 100. 100. 0. 0. 0. 0. 0. 0. 0. 0. 0. 0. 0. 0. 0. 0. 0. 0. 0. 0. 0. 0. 0. 0. 0. 0. 0. 0. 0. 0. 0. 0. 0. 0. 100. 100. 100. 100. 100. 100. 100. 1…	17	FALSE	TRUE	FALSE	FALSE	4
Stark	20220203	0	102	98	1000	block	16.129	1.001	16	[ 0. 0. 0. 0. 0. 0. 0. 0. 0. 0. 0. 0. 0. 0. 0. 0. 0. 0. 0. 0. 0. 0. 0. 0. 0. 0. 0. 0. 0. 0. 0. 0. 0. 0. 100. 100. 100. 100. 100. 100. 100. 100. 100. 100. 100. 100. 100. 100. 100. 100. 100. 100. 100. 100. 100. 100. 100. 100. 100. 100. 100. 100. 100. 100. 100. 100. 100. 100. 100. 100. 100. 100. 100. 100. 100. 100. 100. 100. 100. 100. 100. 100. 100. 100. 0. 0. 0. 0. 0. 0. 0. 0. 0. 0. 0. 0. 0. 0. 0. …	17	FALSE	TRUE	FALSE	FALSE	4
Stark	20220203	0	102	99	1000	block	16.129	1.001	16	[ 0. 0. 0. 0. 0. 0. 0. 0. 0. 0. 0. 0. 0. 0. 0. 0. 0. 0. 0. 100. 100. 100. 100. 100. 100. 100. 100. 100. 100. 100. 100. 100. 100. 100. 100. 100. 100. 100. 100. 100. 100. 100. 100. 100. 100. 100. 100. 100. 100. 100. 100. 100. 100. 100. 100. 100. 100. 100. 100. 100. 100. 100. 100. 100. 100. 100. 100. 100. 100. 0. 0. 0. 0. 0. 0. 0. 0. 0. 0. 0. 0. 0. 0. 0. 0. 0. 0. 0. 0. 0. 0. 0. 100. 100. 100. 100. 1…	17	TRUE	TRUE	FALSE	TRUE	4
Stark	20220203	0	102	100	1000	block	16.129	1.001	16	[ 0. 0. 0. 0. 0. 0. 0. 0. 0. 0. 0. 0. 0. 0. 0. 0. 0. 0. 0. 0. 0. 0. 0. 0. 0. 0. 0. 0. 0. 0. 0. 0. 0. 0. 0. 0. 0. 0. 0. 0. 0. 0. 100. 100. 100. 100. 100. 100. 200. 200. 200. 200. 200. 200. 200. 200. 200. 200. 200. 200. 200. 200. 200. 200. 200. 200. 200. 200. 200. 200. 200. 200. 200. 200. 200. 200. 200. 200. 200. 200. 200. 200. 200. 200. 200. 200. 200. 200. 200. 200. 200. 200. 100. 100. 100. 100. 1…	17	TRUE	TRUE	FALSE	TRUE	4
Stark	20220203	0	102	101	1000	block	16.129	1.001	16	[ 0. 0. 0. 0. 0. 0. 0. 0. 0. 0. 0. 0. 0. 0. 0. 0. 0. 0. 0. 0. 0. 0. 0. 0. 0. 0. 0. 0. 0. 0. 0. 0. 0. 0. 0. 0. 0. 0. 0. 0. 0. 0. 0. 0. 0. 0. 0. 0. 0. 0. 0. 0. 0. 0. 0. 0. 0. 0. 0. 0. 0. 0. 0. 0. 0. 0. 0. 0. 0. 0. 0. 0. 0. 0. 0. 0. 0. 0. 0. 0. 0. 0. 0. 0. 100. 100. 200. 200. 200. 200. 200. 200. 200. 200. 200. 200. 200. 200. 200. 200. 200. 200. 200. 200. 200. 200. 200. 200. 200. 200. 200. 200. 200. …	16	TRUE	TRUE	FALSE	TRUE	4
Stark	20220203	0	102	91	1000	block	16.129	1.001	16	[ 0. 0. 0. 0. 0. 0. 0. 0. 0. 0. 0. 0. 0. 0. 0. 0. 0. 0. 0. 0. 0. 0. 0. 0. 0. 0. 0. 0. 0. 0. 0. 0. 0. 0. 0. 0. 0. 0. 0. 0. 0. 0. 0. 0. 0. 0. 0. 0. 0. 0. 0. 0. 0. 0. 0. 0. 0. 0. 0. 0. 0. 0. 0. 0. 0. 0. 0. 0. 0. 0. 0. 0. 0. 0. 0. 0. 0. 0. 0. 0. 0. 0. 0. 0. 0. 0. 0. 0. 0. 0. 0. 0. 0. 0. 0. 0. 0. 0. 0. 0. 0. 0. 0. 0. 0. 0. 0. 0. 0. 0. 0. 0. 0. 0. 0. 0. 0. 0. 0. 0. 0. 0. 0. 0. 0. 0. 0. 0. 0. 0. 0. 0. 0…	1	FALSE	FALSE	TRUE	TRUE	4
Stark	20220203	0	102	2	1000	block	16.129	1.001	16	[ 0. 0. 0. 0. 0. 0. 0. 0. 0. 0. 0. 0. 0. 0. 0. 0. 0. 0. 0. 0. 0. 0. 0. 0. 0. 0. 100. 100. 100. 100. 100. 100. 100. 100. 100. 100. 100. 100. 100. 100. 100. 100. 100. 100. 100. 100. 100. 100. 100. 100. 100. 100. 100. 100. 100. 100. 100. 100. 100. 100. 100. 100. 100. 100. 100. 100. 100. 100. 100. 100. 100. 100. 100. 100. 100. 100. 0. 0. 0. 0. 0. 0. 0. 0. 0. 0. 0. 0. 0. 0. 0. 0. 0. 0. 0. 0. 0. 0. 0. …	17	FALSE	TRUE	FALSE	FALSE	4
Stark	20220203	0	102	78	1000	block	16.129	1.001	16	[ 0. 0. 0. 0. 0. 0. 0. 0. 0. 0. 0. 0. 0. 0. 0. 0. 0. 0. 0. 0. 0. 0. 0. 0. 0. 0. 0. 0. 0. 0. 0. 0. 0. 0. 0. 0. 0. 0. 0. 0. 0. 0. 0. 0. 0. 0. 0. 0. 100. 100. 100. 100. 100. 100. 100. 100. 100. 100. 100. 100. 100. 100. 100. 100. 100. 100. 100. 100. 100. 100. 100. 100. 100. 100. 100. 100. 100. 100. 100. 100. 100. 100. 100. 100. 100. 100. 100. 100. 100. 100. 100. 100. 100. 100. 100. 100. 100. 100. 0. …	16	TRUE	TRUE	FALSE	TRUE	4
Stark	20220203	0	102	76	1000	block	16.129	1.001	16	[ 0. 0. 0. 0. 0. 0. 0. 0. 0. 0. 0. 0. 100. 100. 100. 100. 100. 100. 100. 100. 100. 100. 100. 100. 100. 100. 100. 100. 100. 100. 100. 100. 100. 100. 100. 100. 100. 100. 100. 100. 100. 100. 100. 100. 100. 100. 100. 100. 100. 100. 100. 100. 100. 100. 100. 100. 100. 100. 100. 100. 100. 100. 0. 0. 0. 0. 0. 0. 0. 0. 0. 0. 0. 0. 0. 0. 0. 0. 0. 0. 0. 0. 0. 0. 0. 0. 0. 0. 0. 0. 100. 100. 100. 100. 100. 10…	17	FALSE	TRUE	FALSE	FALSE	4
Stark	20220203	0	102	54	1000	block	16.129	1.001	16	[ 0. 0. 0. 0. 0. 0. 0. 0. 0. 0. 0. 0. 0. 0. 0. 0. 0. 0. 0. 0. 0. 0. 0. 0. 0. 0. 0. 0. 0. 0. 0. 0. 0. 0. 0. 0. 0. 0. 0. 0. 0. 0. 0. 0. 0. 0. 0. 0. 0. 0. 0. 0. 0. 0. 0. 0. 0. 0. 0. 0. 0. 0. 0. 0. 0. 0. 0. 0. 0. 0. 0. 0. 0. 0. 0. 0. 0. 0. 0. 0. 0. 0. 0. 0. 0. 0. 0. 0. 0. 0. 0. 0. 0. 0. 0. 0. 0. 0. 0. 0. 0. 0. 0. 0. 0. 0. 0. 100. 100. 100. 100. 100. 100. 100. 100. 100. 100. 100. 100. 100. 100. 100. 1…	16	FALSE	TRUE	FALSE	FALSE	4
Stark	20220203	0	102	55	1000	block	16.129	1.001	16	[ 0. 0. 0. 0. 0. 0. 0. 0. 0. 0. 0. 0. 0. 0. 0. 0. 0. 0. 0. 0. 0. 0. 0. 0. 0. 0. 0. 0. 0. 0. 0. 0. 0. 0. 0. 0. 0. 0. 0. 0. 0. 0. 0. 0. 0. 0. 0. 0. 0. 0. 0. 0. 0. 0. 0. 0. 0. 0. 0. 0. 0. 0. 0. 0. 0. 0. 0. 0. 0. 0. 0. 0. 0. 0. 0. 0. 0. 0. 0. 0. 0. 0. 0. 0. 0. 0. 0. 0. 0. 0. 0. 0. 0. 0. 0. 0. 0. 0. 0. 0. 0. 0. 0. 0. 0. 0. 0. 0. 0. 0. 0. 0. 0. 0. 0. 0. 0. 0. 0. 0. 0. 0. 0. 0. 0. 0. 0. 0. 0. 0. 0. 0. 0…	1	TRUE	FALSE	TRUE	FALSE	4
Stark	20220203	0	102	56	1000	block	16.129	1.001	16	[ 0. 0. 0. 0. 0. 0. 0. 0. 0. 0. 0. 0. 0. 0. 0. 0. 0. 0. 0. 0. 0. 0. 0. 0. 0. 0. 0. 0. 0. 0. 0. 0. 0. 0. 0. 0. 0. 0. 0. 0. 0. 0. 0. 0. 0. 0. 0. 0. 0. 0. 0. 0. 0. 0. 0. 0. 0. 0. 0. 0. 0. 0. 0. 0. 0. 0. 0. 0. 0. 0. 0. 0. 0. 0. 0. 0. 0. 0. 0. 0. 0. 0. 0. 0. 0. 0. 0. 0. 0. 0. 0. 0. 0. 0. 0. 0. 0. 0. 0. 0. 0. 0. 0. 0. 0. 0. 0. 0. 0. 0. 0. 0. 0. 0. 0. 0. 0. 0. 0. 0. 0. 0. 0. 0. 0. 0. 0. 0. 0. 0. 0. 0. 0…	1	TRUE	FALSE	TRUE	FALSE	4
Stark	20220203	0	102	57	1000	block	16.129	1.001	16	[ 0. 0. 0. 0. 0. 0. 0. 0. 0. 0. 0. 0. 0. 0. 0. 0. 0. 0. 0. 0. 0. 0. 0. 0. 0. 0. 0. 0. 0. 0. 0. 0. 0. 0. 0. 0. 0. 0. 0. 0. 0. 0. 0. 0. 0. 0. 0. 0. 0. 0. 0. 0. 0. 0. 0. 0. 0. 0. 0. 0. 0. 0. 0. 0. 0. 0. 0. 0. 0. 0. 0. 0. 0. 0. 0. 0. 0. 0. 0. 0. 0. 0. 0. 0. 0. 0. 0. 0. 0. 0. 0. 0. 0. 0. 0. 0. 0. 0. 0. 0. 0. 0. 0. 0. 0. 0. 0. 0. 0. 0. 0. 0. 0. 0. 0. 0. 0. 0. 0. 0. 0. 0. 0. 0. 0. 0. 0. 0. 0. 0. 0. 0. 0…	2	FALSE	FALSE	FALSE	TRUE	4
Stark	20220203	0	102	58	1000	block	16.129	1.001	16	[ 0. 0. 0. 0. 0. 0. 0. 0. 0. 0. 0. 0. 0. 0. 0. 0. 0. 0. 0. 0. 0. 0. 0. 0. 0. 0. 0. 0. 0. 0. 0. 0. 0. 0. 0. 0. 0. 0. 0. 0. 0. 0. 0. 0. 0. 0. 0. 0. 0. 0. 0. 0. 0. 0. 0. 0. 0. 0. 0. 0. 0. 0. 0. 0. 0. 0. 0. 0. 0. 0. 0. 0. 0. 0. 0. 0. 0. 0. 0. 0. 0. 0. 0. 0. 0. 0. 0. 0. 0. 0. 0. 0. 0. 0. 0. 0. 0. 0. 0. 0. 0. 0. 0. 0. 0. 0. 0. 0. 0. 0. 0. 0. 0. 0. 0. 0. 0. 0. 0. 0. 0. 0. 0. 0. 0. 0. 0. 0. 0. 0. 0. 0. 0…	1	FALSE	FALSE	TRUE	TRUE	4
Stark	20220203	0	102	59	1000	block	16.129	1.001	16	[ 0. 0. 0. 0. 0. 0. 0. 0. 0. 0. 0. 0. 0. 0. 0. 0. 0. 0. 0. 0. 0. 0. 0. 0. 0. 0. 0. 0. 0. 0. 0. 0. 0. 0. 0. 0. 0. 0. 0. 0. 0. 0. 0. 0. 0. 0. 0. 0. 0. 0. 0. 0. 0. 0. 0. 0. 0. 0. 0. 0. 0. 0. 0. 0. 0. 0. 0. 0. 0. 0. 0. 0. 0. 0. 0. 0. 0. 0. 0. 0. 0. 0. 0. 0. 0. 0. 0. 0. 0. 0. 0. 0. 0. 0. 0. 0. 0. 0. 0. 0. 0. 0. 0. 0. 0. 0. 0. 0. 0. 0. 0. 0. 0. 0. 0. 0. 0. 0. 0. 0. 0. 0. 0. 0. 0. 0. 0. 0. 0. 0. 0. 0. 0…	1	FALSE	FALSE	TRUE	TRUE	4
Stark	20220203	0	102	60	1000	block	16.129	1.001	16	[ 0. 0. 0. 0. 0. 0. 0. 0. 0. 0. 0. 0. 0. 0. 0. 0. 0. 0. 0. 0. 0. 0. 0. 0. 0. 0. 0. 0. 0. 0. 0. 0. 0. 0. 0. 0. 0. 0. 0. 0. 0. 0. 0. 0. 0. 0. 0. 0. 0. 0. 0. 0. 0. 0. 0. 0. 0. 0. 0. 0. 0. 0. 0. 0. 0. 0. 0. 0. 0. 0. 0. 0. 0. 0. 0. 0. 0. 0. 0. 0. 0. 0. 0. 0. 0. 0. 0. 0. 0. 0. 0. 0. 0. 0. 0. 0. 0. 0. 0. 0. 0. 0. 0. 0. 0. 0. 0. 0. 0. 0. 0. 0. 0. 0. 0. 0. 0. 0. 0. 0. 0. 0. 0. 0. 0. 0. 0. 0. 0. 0. 0. 0. 0…	1	FALSE	FALSE	TRUE	TRUE	4
Stark	20220203	0	102	61	1000	block	16.129	1.001	16	[ 0. 0. 0. 0. 0. 0. 0. 0. 0. 0. 0. 100. 100. 100. 100. 100. 100. 100. 100. 100. 100. 100. 100. 100. 100. 100. 100. 100. 100. 100. 100. 100. 100. 100. 100. 100. 100. 100. 100. 100. 100. 100. 100. 100. 100. 100. 100. 100. 100. 100. 100. 100. 100. 100. 100. 100. 100. 100. 100. 100. 100. 0. 0. 0. 0. 0. 0. 0. 0. 0. 0. 0. 0. 0. 0. 0. 0. 0. 0. 0. 0. 0. 0. 0. 0. 0. 0. 0. 0. 0. 0. 0. 0. 0. 0. 0. 0. 0. 0. …	2	FALSE	FALSE	TRUE	TRUE	4
Stark	20220203	0	102	62	1000	block	16.129	1.001	16	[ 0. 0. 0. 0. 0. 0. 0. 0. 0. 0. 0. 0. 0. 0. 0. 0. 0. 0. 0. 0. 0. 0. 0. 0. 0. 0. 0. 0. 0. 0. 0. 0. 0. 0. 0. 0. 0. 0. 0. 0. 0. 0. 0. 0. 0. 0. 0. 0. 0. 0. 0. 0. 0. 0. 0. 0. 0. 0. 0. 0. 0. 0. 0. 0. 0. 0. 0. 0. 0. 0. 0. 0. 0. 0. 0. 0. 0. 0. 0. 0. 0. 0. 0. 0. 0. 0. 0. 0. 0. 0. 0. 0. 0. 0. 0. 0. 0. 0. 0. 0. 0. 0. 0. 0. 0. 0. 0. 0. 0. 0. 0. 0. 0. 0. 0. 0. 0. 0. 0. 0. 0. 0. 0. 0. 0. 0. 0. 0. 0. 0. 0. 0. 0…	1	TRUE	FALSE	TRUE	FALSE	4
Stark	20220203	0	102	63	1000	block	16.129	1.001	16	[ 0. 0. 0. 0. 0. 0. 0. 0. 0. 0. 0. 0. 0. 0. 0. 0. 0. 0. 0. 0. 0. 0. 0. 0. 0. 0. 0. 0. 0. 0. 0. 0. 0. 0. 0. 0. 0. 0. 0. 0. 0. 0. 0. 0. 0. 0. 0. 0. 0. 0. 0. 0. 0. 0. 0. 0. 0. 0. 0. 0. 0. 0. 0. 0. 0. 0. 0. 0. 0. 0. 0. 0. 0. 0. 0. 0. 0. 0. 0. 0. 0. 0. 0. 0. 0. 0. 0. 0. 0. 0. 0. 0. 0. 0. 0. 0. 0. 0. 0. 0. 0. 0. 0. 0. 0. 0. 0. 0. 0. 0. 0. 0. 0. 0. 0. 0. 0. 0. 0. 0. 0. 0. 0. 0. 0. 0. 0. 0. 0. 0. 0. 0. 0…	1	FALSE	FALSE	FALSE	TRUE	4
Stark	20220203	0	102	77	1000	block	16.129	1.001	16	[ 0. 0. 0. 0. 0. 0. 0. 0. 0. 0. 0. 0. 0. 0. 0. 0. 0. 0. 0. 0. 0. 0. 0. 0. 0. 0. 0. 0. 0. 0. 0. 0. 0. 0. 0. 0. 0. 0. 0. 0. 0. 0. 0. 0. 0. 0. 0. 0. 0. 0. 0. 0. 0. 0. 0. 0. 0. 0. 0. 0. 0. 0. 0. 0. 0. 0. 0. 0. 0. 0. 0. 0. 0. 0. 0. 0. 0. 0. 0. 0. 0. 0. 0. 0. 0. 0. 0. 0. 0. 0. 0. 0. 0. 0. 0. 0. 0. 0. 100. 100. 100. 100. 100. 100. 100. 200. 200. 200. 200. 200. 200. 200. 200. 200. 200. 200. 200. 200. 200…	17	TRUE	TRUE	FALSE	TRUE	4
Stark	20220203	0	102	64	1000	block	16.129	1.001	16	[ 0. 0. 0. 0. 0. 0. 0. 0. 0. 0. 0. 0. 0. 0. 0. 0. 0. 0. 0. 0. 0. 0. 0. 0. 0. 0. 0. 0. 0. 0. 0. 0. 0. 0. 0. 0. 0. 0. 0. 0. 0. 0. 0. 0. 0. 0. 0. 0. 0. 0. 0. 0. 0. 0. 0. 0. 0. 0. 0. 0. 0. 0. 0. 0. 0. 0. 0. 0. 0. 0. 0. 0. 0. 0. 0. 0. 0. 0. 0. 0. 0. 0. 0. 0. 0. 0. 0. 0. 0. 0. 0. 0. 0. 0. 0. 0. 0. 0. 0. 0. 0. 0. 0. 0. 0. 0. 0. 0. 0. 0. 0. 0. 0. 0. 0. 0. 0. 0. 0. 0. 0. 0. 0. 0. 0. 0. 0. 0. 0. 0. 0. 0. 0…	1	TRUE	FALSE	TRUE	FALSE	4
Stark	20220203	0	102	66	1000	block	16.129	1.001	16	[ 0. 0. 0. 0. 0. 0. 0. 0. 0. 0. 0. 0. 0. 0. 0. 0. 0. 0. 0. 0. 0. 0. 0. 0. 0. 0. 0. 0. 0. 0. 0. 0. 0. 0. 0. 0. 0. 0. 0. 0. 0. 0. 0. 0. 0. 0. 0. 0. 0. 0. 0. 0. 0. 0. 0. 0. 0. 0. 0. 0. 0. 0. 0. 0. 0. 0. 0. 0. 0. 0. 0. 0. 0. 0. 0. 0. 0. 0. 0. 0. 0. 0. 0. 0. 0. 0. 0. 0. 0. 0. 0. 0. 0. 0. 0. 0. 0. 0. 0. 0. 0. 0. 0. 0. 0. 0. 0. 0. 0. 0. 0. 0. 0. 0. 0. 0. 0. 0. 0. 0. 0. 0. 0. 0. 0. 0. 0. 0. 0. 0. 0. 0. 0…	1	TRUE	FALSE	TRUE	FALSE	4
Stark	20220203	0	102	67	1000	block	16.129	1.001	16	[ 0. 0. 0. 0. 0. 0. 0. 0. 0. 0. 0. 0. 0. 0. 0. 0. 0. 0. 0. 0. 0. 0. 0. 0. 0. 0. 0. 0. 0. 0. 0. 0. 0. 0. 0. 0. 0. 0. 0. 0. 0. 0. 0. 0. 0. 0. 0. 0. 0. 0. 0. 0. 0. 0. 0. 0. 0. 0. 0. 0. 0. 0. 0. 0. 0. 0. 0. 0. 0. 0. 0. 0. 0. 0. 0. 0. 0. 0. 0. 0. 0. 0. 0. 0. 0. 0. 0. 0. 0. 0. 0. 0. 0. 0. 0. 0. 0. 0. 0. 0. 0. 0. 0. 0. 0. 0. 0. 0. 0. 0. 0. 0. 0. 0. 0. 0. 0. 0. 0. 0. 0. 0. 0. 0. 0. 0. 0. 0. 0. 0. 0. 0. 0…	2	TRUE	FALSE	TRUE	FALSE	4
Stark	20220203	0	102	68	1000	block	16.129	1.001	16	[ 0. 0. 0. 0. 0. 0. 0. 0. 0. 0. 0. 0. 0. 0. 0. 0. 0. 0. 0. 0. 0. 0. 0. 0. 0. 0. 0. 0. 0. 0. 0. 0. 0. 0. 0. 0. 0. 0. 0. 0. 0. 0. 0. 0. 0. 0. 0. 0. 0. 0. 0. 0. 0. 0. 0. 0. 0. 0. 0. 0. 0. 0. 0. 0. 0. 0. 0. 0. 0. 0. 0. 0. 0. 0. 0. 0. 0. 0. 0. 0. 0. 0. 0. 0. 0. 0. 0. 0. 0. 0. 0. 0. 0. 0. 0. 0. 0. 0. 0. 0. 0. 0. 0. 0. 0. 0. 0. 0. 0. 0. 0. 0. 0. 0. 0. 0. 0. 0. 0. 0. 0. 0. 0. 0. 0. 0. 0. 0. 0. 0. 0. 0. 0…	2	TRUE	FALSE	TRUE	FALSE	4
Stark	20220203	0	102	69	1000	block	16.129	1.001	16	[ 0. 0. 0. 0. 0. 0. 0. 0. 0. 0. 0. 0. 0. 0. 0. 0. 0. 0. 0. 0. 0. 0. 0. 0. 0. 0. 0. 0. 0. 0. 0. 0. 0. 0. 0. 0. 0. 0. 0. 0. 0. 0. 0. 0. 0. 0. 0. 0. 0. 0. 0. 0. 0. 0. 0. 0. 0. 0. 0. 0. 0. 0. 0. 0. 0. 0. 0. 0. 0. 0. 0. 0. 0. 0. 0. 0. 0. 0. 0. 0. 0. 0. 0. 0. 0. 0. 0. 0. 0. 0. 0. 0. 0. 0. 0. 0. 0. 0. 0. 0. 0. 0. 0. 0. 0. 0. 0. 0. 0. 0. 0. 0. 0. 0. 0. 0. 0. 0. 0. 0. 0. 0. 0. 0. 0. 0. 0. 0. 0. 0. 0. 0. 0…	1	TRUE	FALSE	TRUE	FALSE	4
Stark	20220203	0	102	70	1000	block	16.129	1.001	16	[ 0. 0. 0. 0. 0. 0. 0. 0. 0. 0. 0. 0. 0. 0. 0. 0. 0. 0. 0. 0. 0. 0. 0. 0. 0. 0. 0. 0. 0. 0. 0. 0. 0. 0. 0. 0. 0. 0. 0. 0. 0. 0. 0. 0. 0. 0. 0. 0. 0. 0. 100. 100. 100. 100. 100. 100. 100. 100. 100. 100. 100. 100. 100. 100. 100. 100. 100. 100. 100. 100. 100. 100. 100. 100. 100. 100. 100. 100. 100. 100. 100. 100. 100. 100. 100. 100. 100. 100. 100. 100. 100. 100. 100. 100. 100. 100. 100. 100. 100. 10…	1	TRUE	FALSE	TRUE	FALSE	4
Stark	20220203	0	102	71	1000	block	16.129	1.001	16	[ 0. 0. 0. 0. 0. 0. 0. 0. 0. 0. 0. 0. 0. 0. 0. 0. 0. 0. 0. 0. 0. 0. 0. 0. 0. 0. 0. 0. 0. 0. 0. 0. 0. 0. 0. 0. 0. 0. 0. 0. 0. 0. 0. 0. 0. 0. 0. 0. 0. 0. 0. 0. 0. 0. 0. 0. 0. 0. 0. 0. 0. 0. 0. 0. 0. 0. 0. 0. 0. 0. 0. 0. 0. 0. 0. 0. 0. 0. 0. 0. 0. 0. 0. 0. 0. 0. 0. 0. 0. 0. 0. 0. 0. 0. 0. 0. 0. 0. 0. 0. 0. 0. 0. 0. 0. 0. 0. 0. 0. 0. 0. 0. 0. 0. 0. 0. 0. 0. 0. 0. 0. 0. 0. 0. 0. 0. 0. 0. 0. 0. 0. 0. 0…	1	TRUE	FALSE	TRUE	FALSE	4
Stark	20220203	0	102	72	1000	block	16.129	1.001	16	[ 0. 0. 0. 0. 0. 0. 0. 0. 0. 0. 0. 0. 0. 0. 0. 0. 0. 0. 0. 0. 0. 0. 0. 0. 0. 0. 0. 0. 0. 0. 0. 0. 0. 0. 0. 0. 0. 0. 0. 0. 0. 0. 0. 0. 0. 0. 0. 0. 0. 0. 0. 0. 0. 0. 0. 0. 0. 0. 0. 0. 0. 0. 0. 0. 0. 0. 0. 0. 0. 0. 0. 0. 0. 0. 0. 0. 0. 0. 0. 0. 0. 0. 0. 0. 0. 0. 0. 0. 0. 0. 0. 0. 0. 0. 0. 0. 0. 0. 0. 0. 0. 0. 0. 0. 0. 0. 0. 0. 0. 0. 0. 0. 0. 0. 0. 0. 0. 0. 0. 0. 0. 0. 0. 0. 0. 0. 0. 0. 0. 0. 0. 0. 0…	2	TRUE	FALSE	TRUE	FALSE	4
Stark	20220203	0	102	73	1000	block	16.129	1.001	16	[ 0. 0. 0. 0. 0. 0. 0. 0. 0. 0. 0. 0. 0. 0. 0. 0. 0. 0. 0. 0. 0. 0. 0. 0. 0. 0. 0. 0. 0. 0. 0. 0. 0. 0. 0. 0. 0. 0. 0. 0. 0. 0. 0. 0. 0. 0. 0. 0. 0. 0. 0. 0. 0. 0. 0. 0. 0. 0. 0. 0. 0. 0. 0. 0. 0. 0. 0. 0. 0. 0. 0. 0. 0. 0. 0. 0. 0. 0. 0. 0. 0. 0. 0. 0. 0. 0. 0. 0. 0. 0. 0. 0. 0. 0. 0. 0. 0. 0. 0. 0. 0. 0. 0. 0. 0. 0. 0. 0. 0. 0. 0. 0. 0. 0. 0. 0. 0. 0. 0. 0. 0. 0. 0. 0. 0. 0. 0. 0. 0. 0. 0. 0. 0…	2	FALSE	FALSE	TRUE	TRUE	4
Stark	20220203	0	102	74	1000	block	16.129	1.001	16	[ 0. 0. 0. 0. 0. 0. 0. 0. 0. 0. 0. 0. 0. 0. 0. 0. 0. 0. 0. 0. 0. 0. 0. 0. 0. 0. 0. 0. 0. 0. 0. 0. 0. 0. 0. 0. 0. 0. 0. 0. 0. 0. 0. 0. 0. 0. 0. 0. 0. 0. 0. 0. 0. 0. 0. 0. 0. 0. 0. 0. 0. 0. 0. 0. 0. 0. 0. 0. 0. 0. 0. 0. 0. 0. 0. 0. 0. 0. 0. 0. 0. 0. 0. 0. 0. 0. 0. 0. 0. 0. 0. 0. 0. 0. 0. 0. 100. 100. 100. 100. 100. 100. 100. 100. 100. 100. 100. 100. 100. 100. 100. 100. 100. 100. 100. 100. 100. 100.…	17	TRUE	TRUE	FALSE	TRUE	4
Stark	20220203	0	102	75	1000	block	16.129	1.001	16	[ 0. 0. 0. 0. 0. 0. 0. 0. 0. 0. 0. 0. 0. 0. 0. 0. 0. 0. 0. 0. 0. 0. 0. 0. 0. 0. 0. 0. 0. 0. 0. 0. 0. 0. 0. 0. 0. 0. 0. 0. 0. 0. 0. 0. 100. 100. 100. 100. 100. 100. 100. 100. 100. 100. 100. 100. 100. 100. 100. 100. 100. 100. 100. 100. 100. 100. 100. 100. 100. 100. 100. 100. 100. 100. 100. 100. 100. 100. 100. 100. 100. 200. 200. 200. 200. 200. 200. 200. 200. 200. 200. 200. 200. 200. 100. 100. 100. …	16	FALSE	TRUE	FALSE	FALSE	4
Stark	20220203	0	102	65	1000	block	16.129	1.001	16	[ 0. 0. 0. 0. 0. 0. 0. 0. 0. 0. 0. 0. 0. 0. 0. 0. 0. 0. 0. 0. 0. 0. 0. 0. 0. 0. 0. 0. 0. 0. 0. 0. 0. 0. 0. 0. 0. 0. 0. 0. 0. 0. 0. 0. 0. 0. 0. 0. 0. 0. 0. 0. 0. 0. 0. 0. 0. 0. 0. 0. 0. 0. 0. 0. 0. 0. 0. 0. 0. 0. 0. 0. 0. 0. 0. 0. 0. 0. 0. 0. 0. 0. 0. 0. 0. 0. 0. 0. 0. 0. 0. 0. 0. 0. 0. 0. 0. 0. 0. 0. 0. 0. 0. 0. 0. 0. 0. 0. 0. 0. 0. 0. 0. 0. 0. 0. 0. 0. 0. 0. 0. 0. 0. 0. 0. 0. 0. 0. 0. 0. 0. 0. 0…	2	TRUE	FALSE	TRUE	FALSE	4
Stark	20220203	0	102	0	1000	block	16.129	1.001	16	[ 0. 0. 0. 0. 0. 0. 0. 0. 0. 0. 0. 0. 0. 0. 0. 0. 0. 0. 0. 0. 0. 0. 0. 0. 0. 0. 0. 0. 0. 0. 0. 0. 0. 0. 0. 0. 100. 100. 100. 100. 100. 100. 100. 100. 100. 100. 100. 100. 100. 100. 100. 100. 100. 100. 100. 100. 100. 100. 100. 100. 100. 100. 100. 100. 100. 100. 100. 100. 100. 100. 100. 100. 100. 100. 100. 100. 100. 100. 100. 100. 100. 100. 100. 100. 100. 100. 0. 0. 0. 0. 0. 0. 0. 0. 0. 0. 0. 0. 0. …	15	FALSE	TRUE	FALSE	FALSE	4
Stark	20220203	0	102	1	1000	block	16.129	1.001	16	[ 0. 0. 0. 0. 0. 0. 0. 0. 0. 0. 0. 0. 0. 0. 0. 0. 0. 0. 0. 0. 0. 0. 0. 0. 0. 0. 0. 0. 0. 0. 0. 0. 0. 0. 0. 0. 0. 0. 0. 0. 0. 0. 0. 0. 0. 0. 0. 0. 0. 0. 0. 0. 0. 0. 0. 0. 0. 0. 0. 0. 0. 0. 100. 100. 100. 100. 100. 100. 100. 100. 100. 100. 100. 100. 100. 100. 100. 100. 200. 200. 200. 200. 200. 200. 200. 200. 200. 200. 200. 200. 200. 200. 200. 200. 200. 200. 200. 200. 200. 200. 200. 200. 200. 200. 2…	17	FALSE	FALSE	FALSE	TRUE	4
Stark	20220204	0	167	103	1000	block	16.129	1.001	16	[ 0. 0. 0. 0. 0. 0. 0. 0. 0. 0. 0. 0. 0. 0. 0. 0. 0. 0. 0. 0. 0. 0. 0. 0. 0. 0. 0. 0. 0. 0. 0. 0. 0. 0. 0. 0. 0. 0. 0. 0. 0. 0. 0. 0. 0. 0. 0. 0. 0. 0. 0. 0. 0. 0. 0. 0. 0. 0. 0. 0. 0. 0. 0. 0. 0. 0. 0. 0. 0. 0. 0. 0. 0. 0. 0. 0. 0. 0. 0. 0. 0. 0. 0. 0. 0. 0. 0. 0. 0. 0. 0. 0. 0. 0. 0. 0. 0. 0. 0. 0. 0. 0. 0. 0. 0. 0. 0. 0. 0. 0. 0. 0. 0. 0. 0. 0. 0. 0. 0. 0. 0. 0. 0. 0. 0. 0. 0. 0. 0. 0. 0. 0. 0…	1	TRUE	FALSE	TRUE	FALSE	5
Stark	20220204	0	167	5	1000	block	16.129	1.001	16	[ 0. 0. 0. 0. 0. 0. 0. 0. 0. 0. 0. 0. 0. 0. 0. 0. 0. 0. 0. 0. 0. 0. 0. 0. 0. 0. 0. 0. 0. 0. 0. 100. 100. 100. 100. 100. 100. 100. 100. 100. 100. 100. 100. 100. 100. 100. 100. 100. 100. 100. 100. 100. 100. 100. 100. 100. 100. 100. 100. 100. 100. 100. 100. 100. 100. 100. 100. 100. 100. 100. 100. 100. 100. 100. 100. 100. 100. 100. 100. 100. 100. 0. 0. 0. 0. 0. 0. 0. 0. 0. 0. 0. 0. 0. 0. 0. 0. 0. 0. …	16	TRUE	TRUE	FALSE	TRUE	5
Stark	20220204	0	167	4	1000	block	16.129	1.001	16	[ 0. 0. 0. 0. 0. 0. 0. 0. 0. 0. 0. 0. 0. 0. 0. 0. 0. 0. 0. 0. 0. 0. 0. 0. 0. 0. 0. 0. 0. 0. 0. 0. 0. 0. 0. 0. 0. 0. 0. 0. 0. 0. 0. 0. 0. 0. 0. 0. 0. 0. 0. 0. 0. 0. 0. 0. 0. 0. 0. 0. 0. 0. 0. 0. 0. 0. 0. 0. 0. 0. 0. 0. 0. 0. 0. 0. 100. 100. 100. 100. 100. 100. 100. 100. 100. 100. 100. 100. 100. 100. 100. 100. 100. 100. 100. 100. 100. 100. 100. 100. 100. 100. 100. 100. 100. 100. 100. 100. 100. 100.…	16	TRUE	TRUE	FALSE	TRUE	5
Stark	20220204	0	167	3	1000	block	16.129	1.001	16	[ 0. 0. 0. 0. 0. 0. 0. 0. 0. 0. 0. 0. 0. 0. 0. 0. 0. 0. 0. 0. 0. 0. 0. 0. 0. 0. 0. 0. 0. 0. 0. 0. 0. 0. 0. 0. 0. 0. 0. 0. 0. 0. 0. 0. 0. 0. 0. 0. 0. 0. 0. 0. 0. 0. 0. 0. 100. 100. 100. 100. 100. 100. 100. 100. 100. 100. 100. 100. 100. 100. 100. 100. 100. 100. 100. 100. 100. 100. 100. 100. 100. 100. 100. 100. 100. 100. 100. 100. 100. 100. 100. 100. 100. 100. 100. 100. 100. 100. 100. 100. 100. 100.…	16	FALSE	FALSE	FALSE	TRUE	5
Stark	20220204	0	167	2	1000	block	16.129	1.001	16	[ 0. 0. 0. 0. 0. 0. 0. 0. 0. 0. 0. 0. 0. 0. 0. 0. 0. 0. 0. 0. 0. 0. 0. 0. 0. 0. 0. 0. 0. 0. 0. 0. 0. 0. 0. 0. 0. 0. 0. 0. 0. 0. 0. 0. 0. 0. 0. 0. 0. 0. 0. 0. 0. 0. 0. 0. 0. 0. 0. 0. 0. 0. 0. 0. 0. 0. 0. 0. 0. 0. 0. 0. 0. 0. 0. 0. 0. 0. 0. 0. 0. 100. 100. 100. 100. 100. 100. 100. 100. 100. 100. 100. 100. 100. 100. 100. 100. 100. 100. 100. 100. 100. 100. 100. 200. 200. 200. 200. 200. 200. 200. 200.…	15	FALSE	TRUE	FALSE	FALSE	5
Stark	20220204	0	167	1	1000	block	16.129	1.001	16	[ 0. 0. 0. 0. 0. 0. 0. 0. 0. 0. 0. 0. 0. 0. 0. 0. 0. 0. 0. 0. 0. 0. 0. 0. 0. 0. 0. 0. 0. 0. 0. 0. 0. 0. 0. 0. 0. 0. 0. 0. 0. 0. 0. 0. 0. 0. 0. 0. 0. 0. 0. 0. 0. 0. 0. 0. 0. 0. 0. 0. 0. 0. 0. 0. 0. 0. 0. 0. 0. 0. 0. 0. 0. 0. 0. 0. 0. 0. 0. 0. 0. 0. 0. 0. 0. 0. 0. 0. 0. 100. 100. 100. 100. 100. 100. 100. 100. 100. 100. 100. 100. 100. 100. 200. 200. 200. 200. 200. 200. 200. 200. 200. 200. 200. 200. …	16	FALSE	FALSE	FALSE	TRUE	5
Stark	20220204	0	167	112	1000	block	16.129	1.001	16	[ 0. 0. 0. 0. 0. 0. 0. 0. 0. 0. 0. 0. 0. 0. 0. 0. 0. 0. 0. 0. 0. 0. 0. 0. 0. 0. 0. 100. 100. 100. 100. 100. 100. 100. 100. 100. 100. 100. 100. 100. 100. 100. 100. 100. 100. 100. 100. 100. 100. 100. 100. 100. 100. 100. 100. 100. 100. 100. 100. 100. 100. 100. 100. 100. 100. 100. 100. 100. 100. 100. 100. 100. 100. 100. 100. 100. 100. 0. 0. 0. 0. 0. 0. 0. 0. 0. 0. 0. 0. 0. 100. 100. 100. 100. 100. 10…	16	FALSE	TRUE	FALSE	FALSE	5
Stark	20220204	0	167	113	1000	block	16.129	1.001	16	[ 0. 0. 0. 0. 0. 0. 0. 0. 0. 0. 0. 0. 0. 0. 0. 0. 0. 0. 0. 0. 0. 0. 0. 0. 0. 0. 0. 0. 100. 100. 100. 100. 100. 100. 100. 100. 100. 100. 100. 100. 100. 100. 100. 100. 100. 100. 100. 100. 100. 100. 100. 100. 100. 100. 100. 100. 100. 100. 100. 100. 100. 100. 100. 100. 100. 100. 100. 100. 100. 100. 100. 100. 100. 100. 200. 200. 200. 200. 100. 100. 100. 100. 100. 100. 100. 100. 100. 100. 100. 100. 100…	16	FALSE	TRUE	FALSE	FALSE	5
Stark	20220204	0	167	6	1000	block	16.129	1.001	16	[ 0. 0. 0. 0. 0. 0. 0. 0. 0. 0. 0. 0. 0. 0. 0. 0. 0. 0. 0. 0. 0. 0. 0. 0. 0. 0. 0. 0. 0. 0. 0. 0. 0. 0. 0. 0. 100. 100. 100. 100. 100. 100. 100. 100. 100. 100. 100. 100. 100. 100. 100. 100. 100. 100. 100. 100. 100. 100. 100. 100. 100. 100. 100. 100. 100. 100. 100. 100. 100. 100. 100. 100. 100. 100. 100. 100. 100. 100. 100. 100. 100. 100. 100. 100. 100. 100. 0. 0. 0. 0. 0. 0. 0. 0. 0. 0. 0. 0. 0. …	17	TRUE	TRUE	FALSE	TRUE	5
Stark	20220204	0	167	114	1000	block	16.129	1.001	16	[ 0. 0. 0. 0. 0. 0. 0. 0. 0. 0. 0. 0. 100. 100. 100. 100. 100. 100. 100. 100. 100. 100. 100. 100. 100. 100. 100. 100. 100. 100. 100. 100. 100. 100. 100. 100. 100. 100. 100. 100. 100. 100. 100. 100. 100. 100. 100. 100. 100. 100. 100. 100. 100. 100. 100. 100. 100. 200. 200. 200. 200. 200. 100. 100. 100. 100. 100. 100. 100. 100. 100. 100. 100. 100. 100. 100. 100. 100. 100. 100. 100. 100. 100. 100. 1…	16	TRUE	TRUE	FALSE	TRUE	5
Stark	20220204	0	167	116	1000	block	16.129	1.001	16	[ 0. 0. 0. 100. 100. 100. 100. 100. 100. 100. 100. 100. 100. 100. 100. 100. 100. 100. 100. 100. 100. 100. 100. 100. 100. 100. 100. 100. 100. 100. 100. 100. 100. 100. 100. 100. 100. 100. 100. 100. 100. 100. 100. 100. 100. 100. 100. 100. 100. 100. 100. 100. 100. 0. 0. 0. 100. 100. 100. 100. 100. 100. 100. 100. 100. 100. 100. 100. 100. 100. 100. 100. 100. 100. 100. 100. 100. 100. 100. 100. 100. 100.…	17	TRUE	TRUE	FALSE	TRUE	5
Stark	20220204	0	167	117	1000	block	16.129	1.001	16	[ 0. 0. 0. 0. 0. 0. 0. 0. 0. 0. 0. 0. 0. 0. 0. 0. 0. 0. 0. 0. 0. 0. 0. 0. 0. 0. 0. 0. 0. 0. 100. 100. 100. 100. 100. 100. 100. 100. 100. 100. 100. 100. 100. 100. 100. 100. 100. 100. 100. 100. 100. 100. 100. 100. 100. 100. 100. 100. 100. 100. 200. 200. 200. 200. 200. 200. 200. 200. 200. 200. 200. 200. 200. 200. 200. 200. 200. 200. 200. 200. 100. 100. 100. 100. 100. 100. 100. 100. 100. 100. 100. 10…	17	TRUE	TRUE	FALSE	TRUE	5
Stark	20220204	0	167	118	1000	block	16.129	1.001	16	[ 0. 0. 0. 0. 0. 0. 0. 0. 0. 0. 0. 0. 0. 0. 0. 0. 0. 0. 0. 0. 0. 0. 0. 0. 0. 0. 0. 0. 0. 0. 0. 0. 0. 0. 0. 0. 0. 0. 0. 0. 0. 0. 0. 0. 0. 0. 0. 0. 0. 0. 0. 0. 100. 100. 100. 100. 100. 100. 100. 100. 100. 100. 100. 100. 100. 100. 100. 100. 100. 100. 100. 100. 100. 100. 100. 100. 100. 100. 100. 100. 100. 100. 100. 100. 100. 100. 100. 100. 100. 100. 100. 100. 100. 100. 100. 200. 200. 200. 200. 200. 2…	17	FALSE	FALSE	FALSE	TRUE	5
Stark	20220204	0	167	119	1000	block	16.129	1.001	16	[ 0. 0. 0. 0. 0. 0. 0. 0. 0. 0. 0. 0. 0. 0. 0. 0. 0. 0. 0. 0. 0. 0. 0. 0. 0. 0. 0. 0. 0. 0. 100. 100. 100. 100. 100. 100. 100. 100. 100. 100. 100. 100. 100. 100. 100. 100. 100. 100. 100. 100. 100. 100. 100. 100. 100. 100. 100. 100. 100. 200. 200. 200. 200. 200. 200. 200. 200. 200. 200. 200. 200. 200. 200. 200. 200. 200. 200. 200. 200. 200. 100. 100. 100. 100. 100. 100. 100. 100. 100. 100. 100. 10…	17	TRUE	TRUE	FALSE	TRUE	5
Stark	20220204	0	167	120	1000	block	16.129	1.001	16	[ 0. 0. 0. 0. 0. 0. 0. 0. 0. 0. 0. 0. 0. 0. 0. 0. 0. 0. 0. 0. 0. 0. 0. 0. 0. 0. 0. 0. 0. 0. 0. 0. 0. 0. 0. 0. 0. 0. 0. 0. 0. 0. 0. 0. 0. 0. 0. 0. 0. 0. 0. 0. 0. 0. 0. 0. 0. 0. 0. 0. 0. 0. 0. 0. 0. 0. 0. 0. 0. 0. 0. 0. 0. 0. 0. 0. 0. 0. 100. 100. 200. 200. 200. 200. 200. 200. 200. 200. 200. 200. 200. 200. 200. 200. 200. 200. 200. 300. 300. 300. 300. 300. 300. 300. 300. 300. 300. 300. 300. 300. 300…	16	TRUE	TRUE	FALSE	TRUE	5
Stark	20220204	0	167	121	1000	block	16.129	1.001	16	[ 0. 0. 0. 0. 0. 0. 0. 0. 0. 0. 0. 0. 0. 0. 0. 0. 0. 0. 0. 0. 0. 0. 0. 0. 0. 0. 0. 0. 0. 0. 0. 0. 0. 0. 0. 0. 0. 0. 0. 0. 0. 0. 0. 0. 0. 0. 0. 0. 0. 0. 0. 0. 0. 0. 0. 100. 100. 100. 100. 100. 100. 100. 100. 100. 100. 100. 100. 100. 100. 100. 100. 100. 100. 100. 100. 100. 100. 100. 100. 100. 200. 200. 200. 200. 200. 200. 200. 200. 200. 200. 200. 200. 200. 200. 200. 200. 200. 200. 200. 200. 200. 20…	16	TRUE	TRUE	FALSE	TRUE	5
Stark	20220204	0	167	122	1000	block	16.129	1.001	16	[ 0. 0. 0. 0. 0. 0. 0. 0. 0. 0. 0. 0. 0. 0. 0. 0. 0. 0. 0. 0. 0. 0. 0. 0. 0. 0. 100. 100. 100. 100. 100. 100. 100. 100. 100. 100. 100. 200. 200. 200. 200. 200. 200. 300. 300. 300. 400. 400. 400. 400. 400. 400. 400. 400. 400. 400. 400. 400. 400. 400. 400. 400. 400. 400. 400. 400. 400. 400. 400. 400. 400. 400. 400. 400. 400. 400. 300. 300. 300. 300. 300. 300. 300. 300. 300. 300. 300. 200. 200. 200.…	16	FALSE	FALSE	FALSE	TRUE	5
Stark	20220204	0	167	115	1000	block	16.129	1.001	16	[ 0. 0. 0. 0. 0. 0. 0. 0. 0. 0. 0. 0. 0. 0. 0. 0. 100. 100. 100. 100. 100. 100. 100. 100. 100. 100. 100. 100. 100. 100. 100. 100. 100. 100. 100. 100. 100. 100. 100. 100. 100. 100. 100. 100. 100. 100. 100. 100. 100. 100. 100. 100. 100. 100. 100. 100. 100. 100. 100. 100. 100. 100. 100. 100. 100. 100. 0. 0. 0. 0. 0. 0. 0. 0. 0. 0. 0. 0. 0. 0. 0. 0. 0. 0. 0. 0. 0. 0. 0. 0. 0. 0. 0. 0. 0. 0. 0. 0. 0. …	15	TRUE	TRUE	FALSE	TRUE	5
Stark	20220204	0	167	7	1000	block	16.129	1.001	16	[ 0. 0. 0. 0. 0. 0. 0. 0. 0. 0. 0. 0. 0. 0. 0. 0. 0. 0. 0. 0. 0. 0. 0. 0. 0. 0. 0. 0. 0. 0. 0. 0. 0. 0. 0. 0. 0. 0. 0. 0. 0. 0. 0. 0. 0. 0. 0. 0. 0. 0. 0. 0. 0. 0. 0. 0. 0. 0. 0. 0. 0. 0. 0. 0. 0. 0. 0. 0. 0. 0. 0. 0. 0. 0. 100. 100. 100. 100. 100. 100. 100. 100. 100. 100. 100. 100. 100. 100. 100. 100. 100. 100. 100. 100. 100. 100. 100. 100. 100. 100. 100. 100. 100. 100. 100. 100. 100. 100. 100. …	17	FALSE	FALSE	FALSE	TRUE	5
Stark	20220204	0	167	8	1000	block	16.129	1.001	16	[ 0. 0. 0. 0. 0. 0. 0. 0. 0. 0. 0. 0. 0. 0. 0. 0. 0. 0. 0. 0. 0. 0. 0. 0. 0. 0. 0. 0. 0. 0. 0. 0. 100. 100. 100. 100. 100. 100. 100. 100. 100. 100. 100. 100. 100. 100. 100. 100. 100. 100. 100. 100. 100. 100. 100. 100. 100. 100. 100. 100. 100. 100. 100. 100. 100. 100. 100. 100. 100. 100. 100. 100. 100. 100. 100. 100. 100. 100. 100. 100. 100. 100. 0. 0. 0. 0. 0. 0. 0. 0. 0. 0. 0. 0. 0. 0. 0. 0. 100…	16	TRUE	TRUE	FALSE	TRUE	5
Stark	20220204	0	167	9	1000	block	16.129	1.001	16	[ 0. 0. 0. 0. 0. 0. 0. 0. 0. 0. 0. 0. 0. 0. 0. 0. 0. 0. 0. 0. 0. 0. 0. 0. 0. 0. 0. 0. 0. 0. 0. 0. 0. 0. 0. 0. 0. 0. 0. 0. 0. 0. 0. 0. 0. 0. 0. 0. 0. 0. 0. 0. 100. 100. 100. 100. 100. 100. 100. 100. 100. 100. 100. 100. 100. 100. 100. 100. 200. 200. 200. 200. 200. 200. 200. 200. 200. 200. 200. 200. 200. 200. 200. 200. 200. 200. 200. 200. 200. 200. 200. 200. 200. 200. 200. 200. 200. 200. 200. 200. 2…	17	FALSE	TRUE	FALSE	FALSE	5
Stark	20220204	0	167	26	1000	block	16.129	1.001	16	[ 0. 0. 0. 0. 0. 0. 0. 0. 0. 0. 0. 0. 0. 0. 0. 0. 0. 0. 0. 0. 0. 0. 0. 0. 0. 0. 0. 0. 0. 0. 0. 0. 0. 0. 0. 0. 0. 0. 0. 0. 0. 0. 0. 0. 0. 0. 0. 0. 0. 0. 0. 0. 0. 0. 0. 0. 0. 0. 0. 0. 0. 0. 0. 0. 0. 0. 0. 0. 0. 0. 0. 0. 0. 0. 0. 0. 0. 0. 0. 0. 0. 0. 0. 0. 0. 0. 0. 0. 0. 0. 0. 0. 0. 0. 0. 0. 0. 0. 0. 0. 0. 0. 0. 0. 0. 0. 0. 0. 0. 0. 0. 0. 0. 0. 0. 0. 0. 0. 0. 0. 0. 0. 0. 0. 0. 0. 0. 0. 0. 0. 0. 0. 0…	1	TRUE	FALSE	TRUE	FALSE	5
Stark	20220204	0	167	25	1000	block	16.129	1.001	16	[ 0. 0. 0. 0. 0. 0. 0. 0. 0. 0. 0. 0. 0. 0. 0. 0. 0. 0. 0. 0. 0. 0. 0. 0. 0. 0. 0. 0. 0. 0. 0. 0. 0. 0. 0. 0. 0. 0. 0. 0. 0. 0. 0. 0. 0. 0. 0. 0. 0. 0. 0. 0. 0. 0. 0. 0. 0. 0. 0. 0. 0. 0. 0. 0. 0. 0. 0. 0. 0. 0. 0. 0. 0. 0. 0. 0. 0. 0. 0. 0. 0. 0. 0. 0. 0. 0. 0. 0. 0. 0. 0. 0. 0. 0. 0. 0. 0. 0. 0. 0. 0. 0. 0. 0. 0. 0. 0. 0. 0. 0. 0. 0. 0. 0. 0. 0. 0. 0. 0. 0. 0. 0. 0. 0. 0. 0. 0. 0. 0. 0. 0. 0. 0…	1	FALSE	FALSE	TRUE	TRUE	5
Stark	20220204	0	167	24	1000	block	16.129	1.001	16	[ 0. 0. 0. 0. 0. 0. 0. 0. 0. 0. 0. 0. 0. 0. 0. 0. 0. 0. 0. 0. 0. 0. 0. 0. 0. 0. 0. 0. 0. 0. 0. 0. 0. 0. 0. 0. 0. 0. 0. 0. 0. 0. 0. 0. 0. 0. 0. 0. 0. 0. 0. 0. 0. 0. 0. 0. 0. 0. 0. 0. 0. 0. 0. 0. 0. 0. 0. 0. 0. 0. 0. 0. 0. 0. 0. 0. 0. 0. 0. 0. 0. 0. 0. 0. 0. 0. 0. 0. 0. 0. 0. 0. 0. 0. 0. 0. 0. 0. 0. 0. 0. 0. 0. 0. 0. 0. 0. 0. 0. 0. 0. 0. 0. 0. 0. 0. 0. 100. 100. 100. 100. 100. 100. 100. 100. 100. 1…	1	FALSE	FALSE	TRUE	TRUE	5
Stark	20220204	0	167	23	1000	block	16.129	1.001	16	[ 0. 0. 0. 0. 0. 0. 0. 0. 0. 0. 0. 0. 0. 0. 0. 0. 0. 0. 0. 0. 0. 0. 0. 0. 0. 0. 0. 0. 0. 0. 0. 0. 0. 0. 0. 0. 0. 0. 0. 0. 0. 0. 0. 0. 0. 0. 0. 0. 0. 0. 0. 0. 0. 0. 0. 0. 0. 0. 0. 0. 0. 0. 0. 0. 0. 0. 0. 0. 0. 0. 0. 0. 0. 0. 0. 0. 0. 0. 0. 0. 0. 0. 0. 0. 0. 0. 0. 0. 0. 0. 0. 0. 0. 0. 0. 0. 0. 0. 0. 0. 0. 0. 0. 0. 0. 0. 0. 0. 0. 0. 0. 0. 0. 0. 0. 0. 0. 0. 0. 0. 0. 0. 0. 0. 0. 0. 0. 0. 0. 0. 0. 0. 1…	1	FALSE	FALSE	TRUE	TRUE	5
Stark	20220204	0	167	22	1000	block	16.129	1.001	16	[ 0. 0. 0. 0. 0. 0. 0. 0. 0. 0. 0. 0. 0. 0. 0. 0. 0. 0. 0. 0. 0. 0. 0. 0. 0. 0. 0. 0. 0. 0. 0. 0. 0. 0. 0. 0. 0. 0. 0. 0. 0. 0. 0. 0. 0. 0. 0. 0. 0. 0. 0. 0. 0. 0. 0. 0. 0. 0. 0. 0. 0. 0. 0. 0. 0. 0. 0. 0. 0. 0. 0. 0. 0. 0. 0. 0. 0. 0. 0. 0. 0. 0. 0. 0. 0. 0. 0. 0. 0. 0. 0. 0. 0. 0. 0. 0. 0. 0. 0. 0. 0. 0. 0. 0. 0. 0. 0. 0. 0. 0. 0. 0. 0. 0. 0. 0. 0. 0. 0. 0. 0. 0. 0. 0. 0. 0. 0. 0. 0. 100. 100. …	2	FALSE	FALSE	TRUE	TRUE	5
Stark	20220204	0	167	21	1000	block	16.129	1.001	16	[ 0. 0. 0. 0. 0. 0. 0. 0. 0. 0. 0. 0. 0. 0. 0. 0. 0. 0. 0. 0. 0. 0. 0. 0. 0. 0. 0. 0. 0. 0. 0. 0. 0. 0. 0. 0. 0. 0. 0. 0. 0. 0. 0. 0. 0. 0. 0. 0. 0. 0. 0. 0. 0. 0. 0. 0. 0. 0. 0. 0. 0. 0. 0. 0. 0. 0. 0. 0. 0. 0. 0. 0. 0. 0. 0. 0. 0. 0. 0. 0. 0. 0. 100. 100. 100. 100. 100. 100. 100. 100. 100. 100. 100. 100. 100. 100. 100. 100. 100. 100. 100. 100. 100. 100. 100. 100. 100. 100. 100. 100. 100. 100. 1…	2	FALSE	FALSE	TRUE	TRUE	5
Stark	20220204	0	167	20	1000	block	16.129	1.001	16	[ 0. 0. 0. 0. 0. 0. 0. 0. 0. 0. 0. 0. 0. 0. 0. 0. 0. 0. 0. 0. 0. 0. 0. 0. 0. 0. 0. 0. 0. 0. 0. 0. 0. 0. 0. 0. 0. 0. 0. 0. 0. 0. 0. 0. 0. 0. 0. 0. 0. 0. 0. 0. 0. 0. 0. 0. 0. 0. 0. 0. 0. 0. 0. 0. 0. 0. 0. 0. 0. 0. 0. 0. 0. 0. 0. 0. 0. 0. 0. 0. 0. 0. 0. 0. 0. 0. 0. 0. 0. 0. 0. 0. 0. 0. 0. 0. 0. 0. 0. 0. 0. 0. 0. 0. 0. 0. 0. 0. 0. 0. 0. 0. 0. 0. 0. 0. 0. 0. 0. 0. 0. 0. 0. 0. 0. 0. 0. 0. 0. 0. 0. 0. 0…	1	FALSE	FALSE	TRUE	TRUE	5
Stark	20220204	0	167	19	1000	block	16.129	1.001	16	[ 0. 0. 0. 0. 0. 0. 0. 0. 0. 0. 0. 0. 0. 0. 0. 0. 0. 0. 0. 0. 0. 0. 0. 0. 0. 0. 0. 0. 0. 0. 0. 0. 0. 0. 0. 0. 0. 0. 0. 0. 0. 0. 0. 0. 0. 0. 0. 0. 0. 0. 0. 0. 0. 0. 0. 0. 0. 0. 0. 0. 0. 0. 0. 0. 0. 0. 0. 0. 0. 0. 0. 0. 0. 0. 0. 0. 0. 0. 0. 0. 0. 0. 0. 0. 0. 0. 0. 0. 0. 0. 0. 0. 0. 0. 0. 0. 0. 0. 0. 0. 0. 0. 0. 0. 0. 0. 0. 0. 0. 0. 0. 0. 0. 0. 0. 0. 0. 0. 0. 0. 0. 0. 0. 0. 0. 0. 0. 0. 0. 0. 0. 0. 0…	1	FALSE	FALSE	TRUE	TRUE	5
Stark	20220204	0	167	18	1000	block	16.129	1.001	16	[ 0. 0. 0. 0. 0. 0. 0. 0. 0. 0. 0. 0. 100. 100. 100. 100. 100. 100. 100. 100. 100. 100. 100. 100. 100. 100. 100. 100. 100. 100. 100. 100. 100. 100. 100. 100. 100. 100. 100. 100. 100. 100. 100. 100. 100. 100. 100. 100. 100. 100. 100. 100. 100. 100. 100. 100. 100. 100. 100. 100. 100. 100. 0. 0. 0. 0. 0. 0. 0. 0. 0. 0. 0. 0. 0. 0. 0. 0. 0. 0. 0. 0. 0. 0. 0. 0. 0. 0. 0. 0. 0. 0. 0. 0. 0. 0. 0. 0. 0. …	17	TRUE	TRUE	FALSE	TRUE	5
Stark	20220204	0	167	17	1000	block	16.129	1.001	16	[ 0. 0. 0. 0. 0. 0. 0. 0. 0. 0. 0. 0. 0. 0. 0. 0. 0. 0. 0. 0. 0. 0. 0. 0. 0. 0. 0. 0. 0. 0. 0. 0. 0. 0. 0. 0. 0. 0. 0. 0. 0. 0. 0. 0. 0. 0. 0. 0. 0. 0. 0. 0. 0. 0. 0. 0. 0. 0. 0. 0. 0. 0. 0. 0. 0. 0. 0. 0. 0. 0. 0. 0. 0. 100. 100. 100. 100. 100. 100. 200. 200. 200. 200. 200. 200. 200. 200. 200. 200. 200. 200. 200. 200. 200. 200. 200. 200. 200. 200. 200. 200. 200. 200. 200. 200. 200. 200. 200. 200…	17	TRUE	TRUE	FALSE	TRUE	5
Stark	20220204	0	167	16	1000	block	16.129	1.001	16	[ 0. 0. 0. 0. 0. 0. 0. 0. 0. 0. 0. 0. 0. 0. 0. 0. 0. 0. 0. 0. 0. 0. 0. 0. 100. 100. 100. 100. 100. 100. 100. 100. 100. 100. 100. 100. 100. 100. 100. 100. 100. 100. 100. 100. 100. 100. 100. 100. 100. 200. 200. 300. 300. 300. 300. 300. 300. 300. 300. 300. 300. 300. 300. 300. 300. 300. 300. 300. 300. 300. 300. 300. 300. 300. 200. 300. 300. 300. 300. 300. 300. 300. 300. 300. 300. 300. 300. 300. 300. …	17	TRUE	TRUE	FALSE	TRUE	5
Stark	20220204	0	167	15	1000	block	16.129	1.001	16	[ 0. 0. 0. 0. 0. 0. 0. 0. 0. 0. 0. 0. 0. 0. 0. 0. 0. 0. 0. 0. 0. 0. 0. 0. 0. 0. 0. 0. 0. 0. 0. 0. 0. 0. 0. 0. 0. 0. 0. 0. 0. 0. 0. 0. 0. 0. 0. 0. 0. 0. 0. 0. 0. 0. 0. 0. 0. 100. 100. 100. 100. 100. 100. 100. 100. 100. 100. 100. 100. 100. 100. 100. 100. 100. 100. 100. 100. 100. 100. 100. 100. 100. 100. 100. 100. 100. 100. 100. 100. 100. 100. 100. 100. 100. 100. 100. 100. 100. 100. 100. 100. 100. 1…	16	FALSE	FALSE	FALSE	TRUE	5
Stark	20220204	0	167	14	1000	block	16.129	1.001	16	[ 0. 0. 0. 0. 0. 0. 0. 0. 0. 0. 0. 0. 0. 0. 0. 0. 0. 0. 0. 0. 0. 0. 0. 0. 0. 0. 0. 0. 0. 0. 0. 0. 0. 0. 0. 0. 0. 0. 0. 0. 0. 0. 0. 0. 0. 0. 0. 0. 0. 0. 0. 0. 0. 0. 0. 0. 0. 0. 0. 0. 0. 0. 0. 0. 0. 0. 0. 0. 0. 0. 0. 0. 0. 0. 0. 0. 0. 0. 0. 0. 0. 0. 0. 0. 0. 0. 0. 0. 0. 0. 0. 0. 0. 0. 0. 0. 0. 0. 0. 0. 0. 0. 0. 0. 0. 0. 0. 0. 0. 0. 0. 0. 0. 0. 0. 0. 0. 0. 0. 0. 0. 0. 0. 0. 0. 0. 0. 0. 0. 0. 0. 0. 0…	16	TRUE	TRUE	FALSE	TRUE	5
Stark	20220204	0	167	13	1000	block	16.129	1.001	16	[ 0. 0. 0. 0. 100. 100. 100. 100. 100. 100. 100. 100. 100. 100. 100. 100. 100. 100. 100. 100. 100. 100. 100. 100. 100. 100. 100. 100. 100. 100. 100. 100. 100. 100. 100. 100. 100. 100. 100. 100. 100. 100. 100. 100. 100. 100. 100. 100. 100. 100. 100. 100. 100. 100. 0. 0. 0. 0. 0. 0. 0. 0. 0. 0. 0. 0. 0. 0. 0. 0. 0. 0. 0. 0. 0. 0. 0. 0. 0. 0. 0. 0. 0. 0. 0. 0. 0. 0. 0. 0. 0. 0. 0. 0. 0. 0. 0. 0. 0. …	17	TRUE	TRUE	FALSE	TRUE	5
Stark	20220204	0	167	12	1000	block	16.129	1.001	16	[ 0. 0. 0. 0. 0. 0. 0. 0. 0. 0. 0. 0. 0. 0. 0. 0. 0. 0. 0. 0. 0. 0. 0. 0. 0. 0. 0. 0. 0. 0. 0. 0. 0. 0. 0. 0. 0. 0. 0. 0. 0. 0. 0. 0. 0. 0. 0. 0. 0. 0. 0. 0. 0. 0. 0. 0. 0. 0. 0. 0. 0. 0. 0. 0. 0. 0. 0. 0. 0. 0. 0. 0. 0. 0. 0. 0. 0. 0. 0. 0. 0. 0. 0. 0. 0. 0. 0. 0. 0. 0. 0. 0. 0. 0. 0. 0. 0. 0. 0. 0. 0. 0. 0. 0. 0. 0. 0. 0. 0. 0. 0. 0. 0. 0. 0. 0. 0. 0. 0. 0. 0. 0. 0. 0. 0. 0. 0. 0. 0. 0. 0. 0. 0…	16	TRUE	TRUE	FALSE	TRUE	5
Stark	20220204	0	167	11	1000	block	16.129	1.001	16	[ 0. 0. 0. 0. 0. 0. 0. 0. 0. 0. 0. 0. 0. 0. 0. 0. 0. 0. 0. 0. 0. 0. 0. 0. 0. 0. 0. 0. 0. 0. 0. 0. 0. 0. 0. 0. 0. 0. 0. 0. 0. 0. 0. 0. 0. 0. 0. 0. 0. 0. 0. 0. 0. 0. 0. 0. 0. 0. 0. 0. 0. 0. 0. 0. 0. 0. 0. 0. 0. 0. 0. 0. 0. 0. 0. 0. 0. 0. 0. 0. 0. 0. 0. 0. 0. 0. 0. 0. 0. 0. 0. 0. 0. 0. 0. 0. 0. 0. 0. 0. 0. 0. 0. 0. 0. 0. 0. 0. 0. 0. 0. 0. 0. 0. 0. 0. 0. 0. 0. 0. 0. 0. 0. 0. 0. 0. 0. 0. 0. 0. 0. 0. 0…	17	TRUE	TRUE	FALSE	TRUE	5
Stark	20220204	0	167	10	1000	block	16.129	1.001	16	[ 0. 0. 0. 0. 0. 0. 0. 0. 100. 100. 100. 100. 100. 100. 100. 100. 100. 100. 100. 100. 100. 100. 100. 100. 100. 100. 100. 100. 100. 100. 100. 100. 100. 100. 100. 100. 100. 100. 100. 100. 200. 200. 200. 200. 200. 200. 200. 200. 200. 200. 200. 200. 300. 300. 300. 300. 300. 300. 200. 200. 200. 200. 200. 200. 200. 200. 200. 200. 200. 200. 200. 200. 200. 200. 200. 200. 200. 200. 200. 200. 200. 200. 200…	16	TRUE	TRUE	FALSE	TRUE	5
Stark	20220204	0	167	123	1000	block	16.129	1.001	16	[ 0. 100. 100. 100. 100. 100. 100. 100. 100. 100. 100. 100. 100. 100. 100. 100. 100. 100. 100. 100. 100. 100. 100. 100. 100. 100. 200. 200. 200. 200. 200. 200. 200. 200. 200. 200. 200. 200. 200. 200. 200. 200. 200. 200. 200. 200. 200. 200. 200. 200. 200. 100. 100. 100. 100. 100. 100. 100. 100. 100. 100. 100. 100. 100. 100. 100. 100. 100. 100. 100. 100. 100. 100. 100. 100. 100. 0. 0. 0. 0. 0. 0. 0…	16	TRUE	TRUE	FALSE	TRUE	5
Stark	20220204	0	167	124	1000	block	16.129	1.001	16	[ 0. 100. 100. 100. 100. 100. 100. 100. 100. 100. 100. 100. 100. 100. 100. 100. 100. 100. 100. 100. 100. 100. 100. 100. 100. 100. 100. 100. 100. 100. 100. 100. 100. 100. 100. 100. 100. 100. 100. 100. 100. 100. 100. 100. 100. 100. 100. 100. 100. 100. 100. 0. 0. 0. 0. 0. 0. 0. 0. 0. 0. 0. 0. 0. 0. 0. 0. 0. 0. 0. 0. 0. 0. 0. 0. 0. 0. 0. 0. 0. 0. 0. 0. 0. 0. 0. 0. 0. 0. 0. 0. 0. 0. 0. 0. 0. 0. 0. 0. …	16	TRUE	TRUE	FALSE	TRUE	5
Stark	20220204	0	167	125	1000	block	16.129	1.001	16	[ 0. 0. 0. 0. 0. 0. 0. 0. 0. 0. 0. 0. 0. 0. 0. 0. 0. 0. 0. 0. 0. 0. 0. 0. 0. 0. 0. 0. 0. 0. 0. 0. 0. 0. 0. 0. 0. 0. 0. 0. 0. 0. 0. 0. 0. 0. 0. 0. 0. 0. 0. 0. 0. 0. 0. 0. 0. 0. 0. 0. 0. 0. 0. 0. 0. 0. 0. 0. 0. 0. 0. 0. 0. 0. 0. 0. 0. 0. 0. 0. 0. 0. 0. 0. 0. 0. 0. 0. 0. 0. 0. 0. 0. 0. 0. 0. 0. 0. 100. 100. 100. 100. 100. 100. 100. 100. 100. 100. 100. 100. 100. 100. 100. 100. 100. 100. 100. 100. 100…	14	FALSE	FALSE	FALSE	TRUE	5
Stark	20220204	0	167	126	1000	block	16.129	1.001	16	[ 0. 0. 0. 0. 0. 0. 0. 0. 0. 0. 0. 0. 0. 0. 0. 0. 0. 0. 0. 0. 0. 0. 100. 100. 100. 100. 100. 100. 100. 100. 100. 100. 100. 100. 100. 100. 100. 100. 100. 100. 100. 100. 100. 100. 100. 100. 100. 100. 100. 100. 100. 100. 100. 100. 100. 100. 100. 100. 100. 100. 100. 100. 100. 100. 100. 100. 100. 100. 200. 200. 200. 200. 100. 100. 100. 100. 100. 100. 100. 100. 100. 100. 100. 100. 100. 100. 100. 100. 1…	17	TRUE	TRUE	FALSE	TRUE	5
Stark	20220204	0	167	164	1000	block	16.129	1.001	16	[ 0. 0. 0. 0. 0. 0. 0. 0. 0. 0. 0. 0. 0. 0. 0. 0. 0. 0. 0. 0. 0. 0. 0. 0. 0. 0. 0. 0. 0. 0. 0. 0. 0. 0. 0. 0. 0. 0. 0. 0. 0. 0. 0. 0. 0. 0. 0. 0. 0. 0. 0. 0. 0. 0. 0. 0. 0. 0. 0. 0. 0. 0. 0. 0. 0. 0. 0. 0. 0. 0. 0. 0. 0. 0. 0. 0. 0. 0. 0. 0. 0. 0. 0. 0. 0. 0. 0. 0. 0. 0. 0. 0. 0. 0. 0. 0. 0. 0. 0. 0. 0. 0. 0. 0. 0. 0. 0. 0. 0. 0. 0. 0. 0. 0. 0. 0. 0. 0. 0. 0. 0. 0. 0. 0. 0. 0. 0. 0. 0. 0. 0. 0. 0…	2	FALSE	FALSE	TRUE	TRUE	5
Stark	20220204	0	167	163	1000	block	16.129	1.001	16	[ 0. 0. 0. 0. 0. 0. 0. 0. 0. 0. 0. 0. 0. 0. 0. 0. 0. 0. 0. 0. 0. 0. 0. 0. 0. 0. 0. 0. 0. 0. 0. 0. 0. 0. 0. 0. 0. 0. 0. 0. 0. 0. 0. 0. 0. 0. 0. 0. 0. 0. 0. 0. 0. 0. 0. 0. 0. 0. 0. 0. 0. 0. 0. 0. 0. 0. 0. 0. 0. 0. 0. 0. 0. 0. 0. 0. 0. 0. 0. 0. 0. 0. 0. 0. 0. 0. 0. 0. 0. 0. 0. 0. 0. 0. 0. 0. 0. 0. 0. 0. 0. 0. 0. 0. 0. 0. 0. 0. 0. 0. 0. 0. 0. 0. 0. 0. 0. 0. 0. 0. 0. 0. 0. 0. 0. 0. 0. 0. 0. 0. 0. 0. 0…	1	FALSE	FALSE	TRUE	TRUE	5
Stark	20220204	0	167	162	1000	block	16.129	1.001	16	[ 0. 0. 0. 0. 0. 0. 0. 0. 0. 0. 0. 0. 0. 0. 0. 0. 0. 0. 0. 0. 0. 0. 0. 0. 0. 0. 0. 0. 100. 100. 100. 100. 100. 100. 100. 100. 100. 100. 100. 200. 200. 200. 200. 200. 200. 200. 200. 200. 200. 200. 200. 200. 200. 200. 200. 200. 200. 200. 200. 200. 200. 200. 200. 200. 200. 200. 200. 200. 200. 200. 200. 200. 200. 200. 200. 200. 200. 200. 100. 100. 100. 100. 100. 100. 100. 100. 100. 100. 100. 0. 0. 0.…	16	TRUE	TRUE	FALSE	TRUE	5
Stark	20220204	0	167	161	1000	block	16.129	1.001	16	[ 0. 0. 0. 0. 0. 0. 0. 100. 100. 100. 100. 100. 100. 100. 100. 100. 100. 100. 100. 100. 100. 100. 100. 100. 100. 100. 100. 100. 100. 100. 100. 100. 100. 100. 100. 100. 100. 100. 100. 100. 100. 100. 100. 100. 100. 100. 100. 100. 100. 100. 100. 100. 100. 100. 100. 100. 100. 0. 0. 0. 0. 0. 0. 0. 0. 0. 0. 0. 0. 0. 0. 0. 0. 0. 0. 0. 0. 0. 0. 0. 0. 0. 0. 0. 0. 0. 0. 0. 0. 0. 0. 0. 0. 0. 0. 0. 0. 0. 0. …	17	TRUE	TRUE	FALSE	TRUE	5
Stark	20220204	0	167	160	1000	block	16.129	1.001	16	[ 0. 0. 0. 0. 0. 0. 0. 0. 0. 0. 0. 0. 0. 0. 0. 0. 0. 0. 0. 0. 0. 0. 0. 0. 0. 0. 0. 0. 0. 0. 0. 0. 0. 0. 0. 0. 0. 0. 100. 100. 100. 100. 100. 100. 100. 100. 100. 100. 100. 100. 100. 100. 100. 100. 100. 100. 100. 100. 100. 100. 100. 100. 100. 200. 300. 300. 300. 400. 400. 400. 400. 400. 400. 400. 400. 400. 400. 400. 400. 400. 400. 400. 400. 400. 400. 400. 400. 400. 300. 300. 300. 300. 300. 300. 300…	16	TRUE	TRUE	FALSE	TRUE	5
Stark	20220204	0	167	159	1000	block	16.129	1.001	16	[ 0. 0. 0. 0. 0. 0. 0. 0. 0. 0. 0. 0. 0. 0. 0. 0. 0. 100. 100. 100. 100. 100. 100. 100. 100. 100. 100. 100. 100. 100. 100. 100. 100. 100. 100. 100. 100. 100. 100. 100. 100. 100. 100. 100. 100. 100. 100. 100. 100. 100. 100. 100. 100. 100. 100. 100. 100. 100. 100. 100. 100. 100. 100. 100. 100. 100. 100. 0. 0. 0. 0. 0. 0. 0. 0. 0. 0. 0. 0. 0. 0. 0. 0. 0. 0. 0. 0. 0. 100. 100. 100. 100. 100. 100. 100…	16	TRUE	TRUE	FALSE	TRUE	5
Stark	20220204	0	167	158	1000	block	16.129	1.001	16	[ 0. 0. 0. 0. 0. 0. 0. 0. 0. 0. 0. 0. 0. 0. 0. 0. 0. 0. 0. 0. 0. 0. 0. 0. 0. 0. 0. 0. 0. 0. 0. 0. 0. 0. 0. 0. 0. 0. 0. 0. 0. 0. 0. 0. 0. 0. 0. 0. 0. 0. 0. 0. 0. 100. 100. 100. 100. 100. 100. 100. 100. 100. 100. 100. 100. 100. 100. 100. 100. 100. 100. 100. 100. 100. 100. 100. 100. 100. 100. 100. 100. 100. 100. 100. 100. 100. 100. 100. 100. 100. 100. 100. 100. 200. 200. 200. 200. 200. 200. 200. 200…	16	TRUE	TRUE	FALSE	TRUE	5
Stark	20220204	0	167	157	1000	block	16.129	1.001	16	[ 0. 0. 0. 0. 0. 0. 0. 0. 0. 0. 0. 0. 0. 0. 0. 0. 0. 0. 0. 0. 0. 0. 0. 0. 0. 0. 0. 0. 0. 0. 0. 0. 0. 0. 0. 0. 0. 0. 0. 0. 0. 0. 0. 0. 0. 0. 0. 0. 0. 0. 0. 0. 0. 0. 0. 0. 0. 0. 0. 0. 0. 0. 0. 0. 0. 0. 0. 0. 0. 0. 0. 0. 0. 0. 0. 0. 0. 0. 0. 0. 0. 0. 0. 0. 0. 0. 0. 0. 0. 0. 0. 0. 0. 0. 0. 0. 0. 0. 0. 0. 0. 0. 0. 0. 0. 0. 0. 0. 0. 0. 0. 0. 0. 0. 0. 0. 0. 0. 0. 0. 0. 0. 0. 0. 0. 0. 0. 0. 0. 0. 0. 0. 0…	16	TRUE	TRUE	FALSE	TRUE	5
Stark	20220204	0	167	156	1000	block	16.129	1.001	16	[ 0. 0. 0. 0. 0. 0. 0. 0. 0. 0. 0. 0. 0. 0. 0. 0. 0. 0. 0. 0. 0. 0. 0. 0. 0. 0. 0. 0. 0. 0. 0. 0. 0. 0. 0. 0. 0. 0. 0. 0. 0. 0. 0. 0. 0. 0. 0. 100. 100. 100. 100. 100. 100. 100. 100. 100. 100. 100. 100. 100. 100. 100. 100. 100. 100. 100. 100. 100. 100. 100. 100. 100. 100. 100. 100. 100. 100. 100. 100. 100. 100. 100. 100. 100. 100. 100. 100. 100. 100. 100. 100. 100. 100. 100. 100. 100. 100. 0. 0. …	17	TRUE	TRUE	FALSE	TRUE	5
Stark	20220204	0	167	155	1000	block	16.129	1.001	16	[ 0. 0. 0. 0. 0. 0. 0. 0. 0. 0. 0. 0. 0. 0. 0. 0. 0. 0. 0. 0. 0. 0. 0. 0. 0. 0. 0. 0. 0. 0. 0. 0. 0. 0. 0. 0. 0. 0. 0. 0. 0. 0. 0. 0. 0. 0. 0. 0. 0. 0. 0. 0. 0. 0. 0. 0. 0. 0. 0. 0. 100. 100. 200. 200. 200. 200. 200. 200. 200. 200. 200. 200. 200. 200. 200. 200. 200. 200. 200. 200. 200. 200. 200. 200. 200. 200. 200. 200. 200. 200. 200. 200. 200. 200. 200. 200. 200. 300. 300. 300. 300. 300. 300. 30…	17	TRUE	TRUE	FALSE	TRUE	5
Stark	20220204	0	167	154	1000	block	16.129	1.001	16	[ 0. 0. 0. 0. 0. 0. 0. 0. 0. 0. 0. 0. 0. 0. 100. 100. 100. 100. 100. 100. 100. 100. 100. 100. 100. 100. 100. 100. 100. 100. 100. 100. 100. 100. 100. 100. 100. 100. 100. 100. 100. 100. 100. 100. 100. 100. 100. 100. 100. 100. 100. 100. 100. 100. 100. 100. 100. 100. 100. 100. 100. 100. 100. 100. 0. 0. 0. 0. 0. 0. 0. 100. 100. 100. 100. 100. 100. 100. 100. 100. 100. 100. 100. 100. 100. 100. 100. 100.…	17	TRUE	TRUE	FALSE	TRUE	5
Stark	20220204	0	167	153	1000	block	16.129	1.001	16	[ 0. 0. 0. 0. 0. 0. 0. 0. 0. 0. 0. 0. 0. 0. 0. 0. 0. 0. 0. 0. 0. 0. 0. 0. 0. 0. 0. 0. 0. 0. 0. 0. 0. 0. 0. 0. 0. 0. 0. 0. 0. 0. 0. 0. 0. 0. 0. 0. 0. 0. 0. 0. 0. 0. 0. 0. 0. 0. 0. 0. 0. 0. 0. 0. 100. 100. 100. 100. 100. 100. 100. 100. 100. 100. 100. 100. 100. 100. 100. 100. 100. 100. 100. 100. 100. 100. 100. 100. 100. 100. 100. 100. 100. 100. 100. 100. 100. 100. 100. 100. 100. 100. 100. 100. 100. …	17	TRUE	TRUE	FALSE	TRUE	5
Stark	20220204	0	167	152	1000	block	16.129	1.001	16	[ 0. 0. 0. 0. 0. 0. 0. 0. 0. 0. 0. 0. 0. 0. 0. 0. 0. 0. 0. 0. 0. 0. 0. 0. 0. 0. 0. 0. 0. 0. 0. 0. 0. 0. 0. 0. 0. 0. 0. 0. 0. 0. 0. 0. 0. 0. 0. 0. 0. 0. 0. 0. 0. 0. 0. 0. 0. 0. 0. 0. 0. 0. 0. 0. 0. 0. 0. 0. 0. 0. 0. 0. 100. 100. 100. 100. 100. 100. 100. 100. 100. 100. 100. 100. 100. 100. 100. 100. 100. 100. 200. 200. 200. 200. 200. 200. 200. 200. 200. 200. 200. 200. 200. 200. 200. 200. 200. 200. 2…	17	FALSE	TRUE	FALSE	FALSE	5
Stark	20220204	0	167	151	1000	block	16.129	1.001	16	[ 0. 0. 0. 0. 0. 0. 0. 0. 0. 0. 0. 0. 0. 0. 100. 100. 100. 100. 100. 100. 100. 100. 100. 100. 100. 100. 100. 100. 100. 100. 100. 100. 100. 100. 100. 100. 100. 100. 100. 100. 200. 200. 200. 200. 200. 200. 200. 200. 200. 200. 200. 200. 200. 200. 200. 200. 200. 200. 200. 300. 300. 300. 300. 300. 200. 200. 200. 200. 200. 200. 200. 200. 200. 200. 200. 200. 200. 200. 200. 200. 200. 200. 300. 300. 300. …	17	FALSE	TRUE	FALSE	FALSE	5
Stark	20220204	0	167	150	1000	block	16.129	1.001	16	[ 0. 0. 0. 0. 0. 0. 0. 0. 100. 100. 100. 100. 100. 100. 100. 100. 100. 100. 100. 100. 100. 100. 100. 100. 100. 100. 100. 100. 100. 100. 100. 100. 100. 100. 100. 100. 100. 100. 100. 100. 100. 100. 100. 100. 100. 100. 100. 100. 100. 100. 100. 100. 100. 100. 200. 200. 200. 200. 100. 200. 200. 200. 200. 200. 200. 200. 200. 200. 200. 200. 200. 200. 200. 200. 200. 200. 200. 200. 200. 200. 200. 200. 200…	16	FALSE	TRUE	FALSE	FALSE	5
Stark	20220204	0	167	149	1000	block	16.129	1.001	16	[ 0. 0. 0. 0. 0. 0. 0. 0. 0. 0. 0. 0. 0. 0. 0. 0. 0. 0. 0. 0. 0. 0. 0. 0. 100. 100. 100. 100. 100. 100. 100. 100. 100. 100. 100. 100. 100. 100. 100. 100. 100. 100. 100. 100. 100. 100. 100. 100. 100. 100. 100. 100. 100. 100. 100. 100. 100. 100. 200. 200. 200. 200. 200. 200. 200. 200. 200. 200. 200. 200. 300. 300. 300. 300. 200. 200. 200. 200. 200. 200. 200. 200. 300. 300. 300. 300. 300. 300. 300. …	16	FALSE	TRUE	FALSE	FALSE	5
Stark	20220204	0	167	148	1000	block	16.129	1.001	16	[ 0. 0. 0. 0. 0. 0. 0. 0. 0. 0. 0. 0. 0. 0. 0. 0. 0. 0. 0. 0. 0. 0. 0. 0. 0. 0. 0. 0. 0. 0. 0. 0. 0. 0. 0. 0. 0. 0. 0. 0. 0. 0. 0. 0. 0. 0. 0. 0. 0. 0. 0. 0. 0. 0. 0. 0. 0. 0. 0. 0. 0. 0. 0. 0. 0. 0. 0. 0. 0. 0. 0. 0. 0. 0. 0. 0. 0. 0. 0. 0. 0. 0. 0. 0. 0. 0. 0. 0. 0. 0. 0. 0. 0. 0. 0. 0. 0. 0. 0. 0. 0. 0. 0. 0. 0. 0. 0. 0. 0. 0. 0. 0. 0. 0. 0. 0. 0. 0. 0. 0. 0. 0. 0. 0. 0. 0. 0. 0. 0. 0. 0. 0. 0…	16	FALSE	TRUE	FALSE	FALSE	5
Stark	20220204	0	167	165	1000	block	16.129	1.001	16	[ 0. 0. 0. 0. 0. 0. 0. 0. 0. 0. 0. 0. 0. 0. 0. 0. 0. 0. 0. 0. 0. 0. 0. 0. 0. 0. 0. 0. 0. 0. 0. 0. 0. 0. 0. 0. 0. 0. 0. 0. 0. 0. 0. 0. 0. 0. 0. 0. 0. 0. 0. 0. 0. 0. 0. 0. 0. 0. 0. 0. 0. 0. 0. 0. 0. 0. 0. 0. 0. 0. 0. 0. 0. 0. 0. 0. 0. 0. 0. 0. 0. 0. 0. 0. 0. 0. 0. 0. 0. 0. 0. 0. 0. 0. 0. 0. 0. 0. 0. 0. 0. 0. 0. 0. 0. 0. 0. 0. 0. 0. 0. 0. 0. 0. 0. 0. 0. 0. 0. 0. 0. 0. 0. 0. 0. 0. 0. 0. 0. 0. 0. 0. 0…	1	TRUE	FALSE	TRUE	FALSE	5
Stark	20220204	0	167	27	1000	block	16.129	1.001	16	[ 0. 0. 0. 0. 0. 0. 0. 0. 0. 0. 0. 0. 0. 0. 0. 0. 0. 0. 0. 0. 0. 0. 0. 0. 0. 0. 0. 0. 0. 0. 0. 0. 0. 0. 0. 0. 0. 0. 0. 0. 0. 0. 0. 0. 0. 0. 0. 0. 0. 0. 0. 0. 0. 0. 0. 0. 0. 0. 0. 0. 0. 0. 0. 0. 0. 0. 0. 0. 0. 0. 0. 0. 0. 0. 0. 0. 0. 0. 0. 0. 0. 0. 0. 0. 0. 0. 0. 0. 0. 0. 0. 0. 0. 0. 0. 0. 0. 0. 0. 0. 0. 0. 0. 0. 0. 0. 0. 0. 0. 0. 0. 0. 0. 0. 0. 0. 0. 0. 0. 0. 0. 0. 0. 0. 0. 0. 0. 0. 0. 0. 0. 0. 0…	1	FALSE	FALSE	TRUE	TRUE	5
Stark	20220204	0	167	166	1000	block	16.129	1.001	16	[ 0. 0. 0. 0. 0. 0. 0. 0. 0. 0. 0. 0. 0. 0. 0. 0. 0. 0. 0. 0. 0. 0. 0. 0. 0. 0. 0. 0. 0. 0. 0. 0. 0. 0. 0. 0. 0. 0. 0. 0. 0. 0. 0. 0. 0. 0. 0. 0. 0. 0. 0. 0. 0. 0. 0. 0. 0. 0. 0. 0. 0. 0. 0. 0. 0. 0. 0. 0. 0. 0. 0. 0. 0. 0. 0. 0. 0. 0. 0. 0. 0. 0. 0. 0. 0. 0. 0. 0. 0. 0. 0. 0. 0. 0. 0. 0. 0. 0. 0. 0. 0. 0. 0. 0. 0. 0. 0. 0. 0. 0. 0. 0. 0. 0. 0. 0. 0. 0. 0. 0. 0. 0. 0. 0. 0. 0. 0. 0. 0. 0. 0. 0. 0…	2	TRUE	FALSE	TRUE	FALSE	5
Stark	20220204	0	167	144	1000	block	16.129	1.001	16	[ 0. 0. 0. 0. 0. 0. 0. 0. 0. 0. 0. 0. 0. 0. 0. 0. 0. 0. 0. 0. 0. 0. 0. 0. 0. 0. 0. 0. 0. 0. 0. 0. 0. 0. 0. 0. 0. 0. 0. 0. 0. 0. 0. 0. 0. 0. 0. 0. 0. 0. 0. 0. 0. 0. 0. 0. 0. 0. 0. 0. 0. 0. 0. 0. 0. 0. 0. 0. 0. 0. 0. 0. 0. 0. 0. 0. 0. 0. 0. 0. 0. 0. 0. 0. 0. 0. 0. 0. 0. 0. 0. 0. 0. 0. 0. 0. 0. 0. 0. 0. 0. 0. 0. 0. 0. 0. 0. 0. 0. 0. 0. 0. 0. 0. 0. 0. 0. 0. 0. 0. 0. 0. 0. 0. 0. 0. 0. 0. 0. 0. 0. 0. 0…	2	FALSE	FALSE	TRUE	TRUE	5
Stark	20220204	0	167	127	1000	block	16.129	1.001	16	[ 0. 200. 200. 200. 200. 200. 200. 200. 200. 200. 200. 200. 200. 200. 200. 200. 200. 200. 200. 200. 200. 200. 200. 200. 300. 300. 300. 300. 300. 300. 300. 300. 300. 300. 300. 300. 300. 300. 300. 300. 300. 300. 300. 300. 300. 300. 300. 300. 300. 300. 200. 100. 100. 100. 100. 100. 100. 100. 100. 100. 100. 100. 100. 100. 100. 100. 100. 100. 100. 100. 100. 200. 200. 200. 100. 100. 100. 100. 100. 100.…	16	TRUE	TRUE	FALSE	TRUE	5
Stark	20220204	0	167	128	1000	block	16.129	1.001	16	[ 0. 0. 0. 0. 0. 0. 0. 0. 0. 0. 0. 0. 0. 0. 0. 0. 0. 0. 0. 0. 0. 0. 0. 0. 0. 0. 0. 0. 0. 0. 0. 0. 0. 0. 0. 0. 0. 0. 0. 0. 0. 0. 0. 0. 0. 0. 0. 0. 0. 0. 0. 0. 0. 0. 0. 0. 0. 0. 0. 0. 0. 0. 0. 0. 0. 0. 0. 0. 0. 0. 0. 0. 0. 0. 0. 0. 0. 0. 0. 0. 0. 0. 0. 0. 0. 0. 0. 0. 0. 0. 0. 0. 0. 0. 0. 0. 0. 0. 0. 0. 0. 0. 0. 0. 0. 0. 0. 0. 0. 0. 0. 0. 0. 0. 0. 0. 0. 0. 0. 0. 0. 0. 0. 0. 0. 0. 0. 0. 0. 0. 0. 0. 0…	1	FALSE	FALSE	TRUE	TRUE	5
Stark	20220204	0	167	129	1000	block	16.129	1.001	16	[ 0. 0. 0. 0. 0. 0. 0. 0. 0. 0. 0. 0. 0. 0. 0. 0. 0. 0. 0. 0. 0. 100. 100. 100. 100. 100. 100. 100. 100. 100. 100. 100. 100. 100. 100. 100. 100. 100. 100. 100. 100. 100. 100. 100. 100. 100. 100. 100. 100. 100. 100. 100. 100. 100. 100. 100. 100. 100. 100. 100. 100. 100. 100. 100. 100. 100. 100. 100. 100. 100. 100. 0. 0. 0. 0. 0. 0. 0. 0. 0. 0. 0. 0. 0. 0. 0. 0. 0. 0. 0. 0. 0. 0. 0. 0. 0. 0. 0. 0. …	1	FALSE	FALSE	TRUE	TRUE	5
Stark	20220204	0	167	130	1000	block	16.129	1.001	16	[ 0. 0. 0. 0. 0. 0. 0. 0. 0. 0. 0. 0. 0. 0. 0. 0. 0. 0. 0. 0. 0. 0. 0. 0. 0. 0. 0. 0. 0. 0. 0. 0. 0. 0. 0. 0. 0. 0. 0. 0. 0. 0. 0. 0. 0. 0. 0. 0. 0. 0. 0. 0. 0. 0. 0. 0. 0. 0. 0. 0. 0. 0. 0. 0. 0. 0. 0. 0. 0. 0. 0. 0. 0. 0. 0. 0. 0. 0. 0. 0. 0. 0. 0. 0. 0. 0. 0. 0. 0. 0. 0. 0. 0. 0. 0. 0. 0. 0. 0. 0. 0. 0. 0. 0. 0. 0. 0. 0. 0. 0. 0. 0. 0. 0. 0. 0. 0. 0. 0. 0. 0. 0. 0. 0. 0. 0. 0. 0. 0. 0. 0. 0. 0…	1	FALSE	FALSE	TRUE	TRUE	5
Stark	20220204	0	167	131	1000	block	16.129	1.001	16	[ 0. 0. 0. 0. 0. 0. 0. 0. 0. 0. 0. 0. 0. 0. 0. 0. 0. 0. 0. 0. 0. 0. 0. 0. 0. 0. 0. 0. 0. 0. 0. 0. 0. 0. 0. 0. 0. 0. 0. 0. 0. 0. 0. 0. 0. 0. 0. 0. 0. 0. 0. 0. 0. 0. 0. 0. 0. 0. 0. 0. 0. 0. 0. 0. 0. 0. 0. 0. 0. 0. 0. 0. 0. 0. 0. 0. 0. 0. 0. 0. 0. 0. 0. 0. 0. 0. 0. 0. 0. 0. 0. 0. 0. 0. 0. 0. 0. 0. 0. 0. 0. 0. 0. 0. 0. 0. 0. 0. 0. 0. 0. 0. 0. 0. 0. 0. 0. 0. 0. 0. 0. 0. 0. 0. 0. 0. 0. 0. 0. 0. 0. 0. 0…	2	FALSE	FALSE	TRUE	TRUE	5
Stark	20220204	0	167	132	1000	block	16.129	1.001	16	[ 0. 0. 0. 0. 0. 0. 0. 0. 0. 0. 0. 0. 0. 0. 0. 0. 0. 0. 0. 0. 0. 0. 0. 0. 0. 0. 0. 0. 0. 0. 0. 0. 0. 0. 0. 0. 0. 0. 0. 0. 0. 0. 0. 0. 0. 0. 0. 0. 0. 0. 0. 0. 0. 0. 0. 0. 0. 0. 0. 0. 0. 0. 0. 0. 0. 0. 0. 0. 0. 0. 0. 0. 0. 0. 0. 0. 0. 0. 0. 0. 0. 0. 0. 0. 0. 0. 0. 0. 0. 0. 0. 0. 0. 0. 0. 0. 0. 0. 0. 0. 0. 0. 0. 0. 0. 0. 0. 0. 0. 0. 0. 0. 0. 0. 0. 0. 0. 0. 0. 0. 0. 0. 0. 0. 0. 0. 0. 0. 0. 0. 0. 0. 0…	1	TRUE	FALSE	TRUE	FALSE	5
Stark	20220204	0	167	133	1000	block	16.129	1.001	16	[ 0. 0. 0. 0. 0. 0. 0. 0. 0. 0. 0. 0. 0. 0. 0. 0. 0. 0. 0. 0. 0. 0. 0. 0. 0. 0. 0. 0. 0. 0. 0. 0. 0. 0. 0. 0. 0. 0. 0. 0. 0. 0. 0. 0. 0. 0. 0. 0. 0. 0. 0. 0. 0. 0. 0. 0. 0. 0. 0. 0. 0. 0. 0. 0. 0. 0. 0. 0. 0. 0. 0. 0. 0. 0. 0. 0. 0. 0. 0. 0. 0. 0. 0. 0. 0. 0. 0. 0. 0. 0. 0. 0. 0. 0. 0. 0. 0. 0. 0. 0. 0. 0. 0. 0. 0. 0. 0. 0. 0. 0. 0. 0. 0. 0. 0. 0. 0. 0. 0. 0. 0. 0. 0. 0. 0. 0. 0. 0. 0. 0. 0. 0. 0…	1	TRUE	FALSE	TRUE	FALSE	5
Stark	20220204	0	167	134	1000	block	16.129	1.001	16	[ 0. 0. 0. 0. 0. 0. 0. 0. 0. 0. 0. 0. 0. 0. 0. 0. 0. 0. 0. 0. 0. 0. 0. 0. 0. 0. 0. 0. 0. 0. 0. 0. 0. 0. 0. 0. 0. 0. 0. 0. 0. 0. 0. 0. 0. 0. 0. 0. 0. 0. 0. 0. 0. 0. 0. 0. 0. 0. 0. 0. 0. 0. 0. 0. 0. 0. 0. 0. 0. 0. 0. 0. 0. 0. 0. 0. 0. 0. 0. 0. 0. 0. 0. 0. 0. 0. 0. 0. 0. 0. 0. 0. 0. 0. 0. 0. 0. 0. 0. 0. 0. 0. 0. 0. 0. 0. 0. 0. 0. 0. 0. 0. 0. 0. 0. 0. 0. 0. 0. 0. 0. 0. 0. 0. 0. 0. 0. 0. 0. 0. 0. 0. 0…	2	TRUE	FALSE	TRUE	FALSE	5
Stark	20220204	0	167	135	1000	block	16.129	1.001	16	[ 0. 0. 0. 0. 0. 0. 0. 0. 0. 0. 0. 0. 0. 0. 0. 0. 0. 0. 0. 0. 0. 0. 0. 0. 0. 0. 0. 0. 0. 0. 0. 0. 0. 0. 0. 0. 0. 0. 0. 0. 0. 0. 0. 0. 0. 0. 0. 0. 0. 0. 0. 100. 100. 100. 100. 100. 100. 100. 100. 100. 100. 100. 100. 100. 100. 100. 100. 100. 100. 100. 100. 100. 100. 100. 100. 100. 100. 100. 100. 100. 100. 100. 100. 100. 100. 100. 100. 100. 100. 100. 100. 100. 100. 100. 100. 100. 100. 100. 100. 100.…	1	TRUE	FALSE	TRUE	FALSE	5
Stark	20220204	0	167	136	1000	block	16.129	1.001	16	[ 0. 0. 0. 0. 0. 0. 0. 0. 0. 0. 0. 0. 0. 0. 0. 0. 0. 0. 0. 0. 0. 0. 0. 0. 0. 0. 0. 0. 0. 0. 0. 0. 0. 0. 0. 0. 0. 0. 0. 0. 0. 0. 0. 0. 0. 0. 0. 0. 0. 0. 0. 0. 0. 0. 0. 0. 0. 0. 0. 0. 0. 0. 0. 0. 0. 0. 0. 0. 0. 0. 0. 0. 0. 0. 0. 0. 0. 0. 0. 0. 0. 0. 0. 0. 0. 0. 0. 0. 0. 0. 0. 0. 0. 0. 0. 0. 0. 0. 0. 0. 0. 0. 0. 0. 0. 0. 0. 0. 0. 0. 0. 0. 0. 0. 0. 0. 0. 0. 0. 0. 0. 0. 0. 0. 0. 0. 0. 0. 0. 0. 0. 0. 0…	2	TRUE	FALSE	TRUE	FALSE	5
Stark	20220204	0	167	137	1000	block	16.129	1.001	16	[ 0. 0. 0. 0. 0. 0. 0. 0. 0. 0. 0. 0. 0. 0. 0. 0. 0. 0. 0. 0. 0. 0. 0. 0. 0. 0. 0. 0. 0. 0. 0. 0. 0. 0. 0. 0. 0. 0. 0. 0. 0. 0. 0. 0. 0. 0. 0. 0. 0. 0. 0. 0. 0. 0. 0. 0. 0. 0. 0. 0. 0. 0. 0. 0. 0. 0. 0. 0. 0. 0. 0. 0. 0. 0. 0. 0. 0. 0. 0. 0. 0. 0. 0. 0. 0. 0. 0. 0. 0. 0. 0. 0. 0. 0. 0. 0. 0. 0. 0. 0. 0. 0. 0. 0. 0. 0. 0. 0. 0. 0. 0. 0. 0. 0. 0. 0. 0. 0. 0. 0. 0. 0. 0. 0. 0. 0. 0. 0. 0. 0. 0. 0. 0…	2	TRUE	FALSE	TRUE	FALSE	5
Stark	20220204	0	167	138	1000	block	16.129	1.001	16	[ 0. 0. 0. 0. 0. 0. 0. 0. 0. 0. 0. 0. 0. 0. 0. 0. 0. 0. 0. 0. 0. 0. 0. 0. 0. 0. 0. 0. 0. 0. 0. 0. 0. 0. 0. 0. 0. 0. 0. 0. 0. 0. 0. 0. 0. 0. 0. 0. 0. 0. 0. 0. 0. 0. 0. 0. 0. 0. 0. 0. 0. 0. 0. 0. 0. 0. 0. 0. 0. 0. 0. 0. 0. 0. 0. 0. 0. 0. 0. 0. 0. 0. 0. 0. 0. 0. 0. 0. 0. 0. 0. 0. 0. 0. 0. 0. 0. 0. 0. 0. 0. 0. 0. 0. 0. 0. 0. 0. 0. 0. 0. 0. 0. 0. 0. 0. 0. 0. 0. 0. 0. 0. 0. 0. 0. 0. 0. 0. 0. 0. 0. 0. 0…	1	FALSE	FALSE	FALSE	TRUE	5
Stark	20220204	0	167	139	1000	block	16.129	1.001	16	[ 0. 0. 0. 0. 0. 0. 0. 0. 0. 0. 0. 0. 0. 0. 0. 0. 0. 0. 0. 0. 0. 0. 0. 0. 0. 0. 0. 0. 0. 0. 0. 0. 0. 0. 0. 0. 0. 0. 0. 0. 0. 0. 0. 0. 0. 0. 0. 0. 0. 0. 0. 0. 0. 0. 0. 0. 0. 0. 0. 0. 0. 0. 0. 0. 0. 0. 0. 0. 0. 0. 0. 0. 0. 0. 0. 0. 0. 0. 0. 0. 0. 0. 0. 0. 0. 0. 0. 0. 0. 0. 0. 0. 0. 0. 0. 0. 0. 0. 0. 0. 0. 0. 0. 0. 0. 0. 0. 0. 0. 0. 0. 0. 0. 0. 0. 0. 0. 0. 0. 0. 0. 0. 0. 0. 0. 0. 0. 0. 0. 0. 0. 0. 0…	2	TRUE	FALSE	TRUE	FALSE	5
Stark	20220204	0	167	140	1000	block	16.129	1.001	16	[ 0. 0. 0. 0. 0. 0. 0. 0. 0. 0. 0. 0. 0. 0. 0. 0. 0. 0. 0. 0. 0. 0. 0. 0. 0. 0. 0. 0. 0. 0. 0. 0. 0. 0. 0. 0. 0. 0. 0. 0. 0. 0. 0. 0. 0. 0. 0. 0. 0. 0. 0. 0. 0. 0. 0. 0. 0. 0. 0. 0. 0. 0. 0. 0. 0. 0. 0. 0. 0. 0. 0. 0. 0. 0. 0. 0. 0. 0. 0. 0. 0. 0. 0. 0. 0. 0. 0. 0. 0. 0. 0. 0. 0. 0. 0. 0. 0. 0. 0. 0. 0. 0. 0. 0. 0. 0. 0. 0. 0. 0. 0. 0. 0. 0. 0. 0. 0. 0. 0. 0. 0. 0. 0. 0. 0. 0. 0. 0. 0. 0. 0. 0. 0…	1	TRUE	FALSE	TRUE	FALSE	5
Stark	20220204	0	167	141	1000	block	16.129	1.001	16	[ 0. 0. 0. 0. 0. 0. 0. 0. 0. 0. 0. 0. 0. 0. 0. 0. 0. 0. 0. 0. 0. 0. 100. 100. 100. 100. 100. 100. 100. 100. 100. 100. 100. 100. 100. 100. 100. 100. 100. 100. 100. 100. 100. 100. 100. 100. 100. 100. 100. 100. 100. 100. 100. 100. 100. 100. 100. 100. 100. 100. 100. 100. 100. 100. 100. 100. 100. 100. 100. 100. 100. 100. 0. 0. 0. 0. 0. 0. 0. 0. 0. 0. 0. 0. 0. 0. 0. 0. 0. 0. 0. 0. 0. 0. 0. 0. 0. 0. 0. …	1	TRUE	FALSE	TRUE	FALSE	5
Stark	20220204	0	167	142	1000	block	16.129	1.001	16	[ 0. 0. 0. 0. 0. 0. 0. 0. 0. 0. 0. 0. 0. 0. 0. 0. 0. 0. 0. 0. 0. 0. 0. 0. 0. 0. 0. 0. 0. 0. 0. 0. 0. 0. 0. 0. 0. 0. 0. 0. 0. 0. 0. 0. 0. 0. 0. 0. 0. 0. 0. 0. 0. 0. 0. 0. 0. 0. 0. 0. 0. 0. 0. 0. 0. 0. 0. 0. 0. 0. 0. 0. 0. 0. 0. 0. 0. 0. 0. 0. 0. 0. 0. 0. 0. 0. 0. 0. 0. 0. 0. 0. 0. 0. 0. 0. 0. 0. 0. 0. 0. 0. 0. 0. 0. 0. 0. 0. 0. 0. 0. 0. 0. 0. 0. 0. 0. 0. 0. 0. 0. 0. 0. 0. 0. 0. 0. 0. 0. 0. 0. 0. 0…	1	TRUE	FALSE	TRUE	FALSE	5
Stark	20220204	0	167	143	1000	block	16.129	1.001	16	[ 0. 0. 0. 0. 0. 0. 0. 0. 0. 0. 0. 0. 0. 0. 0. 0. 0. 0. 0. 0. 0. 0. 0. 0. 0. 0. 0. 0. 0. 0. 0. 0. 0. 0. 0. 0. 0. 0. 0. 0. 0. 0. 0. 0. 0. 0. 0. 0. 0. 0. 0. 0. 0. 0. 0. 0. 0. 0. 0. 0. 0. 0. 0. 0. 0. 0. 0. 0. 0. 0. 0. 0. 0. 0. 0. 0. 0. 0. 0. 0. 0. 0. 0. 0. 0. 0. 0. 0. 0. 0. 0. 0. 0. 0. 0. 0. 0. 0. 0. 0. 0. 0. 0. 0. 0. 0. 0. 0. 0. 0. 0. 0. 0. 0. 0. 0. 0. 0. 0. 0. 0. 0. 0. 0. 0. 0. 0. 0. 0. 0. 0. 0. 0…	1	TRUE	FALSE	TRUE	FALSE	5
Stark	20220204	0	167	145	1000	block	16.129	1.001	16	[ 0. 0. 0. 0. 0. 0. 0. 0. 0. 0. 0. 0. 0. 0. 0. 0. 0. 0. 0. 0. 0. 0. 0. 0. 0. 0. 0. 0. 0. 0. 0. 0. 0. 0. 0. 0. 0. 0. 0. 0. 0. 0. 0. 0. 0. 0. 0. 0. 0. 0. 0. 0. 0. 0. 0. 0. 0. 0. 0. 0. 0. 0. 0. 0. 0. 0. 0. 0. 0. 0. 0. 0. 0. 0. 0. 0. 0. 0. 0. 0. 0. 0. 0. 0. 0. 0. 0. 0. 0. 0. 0. 0. 0. 0. 0. 0. 0. 0. 0. 0. 0. 0. 0. 0. 0. 0. 0. 0. 0. 0. 0. 0. 0. 0. 0. 0. 0. 0. 0. 0. 0. 0. 0. 0. 0. 0. 0. 0. 0. 0. 0. 0. 0…	2	TRUE	FALSE	TRUE	FALSE	5
Stark	20220204	0	167	28	1000	block	16.129	1.001	16	[ 0. 0. 0. 0. 0. 0. 0. 0. 0. 0. 0. 0. 0. 0. 0. 0. 0. 0. 0. 0. 0. 0. 0. 0. 0. 0. 0. 0. 0. 0. 0. 0. 0. 0. 0. 0. 0. 0. 0. 0. 0. 0. 0. 0. 0. 0. 0. 0. 0. 0. 0. 0. 0. 0. 0. 0. 0. 0. 0. 0. 0. 0. 0. 0. 0. 0. 0. 0. 0. 0. 0. 0. 0. 0. 0. 0. 0. 0. 0. 0. 0. 0. 0. 0. 0. 0. 0. 0. 0. 0. 0. 0. 0. 0. 0. 0. 0. 0. 0. 0. 0. 0. 0. 0. 0. 0. 0. 0. 0. 0. 0. 0. 0. 0. 0. 0. 0. 0. 0. 0. 0. 0. 0. 0. 0. 0. 0. 0. 0. 0. 0. 0. 0…	1	FALSE	FALSE	TRUE	TRUE	5
Stark	20220204	0	167	29	1000	block	16.129	1.001	16	[ 0. 0. 0. 0. 0. 0. 0. 0. 0. 0. 0. 0. 0. 0. 0. 0. 0. 0. 0. 0. 0. 0. 0. 0. 0. 0. 0. 0. 0. 0. 0. 0. 0. 0. 0. 0. 0. 0. 0. 0. 0. 0. 0. 0. 0. 0. 0. 0. 0. 0. 0. 0. 0. 0. 0. 0. 0. 0. 0. 0. 0. 0. 0. 0. 0. 0. 0. 0. 0. 0. 0. 0. 0. 0. 0. 0. 0. 0. 0. 0. 0. 0. 0. 0. 0. 0. 0. 0. 0. 0. 0. 0. 0. 0. 0. 0. 0. 0. 0. 0. 0. 0. 0. 0. 0. 0. 0. 0. 0. 0. 0. 0. 0. 0. 0. 0. 0. 0. 0. 0. 0. 0. 0. 0. 0. 0. 0. 0. 0. 0. 0. 0. 0…	2	FALSE	FALSE	FALSE	TRUE	5
Stark	20220204	0	167	30	1000	block	16.129	1.001	16	[ 0. 0. 0. 0. 0. 0. 0. 0. 0. 0. 0. 0. 0. 0. 0. 0. 0. 0. 0. 0. 0. 0. 0. 0. 0. 0. 0. 0. 0. 0. 0. 0. 0. 0. 0. 0. 0. 0. 0. 0. 0. 0. 0. 0. 0. 0. 0. 0. 0. 0. 0. 0. 0. 0. 0. 0. 0. 0. 0. 0. 0. 0. 0. 0. 0. 0. 0. 0. 0. 0. 0. 0. 0. 0. 0. 0. 0. 0. 0. 0. 0. 0. 0. 0. 0. 0. 0. 0. 0. 0. 0. 0. 0. 0. 0. 0. 0. 0. 0. 0. 0. 0. 0. 0. 0. 0. 0. 0. 0. 0. 0. 0. 0. 0. 0. 0. 0. 0. 0. 0. 0. 0. 0. 0. 0. 0. 0. 0. 0. 0. 0. 0. 0…	1	TRUE	FALSE	TRUE	FALSE	5
Stark	20220204	0	167	89	1000	block	16.129	1.001	16	[ 0. 0. 0. 0. 0. 0. 0. 0. 0. 0. 0. 0. 0. 0. 0. 0. 0. 0. 0. 0. 0. 0. 0. 0. 0. 0. 0. 0. 0. 0. 0. 0. 0. 0. 0. 0. 0. 0. 0. 0. 0. 0. 0. 0. 0. 0. 0. 0. 0. 0. 0. 0. 0. 0. 0. 0. 0. 0. 0. 0. 0. 0. 0. 0. 0. 0. 0. 0. 0. 0. 0. 0. 0. 0. 0. 0. 0. 0. 0. 0. 0. 0. 0. 0. 0. 0. 0. 0. 0. 0. 0. 0. 0. 0. 0. 0. 0. 0. 0. 0. 0. 0. 0. 0. 0. 100. 100. 100. 100. 100. 100. 100. 100. 100. 100. 100. 100. 100. 100. 100. 200. 20…	16	FALSE	FALSE	FALSE	TRUE	5
Stark	20220204	0	167	88	1000	block	16.129	1.001	16	[ 0. 0. 0. 0. 0. 0. 0. 0. 0. 0. 0. 0. 0. 0. 0. 0. 0. 0. 0. 100. 100. 100. 100. 100. 100. 100. 100. 100. 100. 100. 100. 100. 200. 200. 200. 200. 200. 200. 200. 200. 200. 200. 200. 200. 200. 200. 200. 200. 200. 200. 200. 200. 200. 200. 200. 200. 200. 200. 200. 200. 200. 200. 200. 200. 200. 200. 200. 200. 200. 100. 100. 100. 200. 200. 200. 200. 200. 200. 200. 200. 200. 200. 100. 100. 100. 100. 100. …	16	TRUE	TRUE	FALSE	TRUE	5
Stark	20220204	0	167	87	1000	block	16.129	1.001	16	[ 0. 0. 0. 0. 0. 0. 0. 0. 0. 0. 0. 100. 100. 100. 100. 100. 100. 100. 100. 100. 100. 100. 100. 100. 100. 100. 100. 100. 100. 100. 100. 100. 100. 100. 100. 100. 100. 100. 100. 100. 100. 100. 100. 100. 100. 100. 100. 100. 100. 100. 100. 100. 100. 100. 100. 100. 100. 100. 100. 100. 100. 0. 0. 0. 0. 0. 0. 0. 0. 0. 0. 0. 0. 0. 0. 0. 0. 0. 0. 0. 0. 0. 0. 0. 0. 0. 0. 0. 0. 0. 0. 0. 0. 0. 0. 0. 0. 0. 0. …	16	TRUE	TRUE	FALSE	TRUE	5
Stark	20220204	0	167	86	1000	block	16.129	1.001	16	[ 0. 0. 0. 0. 0. 0. 0. 0. 0. 0. 0. 0. 0. 0. 0. 0. 0. 0. 0. 0. 0. 0. 0. 0. 0. 0. 0. 0. 0. 0. 0. 0. 0. 0. 0. 0. 0. 0. 0. 0. 0. 0. 0. 0. 0. 0. 0. 0. 0. 0. 0. 0. 0. 0. 0. 0. 0. 0. 0. 0. 0. 0. 0. 0. 0. 0. 0. 0. 0. 0. 0. 0. 0. 0. 0. 0. 0. 0. 0. 0. 0. 0. 0. 0. 0. 0. 0. 0. 0. 0. 0. 0. 0. 0. 0. 0. 0. 0. 0. 0. 0. 0. 0. 0. 0. 0. 0. 0. 0. 0. 0. 0. 0. 0. 0. 0. 0. 0. 0. 0. 0. 0. 0. 0. 0. 0. 0. 0. 0. 0. 0. 0. 0…	16	TRUE	TRUE	FALSE	TRUE	5
Stark	20220204	0	167	85	1000	block	16.129	1.001	16	[ 0. 0. 0. 0. 0. 0. 0. 0. 0. 0. 0. 0. 0. 0. 0. 0. 0. 0. 0. 0. 0. 0. 0. 0. 0. 0. 0. 0. 0. 0. 0. 0. 0. 0. 0. 0. 0. 0. 0. 0. 0. 0. 0. 0. 0. 0. 0. 0. 0. 0. 0. 0. 0. 0. 0. 0. 0. 0. 0. 0. 0. 0. 0. 0. 0. 0. 0. 0. 0. 0. 0. 0. 0. 0. 0. 0. 0. 0. 0. 0. 0. 0. 0. 0. 0. 0. 0. 0. 0. 0. 0. 0. 0. 0. 0. 100. 100. 100. 100. 100. 100. 100. 100. 100. 100. 100. 100. 100. 100. 100. 100. 100. 100. 100. 100. 100. 100. 10…	16	TRUE	TRUE	FALSE	TRUE	5
Stark	20220204	0	167	84	1000	block	16.129	1.001	16	[ 0. 0. 0. 0. 0. 0. 0. 0. 0. 0. 0. 0. 0. 0. 0. 0. 0. 0. 0. 0. 0. 0. 0. 0. 0. 0. 0. 0. 0. 0. 0. 0. 0. 0. 0. 0. 0. 0. 0. 0. 0. 0. 0. 0. 0. 0. 0. 0. 0. 0. 0. 0. 0. 0. 0. 0. 100. 100. 100. 100. 100. 100. 100. 100. 100. 100. 100. 100. 200. 200. 200. 200. 200. 200. 200. 200. 200. 200. 200. 200. 200. 200. 200. 200. 200. 200. 200. 200. 200. 200. 200. 200. 200. 200. 200. 200. 200. 200. 200. 200. 200. 200.…	16	TRUE	TRUE	FALSE	TRUE	5
Stark	20220204	0	167	83	1000	block	16.129	1.001	16	[ 0. 0. 0. 0. 0. 0. 0. 0. 0. 0. 0. 0. 0. 0. 0. 0. 0. 0. 0. 0. 0. 0. 0. 0. 0. 0. 0. 0. 0. 0. 0. 0. 0. 0. 0. 0. 0. 0. 0. 0. 0. 0. 0. 0. 0. 0. 0. 0. 0. 0. 0. 0. 0. 0. 0. 0. 0. 0. 0. 100. 100. 100. 100. 100. 100. 100. 100. 100. 100. 100. 100. 100. 100. 100. 100. 100. 100. 100. 100. 100. 100. 100. 100. 100. 100. 100. 100. 100. 100. 100. 100. 100. 100. 100. 100. 100. 100. 100. 100. 100. 100. 100. 100. …	17	TRUE	TRUE	FALSE	TRUE	5
Stark	20220204	0	167	82	1000	block	16.129	1.001	16	[ 0. 0. 0. 0. 0. 0. 0. 0. 0. 0. 0. 0. 0. 0. 0. 0. 0. 0. 0. 0. 0. 0. 0. 0. 0. 0. 0. 0. 0. 0. 0. 0. 0. 0. 0. 0. 0. 0. 0. 0. 0. 0. 0. 0. 0. 0. 0. 0. 0. 0. 0. 100. 100. 100. 100. 100. 100. 100. 100. 100. 100. 100. 100. 100. 100. 100. 100. 200. 200. 200. 200. 200. 200. 200. 200. 200. 200. 200. 200. 200. 200. 200. 200. 200. 200. 200. 200. 200. 200. 200. 200. 200. 200. 200. 200. 200. 200. 200. 300. 300.…	17	TRUE	TRUE	FALSE	TRUE	5
Stark	20220204	0	167	81	1000	block	16.129	1.001	16	[ 0. 0. 0. 0. 0. 0. 0. 0. 0. 0. 0. 0. 0. 0. 0. 100. 100. 100. 200. 200. 200. 200. 200. 200. 200. 200. 200. 200. 200. 200. 200. 200. 200. 200. 200. 200. 200. 200. 200. 200. 200. 200. 200. 200. 200. 200. 200. 200. 200. 200. 200. 200. 200. 200. 200. 200. 200. 200. 200. 200. 200. 200. 200. 200. 200. 100. 100. 100. 0. 0. 0. 0. 0. 0. 0. 0. 0. 0. 0. 0. 0. 0. 0. 0. 100. 100. 100. 100. 100. 100. 100. 100.…	16	FALSE	TRUE	FALSE	FALSE	5
Stark	20220204	0	167	80	1000	block	16.129	1.001	16	[ 0. 0. 0. 0. 0. 0. 0. 0. 0. 0. 0. 0. 0. 0. 0. 0. 0. 0. 0. 0. 100. 100. 100. 200. 200. 200. 200. 200. 200. 200. 200. 200. 200. 200. 200. 200. 200. 200. 200. 200. 200. 200. 200. 200. 200. 200. 200. 200. 200. 200. 200. 200. 200. 200. 200. 200. 200. 200. 200. 200. 200. 200. 200. 200. 200. 200. 200. 200. 200. 200. 100. 100. 100. 0. 0. 0. 0. 0. 0. 0. 0. 0. 0. 0. 0. 0. 0. 0. 0. 0. 0. 0. 0. 0. 0. 0. 0. …	16	FALSE	TRUE	FALSE	FALSE	5
Stark	20220204	0	167	79	1000	block	16.129	1.001	16	[ 0. 0. 0. 0. 0. 0. 0. 0. 0. 0. 0. 0. 0. 0. 0. 0. 0. 0. 0. 0. 0. 0. 0. 0. 0. 0. 0. 0. 0. 0. 100. 100. 100. 100. 100. 100. 100. 100. 100. 100. 100. 100. 100. 100. 100. 100. 100. 100. 100. 100. 100. 100. 100. 100. 100. 100. 100. 100. 100. 100. 100. 100. 100. 100. 100. 100. 100. 100. 100. 100. 100. 200. 200. 200. 200. 200. 200. 200. 200. 200. 100. 100. 100. 100. 100. 100. 100. 100. 100. 100. 100. 10…	16	FALSE	TRUE	FALSE	FALSE	5
Stark	20220204	0	167	78	1000	block	16.129	1.001	16	[ 0. 0. 0. 0. 0. 0. 0. 0. 0. 0. 0. 0. 0. 0. 0. 0. 0. 0. 0. 0. 0. 0. 0. 0. 0. 0. 0. 0. 0. 0. 0. 0. 0. 0. 0. 0. 0. 0. 0. 0. 0. 0. 0. 0. 0. 0. 0. 0. 0. 0. 0. 0. 0. 0. 100. 100. 100. 100. 100. 100. 100. 100. 100. 100. 100. 100. 100. 100. 100. 100. 100. 100. 100. 100. 100. 100. 100. 100. 100. 100. 100. 100. 100. 100. 100. 100. 100. 100. 100. 100. 100. 100. 100. 100. 100. 100. 100. 100. 100. 100. 100. …	15	FALSE	TRUE	FALSE	FALSE	5
Stark	20220204	0	167	77	1000	block	16.129	1.001	16	[ 0. 0. 0. 0. 100. 100. 100. 100. 100. 100. 100. 100. 100. 100. 100. 100. 100. 100. 100. 100. 100. 100. 100. 100. 100. 100. 100. 100. 100. 100. 100. 100. 100. 100. 100. 100. 100. 100. 100. 100. 100. 100. 100. 100. 100. 100. 100. 100. 100. 100. 100. 100. 100. 100. 0. 0. 0. 0. 0. 0. 0. 0. 0. 0. 0. 0. 0. 0. 0. 0. 0. 0. 0. 0. 0. 0. 0. 0. 0. 0. 0. 0. 0. 0. 0. 0. 0. 0. 0. 0. 0. 0. 0. 0. 0. 0. 0. 0. 0. …	17	FALSE	TRUE	FALSE	FALSE	5
Stark	20220204	0	167	76	1000	block	16.129	1.001	16	[ 0. 0. 0. 0. 0. 0. 0. 0. 0. 0. 0. 0. 0. 0. 0. 0. 100. 100. 100. 100. 100. 100. 100. 100. 100. 100. 100. 100. 100. 100. 100. 100. 100. 100. 100. 100. 100. 100. 100. 100. 100. 100. 100. 100. 100. 100. 100. 100. 200. 200. 200. 200. 200. 200. 200. 200. 200. 200. 200. 200. 300. 300. 300. 300. 300. 300. 200. 200. 200. 200. 200. 200. 200. 200. 200. 200. 200. 200. 200. 200. 200. 200. 200. 200. 200. 200.…	17	FALSE	TRUE	FALSE	FALSE	5
Stark	20220204	0	167	75	1000	block	16.129	1.001	16	[ 0. 0. 0. 0. 0. 0. 0. 0. 0. 0. 0. 0. 0. 0. 0. 0. 0. 0. 0. 0. 0. 0. 0. 0. 0. 0. 0. 0. 0. 0. 0. 0. 0. 0. 0. 0. 0. 0. 0. 0. 0. 0. 0. 0. 0. 0. 0. 0. 0. 0. 0. 0. 0. 0. 0. 0. 0. 0. 0. 0. 0. 0. 0. 0. 0. 0. 0. 0. 0. 0. 0. 0. 0. 0. 0. 0. 0. 0. 0. 0. 0. 0. 0. 0. 0. 0. 0. 0. 0. 0. 0. 0. 0. 0. 0. 0. 0. 0. 0. 0. 0. 0. 0. 0. 0. 0. 0. 0. 0. 0. 0. 0. 0. 0. 0. 0. 0. 0. 0. 0. 0. 0. 0. 0. 0. 0. 0. 0. 0. 0. 0. 0. 0…	1	FALSE	FALSE	FALSE	TRUE	5
Stark	20220204	0	167	74	1000	block	16.129	1.001	16	[ 0. 0. 0. 0. 0. 0. 0. 0. 0. 0. 0. 0. 0. 0. 0. 0. 0. 0. 0. 0. 0. 0. 0. 0. 0. 0. 0. 0. 0. 0. 0. 0. 0. 0. 0. 0. 0. 0. 0. 0. 0. 0. 0. 0. 0. 0. 0. 0. 0. 0. 0. 0. 0. 0. 0. 0. 0. 0. 0. 0. 0. 0. 0. 0. 0. 0. 0. 0. 0. 0. 0. 0. 0. 0. 0. 0. 0. 0. 0. 0. 0. 0. 0. 0. 0. 0. 0. 0. 0. 0. 0. 0. 0. 0. 0. 0. 0. 0. 0. 0. 0. 0. 0. 0. 0. 0. 0. 0. 0. 0. 0. 0. 0. 0. 0. 0. 0. 0. 0. 0. 0. 0. 0. 0. 0. 0. 0. 0. 0. 0. 0. 0. 0…	1	TRUE	FALSE	TRUE	FALSE	5
Stark	20220204	0	167	73	1000	block	16.129	1.001	16	[ 0. 0. 0. 0. 0. 0. 0. 0. 0. 0. 0. 0. 0. 0. 0. 0. 0. 0. 0. 0. 0. 0. 0. 0. 0. 0. 0. 0. 0. 0. 0. 0. 0. 0. 0. 0. 0. 0. 0. 0. 0. 0. 0. 0. 0. 0. 0. 0. 0. 0. 0. 0. 0. 0. 0. 0. 0. 0. 0. 0. 0. 0. 0. 0. 0. 0. 0. 0. 0. 0. 0. 0. 0. 0. 0. 0. 0. 0. 0. 0. 0. 0. 0. 0. 0. 0. 0. 0. 0. 0. 0. 0. 0. 0. 0. 0. 0. 0. 0. 0. 0. 0. 0. 0. 0. 0. 0. 0. 0. 0. 0. 0. 0. 0. 0. 0. 0. 0. 0. 0. 0. 0. 0. 0. 0. 0. 0. 0. 0. 0. 0. 0. 0…	1	FALSE	FALSE	TRUE	TRUE	5
Stark	20220204	0	167	90	1000	block	16.129	1.001	16	[ 0. 0. 0. 0. 0. 0. 0. 0. 0. 0. 0. 0. 0. 0. 0. 0. 0. 0. 0. 0. 0. 0. 0. 0. 0. 0. 0. 0. 0. 0. 0. 0. 0. 0. 0. 0. 0. 0. 0. 0. 0. 0. 0. 0. 0. 0. 0. 0. 0. 0. 0. 0. 0. 0. 0. 0. 0. 0. 0. 0. 0. 0. 0. 0. 0. 0. 0. 0. 0. 0. 0. 0. 0. 0. 0. 0. 0. 0. 0. 0. 0. 0. 0. 0. 0. 0. 0. 0. 0. 0. 0. 0. 0. 0. 0. 0. 0. 0. 0. 0. 0. 0. 0. 0. 0. 0. 0. 0. 0. 0. 0. 0. 0. 0. 0. 0. 0. 0. 0. 0. 0. 0. 0. 0. 0. 0. 0. 0. 0. 0. 0. 0. 0…	17	TRUE	TRUE	FALSE	TRUE	5
Stark	20220204	0	167	72	1000	block	16.129	1.001	16	[ 0. 0. 0. 0. 0. 0. 0. 0. 0. 0. 0. 0. 0. 0. 0. 0. 0. 0. 0. 0. 0. 0. 0. 0. 0. 0. 0. 0. 0. 0. 0. 0. 0. 0. 0. 0. 0. 0. 0. 0. 0. 0. 0. 0. 0. 0. 0. 0. 0. 0. 0. 0. 0. 0. 0. 0. 0. 0. 0. 0. 0. 0. 0. 0. 0. 0. 0. 0. 0. 0. 0. 0. 0. 0. 0. 0. 0. 0. 0. 0. 0. 0. 0. 0. 0. 0. 0. 0. 0. 0. 0. 0. 0. 0. 0. 0. 0. 0. 0. 0. 0. 0. 0. 0. 0. 0. 0. 0. 0. 0. 0. 0. 0. 0. 0. 0. 0. 0. 0. 0. 0. 0. 0. 0. 0. 0. 0. 0. 0. 0. 0. 0. 0…	2	TRUE	FALSE	TRUE	FALSE	5
Stark	20220204	0	167	91	1000	block	16.129	1.001	16	[ 0. 0. 0. 0. 0. 0. 0. 0. 0. 0. 0. 0. 0. 0. 0. 0. 0. 0. 0. 0. 0. 0. 0. 0. 0. 0. 0. 0. 0. 0. 0. 0. 0. 0. 0. 0. 0. 0. 0. 0. 0. 0. 0. 0. 0. 0. 0. 0. 0. 0. 0. 0. 0. 0. 0. 0. 0. 0. 0. 0. 0. 0. 0. 0. 0. 0. 0. 0. 0. 0. 0. 0. 0. 0. 0. 0. 0. 0. 0. 0. 0. 0. 0. 0. 0. 0. 0. 0. 0. 0. 0. 0. 0. 0. 0. 0. 0. 0. 0. 0. 0. 0. 0. 0. 0. 0. 0. 0. 0. 0. 0. 0. 0. 0. 0. 0. 0. 0. 0. 0. 0. 0. 0. 0. 0. 0. 0. 0. 0. 0. 0. 0. 0…	1	FALSE	FALSE	TRUE	TRUE	5
Stark	20220204	0	167	93	1000	block	16.129	1.001	16	[ 0. 0. 0. 0. 0. 0. 0. 0. 0. 0. 0. 0. 0. 0. 0. 0. 0. 0. 0. 0. 0. 0. 0. 0. 0. 0. 0. 0. 0. 0. 0. 0. 0. 0. 0. 0. 0. 0. 0. 0. 0. 0. 0. 0. 0. 0. 0. 0. 0. 0. 0. 0. 0. 0. 0. 0. 0. 0. 0. 0. 0. 0. 0. 0. 0. 0. 0. 0. 0. 0. 0. 0. 0. 0. 0. 0. 0. 0. 0. 0. 0. 0. 0. 0. 0. 0. 0. 0. 0. 0. 0. 0. 0. 0. 0. 0. 0. 0. 0. 0. 0. 0. 0. 0. 0. 0. 0. 0. 0. 0. 0. 0. 0. 0. 0. 0. 0. 0. 0. 0. 0. 0. 0. 0. 0. 0. 0. 0. 0. 0. 0. 0. 0…	1	FALSE	FALSE	TRUE	TRUE	5
Stark	20220204	0	167	104	1000	block	16.129	1.001	16	[ 0. 0. 0. 0. 0. 0. 0. 0. 0. 0. 0. 0. 0. 0. 0. 0. 0. 0. 0. 0. 0. 0. 0. 0. 0. 0. 0. 0. 0. 0. 0. 0. 0. 0. 0. 0. 0. 0. 0. 0. 0. 0. 0. 0. 0. 0. 0. 0. 0. 0. 0. 0. 0. 0. 0. 0. 0. 0. 0. 0. 0. 0. 0. 0. 0. 0. 0. 0. 0. 0. 0. 0. 0. 0. 0. 0. 0. 0. 0. 0. 0. 0. 0. 0. 0. 0. 0. 0. 0. 0. 0. 0. 0. 0. 0. 0. 0. 0. 0. 0. 0. 0. 0. 0. 0. 0. 0. 0. 0. 0. 0. 0. 0. 0. 0. 0. 0. 0. 0. 0. 0. 0. 0. 0. 0. 0. 0. 0. 0. 0. 0. 0. 0…	1	TRUE	FALSE	TRUE	FALSE	5
Stark	20220204	0	167	105	1000	block	16.129	1.001	16	[ 0. 0. 0. 0. 0. 0. 0. 0. 0. 0. 0. 0. 0. 0. 0. 0. 0. 0. 0. 0. 0. 0. 0. 0. 0. 0. 0. 0. 0. 0. 0. 0. 0. 0. 0. 0. 0. 0. 0. 0. 0. 0. 0. 0. 0. 0. 0. 0. 0. 0. 0. 0. 0. 0. 0. 0. 0. 0. 0. 0. 0. 0. 0. 0. 0. 0. 0. 0. 0. 0. 0. 0. 0. 0. 0. 0. 0. 0. 0. 0. 0. 0. 0. 0. 0. 0. 0. 0. 0. 0. 0. 0. 0. 0. 0. 0. 0. 0. 0. 0. 0. 0. 0. 0. 0. 0. 0. 0. 0. 0. 0. 0. 0. 0. 0. 0. 0. 0. 0. 0. 0. 0. 0. 0. 0. 0. 0. 0. 0. 0. 0. 0. 0…	1	TRUE	FALSE	TRUE	FALSE	5
Stark	20220204	0	167	106	1000	block	16.129	1.001	16	[ 0. 0. 0. 0. 0. 0. 0. 0. 0. 0. 0. 0. 0. 0. 0. 0. 0. 0. 0. 0. 0. 0. 0. 0. 0. 0. 0. 0. 0. 0. 0. 0. 0. 0. 0. 0. 0. 0. 0. 0. 0. 0. 0. 0. 0. 0. 0. 0. 0. 0. 0. 0. 0. 0. 0. 0. 0. 0. 0. 0. 0. 0. 0. 0. 0. 0. 0. 0. 0. 0. 0. 0. 0. 0. 0. 0. 0. 0. 0. 0. 0. 0. 0. 0. 0. 0. 0. 0. 0. 0. 0. 0. 0. 0. 0. 0. 0. 0. 0. 0. 0. 0. 0. 0. 0. 0. 0. 0. 0. 0. 0. 0. 0. 0. 0. 0. 0. 0. 0. 0. 0. 0. 0. 0. 0. 0. 0. 0. 0. 0. 0. 0. 0…	1	TRUE	FALSE	TRUE	FALSE	5
Stark	20220204	0	167	107	1000	block	16.129	1.001	16	[ 0. 0. 0. 0. 0. 0. 0. 0. 0. 0. 0. 0. 0. 0. 0. 0. 0. 0. 0. 0. 0. 0. 0. 0. 0. 0. 0. 0. 0. 0. 0. 0. 0. 0. 0. 0. 0. 0. 0. 0. 0. 0. 0. 0. 0. 0. 0. 0. 0. 0. 0. 0. 0. 0. 0. 0. 0. 0. 0. 0. 0. 0. 0. 0. 0. 0. 0. 0. 0. 0. 0. 0. 0. 0. 0. 0. 0. 0. 0. 0. 0. 0. 0. 0. 0. 0. 0. 0. 0. 0. 0. 0. 0. 0. 0. 0. 0. 0. 0. 0. 0. 0. 0. 0. 0. 0. 0. 0. 0. 0. 0. 0. 0. 0. 0. 0. 0. 0. 0. 0. 0. 0. 0. 0. 0. 0. 0. 0. 0. 0. 0. 0. 0…	1	TRUE	FALSE	TRUE	FALSE	5
Stark	20220204	0	167	108	1000	block	16.129	1.001	16	[ 0. 0. 0. 0. 0. 0. 0. 0. 0. 0. 0. 0. 0. 0. 0. 0. 0. 0. 0. 0. 0. 0. 0. 0. 0. 0. 0. 0. 0. 0. 0. 0. 0. 0. 0. 0. 0. 0. 0. 0. 0. 0. 0. 0. 0. 0. 0. 0. 0. 0. 0. 0. 0. 0. 0. 0. 0. 0. 0. 0. 0. 0. 0. 0. 0. 0. 0. 0. 0. 0. 0. 0. 0. 0. 0. 0. 0. 0. 0. 0. 0. 0. 0. 0. 0. 0. 0. 0. 0. 0. 0. 0. 0. 0. 0. 0. 0. 0. 0. 0. 0. 0. 0. 0. 0. 0. 0. 0. 0. 0. 0. 0. 0. 0. 0. 0. 0. 0. 0. 0. 0. 0. 0. 0. 0. 0. 0. 0. 0. 0. 0. 0. 0…	1	TRUE	FALSE	TRUE	FALSE	5
Stark	20220204	0	167	109	1000	block	16.129	1.001	16	[ 0. 0. 0. 0. 0. 0. 0. 0. 0. 0. 0. 0. 0. 0. 0. 0. 0. 0. 0. 0. 0. 0. 0. 0. 0. 0. 0. 0. 0. 0. 0. 0. 0. 0. 0. 0. 0. 0. 0. 0. 0. 0. 0. 0. 0. 0. 0. 0. 0. 100. 100. 100. 100. 100. 100. 100. 100. 100. 100. 100. 100. 100. 100. 100. 100. 100. 100. 100. 100. 100. 100. 100. 100. 100. 100. 100. 100. 100. 100. 100. 100. 100. 100. 100. 100. 100. 100. 100. 100. 100. 100. 200. 200. 200. 200. 200. 200. 200. 200. …	17	FALSE	FALSE	FALSE	TRUE	5
Stark	20220204	0	167	110	1000	block	16.129	1.001	16	[ 0. 0. 0. 0. 0. 0. 0. 0. 0. 0. 0. 0. 0. 0. 100. 100. 100. 100. 100. 100. 200. 200. 200. 200. 200. 200. 200. 200. 200. 200. 200. 200. 200. 200. 200. 200. 200. 200. 200. 200. 200. 200. 200. 200. 200. 200. 200. 200. 200. 200. 200. 200. 200. 200. 200. 200. 200. 200. 200. 200. 200. 200. 200. 200. 100. 100. 100. 100. 200. 200. 100. 100. 100. 100. 100. 100. 100. 100. 100. 100. 100. 100. 100. 100. 100. …	16	FALSE	TRUE	FALSE	FALSE	5
Stark	20220204	0	167	111	1000	block	16.129	1.001	16	[ 0. 0. 0. 0. 0. 0. 0. 0. 0. 0. 0. 0. 0. 0. 0. 0. 0. 0. 0. 0. 0. 0. 0. 0. 0. 0. 0. 0. 0. 0. 0. 0. 0. 0. 100. 100. 100. 100. 100. 100. 100. 100. 100. 100. 100. 100. 100. 100. 100. 100. 100. 100. 100. 100. 100. 100. 100. 100. 100. 100. 100. 100. 100. 100. 100. 100. 100. 100. 100. 100. 100. 100. 100. 100. 100. 100. 100. 100. 100. 100. 100. 100. 100. 100. 0. 0. 0. 0. 0. 0. 0. 0. 0. 0. 0. 0. 0. 0. 0. …	16	FALSE	TRUE	FALSE	FALSE	5
Stark	20220204	0	167	101	1000	block	16.129	1.001	16	[ 0. 0. 0. 0. 0. 0. 0. 0. 0. 0. 0. 0. 0. 0. 0. 0. 0. 0. 0. 0. 0. 0. 0. 0. 0. 0. 0. 0. 0. 0. 0. 0. 0. 0. 0. 0. 0. 0. 0. 0. 0. 0. 0. 0. 0. 0. 0. 0. 0. 0. 0. 0. 0. 0. 0. 0. 0. 0. 0. 0. 0. 0. 0. 0. 0. 0. 0. 0. 0. 0. 0. 0. 0. 0. 0. 0. 0. 0. 0. 0. 0. 0. 0. 0. 0. 0. 0. 0. 0. 0. 0. 0. 0. 0. 0. 0. 0. 0. 0. 0. 0. 0. 0. 0. 0. 0. 0. 0. 0. 0. 0. 0. 0. 0. 0. 0. 0. 0. 0. 0. 0. 0. 0. 0. 0. 0. 0. 0. 0. 0. 0. 0. 0…	2	TRUE	FALSE	TRUE	FALSE	5
Stark	20220204	0	167	147	1000	block	16.129	1.001	16	[ 0. 0. 0. 0. 0. 0. 0. 0. 0. 0. 0. 0. 0. 0. 0. 0. 0. 0. 0. 100. 100. 100. 100. 100. 200. 200. 200. 200. 200. 200. 200. 200. 200. 200. 200. 200. 300. 300. 300. 300. 300. 300. 300. 300. 300. 300. 300. 300. 300. 300. 300. 300. 300. 300. 300. 300. 300. 300. 300. 300. 300. 300. 300. 300. 300. 300. 300. 300. 300. 200. 200. 200. 200. 200. 100. 100. 100. 100. 100. 100. 100. 100. 100. 100. 100. 100. 0. 0.…	16	FALSE	FALSE	FALSE	TRUE	5
Stark	20220204	0	167	100	1000	block	16.129	1.001	16	[ 0. 0. 0. 0. 0. 0. 0. 0. 0. 0. 0. 0. 0. 0. 0. 0. 0. 0. 0. 0. 0. 0. 0. 0. 0. 0. 0. 0. 0. 0. 0. 0. 0. 0. 0. 0. 0. 0. 0. 0. 0. 0. 0. 0. 0. 0. 0. 0. 0. 0. 0. 0. 0. 0. 0. 0. 0. 0. 0. 0. 0. 0. 0. 0. 0. 0. 0. 0. 0. 0. 0. 0. 0. 0. 0. 0. 0. 0. 0. 0. 0. 0. 0. 0. 0. 0. 0. 0. 0. 0. 0. 0. 0. 0. 0. 0. 0. 0. 0. 0. 0. 0. 0. 0. 0. 0. 0. 0. 0. 0. 0. 0. 0. 0. 0. 0. 0. 0. 0. 0. 0. 0. 0. 0. 0. 0. 0. 0. 0. 0. 0. 0. 0…	1	FALSE	FALSE	TRUE	TRUE	5
Stark	20220204	0	167	99	1000	block	16.129	1.001	16	[ 0. 0. 0. 0. 0. 0. 0. 0. 0. 0. 0. 0. 0. 0. 0. 0. 0. 0. 0. 0. 0. 0. 0. 0. 0. 0. 0. 0. 0. 0. 0. 0. 0. 0. 0. 0. 0. 0. 0. 0. 0. 0. 0. 0. 0. 0. 0. 0. 0. 0. 0. 0. 0. 0. 0. 0. 0. 0. 0. 0. 0. 0. 0. 0. 0. 0. 0. 0. 0. 0. 0. 0. 0. 0. 0. 0. 0. 0. 0. 0. 0. 0. 0. 0. 0. 0. 0. 0. 0. 0. 0. 0. 0. 0. 0. 0. 0. 0. 0. 0. 0. 0. 0. 0. 0. 0. 0. 0. 0. 0. 0. 0. 0. 0. 0. 0. 0. 0. 0. 0. 0. 0. 0. 0. 0. 0. 0. 0. 0. 0. 0. 0. 0…	1	FALSE	FALSE	TRUE	TRUE	5
Stark	20220204	0	167	98	1000	block	16.129	1.001	16	[ 0. 0. 0. 0. 0. 0. 0. 0. 0. 0. 0. 0. 0. 0. 0. 0. 0. 0. 0. 0. 0. 0. 0. 0. 0. 0. 0. 0. 0. 0. 0. 0. 0. 0. 0. 0. 0. 0. 0. 0. 0. 0. 0. 0. 0. 0. 0. 0. 0. 0. 0. 0. 0. 0. 0. 0. 0. 0. 0. 0. 0. 0. 0. 0. 0. 0. 0. 0. 0. 0. 0. 0. 0. 0. 0. 0. 0. 0. 0. 0. 0. 0. 0. 0. 0. 0. 0. 0. 0. 0. 0. 0. 0. 0. 0. 0. 0. 0. 0. 0. 0. 0. 0. 0. 0. 0. 0. 0. 0. 0. 0. 0. 0. 0. 0. 0. 0. 0. 0. 0. 0. 0. 0. 0. 0. 0. 0. 0. 0. 0. 0. 0. 0…	1	TRUE	FALSE	TRUE	FALSE	5
Stark	20220204	0	167	97	1000	block	16.129	1.001	16	[ 0. 0. 0. 0. 0. 0. 0. 0. 0. 0. 0. 0. 0. 0. 0. 0. 0. 0. 0. 0. 0. 0. 0. 0. 0. 0. 0. 0. 0. 0. 0. 0. 0. 0. 0. 0. 0. 0. 0. 0. 0. 0. 0. 0. 0. 0. 0. 0. 0. 0. 0. 0. 0. 0. 0. 0. 0. 0. 0. 0. 0. 0. 0. 0. 0. 0. 0. 0. 0. 0. 0. 0. 0. 0. 0. 0. 0. 0. 0. 0. 0. 0. 0. 0. 0. 0. 0. 0. 0. 0. 0. 0. 0. 0. 0. 0. 0. 0. 0. 0. 0. 0. 0. 0. 0. 0. 0. 0. 0. 0. 0. 0. 0. 0. 0. 0. 0. 0. 0. 0. 0. 0. 0. 0. 0. 0. 0. 0. 0. 0. 0. 0. 0…	1	TRUE	FALSE	TRUE	FALSE	5
Stark	20220204	0	167	96	1000	block	16.129	1.001	16	[ 0. 0. 0. 0. 0. 0. 0. 0. 0. 0. 0. 0. 0. 0. 0. 0. 0. 0. 0. 0. 0. 0. 0. 0. 0. 0. 0. 0. 0. 0. 0. 0. 0. 0. 0. 0. 0. 0. 0. 0. 0. 0. 0. 0. 0. 0. 0. 0. 0. 0. 0. 0. 0. 0. 0. 0. 0. 0. 0. 0. 0. 0. 0. 0. 0. 0. 0. 0. 0. 0. 0. 0. 0. 0. 0. 0. 0. 0. 0. 0. 0. 0. 0. 0. 0. 0. 0. 0. 0. 0. 0. 0. 0. 0. 0. 0. 0. 0. 0. 0. 0. 0. 0. 0. 0. 0. 0. 0. 0. 0. 0. 0. 0. 0. 0. 0. 0. 0. 0. 0. 0. 0. 0. 0. 0. 0. 0. 0. 0. 0. 0. 0. 0…	2	FALSE	FALSE	TRUE	TRUE	5
Stark	20220204	0	167	95	1000	block	16.129	1.001	16	[ 0. 0. 0. 0. 0. 0. 0. 0. 0. 0. 0. 0. 0. 0. 0. 0. 0. 0. 0. 0. 0. 0. 0. 0. 0. 0. 0. 0. 0. 0. 0. 0. 0. 0. 0. 0. 0. 0. 0. 0. 0. 0. 0. 0. 0. 0. 0. 0. 0. 0. 0. 0. 0. 0. 0. 0. 0. 0. 0. 0. 0. 0. 0. 0. 0. 0. 0. 0. 0. 0. 0. 0. 0. 0. 0. 0. 0. 0. 0. 0. 0. 0. 0. 0. 0. 0. 0. 0. 0. 0. 0. 0. 0. 0. 0. 0. 0. 0. 0. 0. 0. 0. 0. 0. 0. 0. 0. 0. 0. 0. 0. 0. 0. 0. 0. 0. 0. 0. 0. 0. 0. 0. 0. 0. 0. 0. 0. 0. 0. 0. 0. 0. 0…	1	TRUE	FALSE	TRUE	FALSE	5
Stark	20220204	0	167	94	1000	block	16.129	1.001	16	[ 0. 0. 0. 0. 0. 0. 0. 0. 0. 0. 0. 0. 0. 0. 0. 0. 0. 0. 0. 0. 0. 0. 0. 0. 0. 0. 0. 0. 0. 0. 0. 0. 0. 0. 0. 0. 0. 0. 0. 0. 0. 0. 0. 0. 0. 0. 0. 0. 0. 0. 0. 0. 0. 0. 0. 0. 0. 0. 0. 0. 0. 0. 0. 0. 0. 0. 0. 0. 0. 0. 0. 0. 0. 0. 0. 0. 0. 0. 0. 0. 0. 0. 0. 0. 0. 0. 0. 0. 0. 0. 0. 0. 0. 0. 0. 0. 0. 0. 0. 0. 0. 0. 0. 0. 0. 0. 0. 0. 0. 0. 0. 0. 0. 0. 0. 0. 0. 0. 0. 0. 0. 0. 0. 0. 0. 0. 0. 0. 0. 0. 0. 0. 0…	1	FALSE	FALSE	TRUE	TRUE	5
Stark	20220204	0	167	92	1000	block	16.129	1.001	16	[ 0. 0. 0. 0. 0. 0. 0. 0. 0. 0. 0. 0. 0. 0. 0. 0. 0. 0. 0. 0. 0. 0. 0. 0. 0. 0. 0. 0. 0. 0. 0. 0. 0. 0. 0. 0. 0. 0. 0. 0. 0. 0. 0. 0. 0. 0. 0. 0. 0. 0. 0. 0. 0. 0. 0. 0. 0. 0. 0. 0. 0. 0. 0. 0. 0. 0. 0. 0. 0. 0. 0. 0. 0. 0. 0. 0. 0. 0. 0. 0. 0. 0. 0. 0. 0. 0. 0. 0. 100. 100. 100. 100. 100. 100. 100. 100. 100. 100. 100. 100. 100. 100. 100. 100. 100. 100. 100. 100. 100. 100. 100. 100. 100. 100. 100…	1	FALSE	FALSE	TRUE	TRUE	5
Stark	20220204	0	167	102	1000	block	16.129	1.001	16	[ 0. 0. 0. 0. 0. 0. 0. 0. 0. 0. 0. 0. 0. 0. 0. 0. 0. 0. 0. 0. 0. 0. 0. 0. 0. 0. 0. 0. 0. 0. 0. 0. 0. 0. 0. 0. 0. 0. 0. 0. 0. 0. 0. 0. 0. 0. 0. 0. 0. 0. 0. 0. 0. 0. 0. 0. 0. 0. 0. 0. 0. 0. 0. 0. 0. 0. 0. 0. 0. 0. 0. 0. 0. 0. 0. 0. 0. 0. 0. 0. 0. 0. 0. 0. 0. 0. 0. 0. 0. 0. 0. 0. 0. 0. 0. 0. 0. 0. 0. 0. 0. 0. 0. 0. 0. 0. 0. 0. 0. 0. 0. 0. 0. 0. 0. 0. 0. 0. 0. 0. 0. 0. 0. 0. 0. 0. 0. 0. 0. 0. 0. 0. 0…	1	TRUE	FALSE	TRUE	FALSE	5
Stark	20220204	0	167	71	1000	block	16.129	1.001	16	[ 0. 0. 0. 0. 0. 0. 0. 0. 0. 0. 0. 0. 0. 0. 0. 0. 0. 0. 0. 0. 0. 0. 0. 0. 0. 0. 0. 0. 0. 0. 0. 0. 0. 0. 0. 0. 0. 0. 0. 0. 0. 0. 0. 0. 0. 0. 0. 0. 0. 0. 0. 0. 0. 0. 0. 0. 0. 0. 0. 0. 0. 0. 0. 0. 0. 0. 0. 0. 0. 0. 0. 0. 0. 0. 0. 0. 0. 0. 0. 0. 0. 0. 0. 0. 0. 0. 0. 0. 0. 0. 0. 0. 0. 0. 0. 0. 0. 0. 0. 0. 0. 0. 0. 0. 0. 0. 0. 0. 0. 0. 0. 0. 0. 0. 0. 0. 0. 0. 0. 0. 0. 0. 0. 0. 0. 0. 0. 0. 0. 0. 0. 0. 0…	2	TRUE	FALSE	TRUE	FALSE	5
Stark	20220204	0	167	69	1000	block	16.129	1.001	16	[ 0. 0. 0. 0. 0. 0. 0. 0. 0. 0. 0. 0. 0. 0. 0. 0. 0. 0. 0. 0. 0. 0. 0. 0. 0. 0. 0. 0. 0. 0. 0. 0. 0. 0. 0. 0. 0. 0. 0. 0. 0. 0. 0. 0. 0. 0. 0. 0. 0. 0. 0. 0. 0. 0. 0. 0. 0. 0. 0. 0. 0. 0. 0. 0. 0. 0. 0. 0. 0. 0. 0. 0. 0. 0. 0. 0. 0. 0. 0. 0. 0. 0. 0. 0. 0. 0. 0. 0. 0. 0. 0. 0. 0. 0. 0. 0. 0. 0. 0. 0. 0. 0. 0. 0. 0. 0. 0. 0. 0. 0. 0. 0. 0. 0. 0. 0. 0. 0. 0. 0. 0. 0. 0. 0. 0. 0. 0. 0. 0. 0. 0. 0. 0…	1	FALSE	FALSE	FALSE	TRUE	5
Stark	20220204	0	167	47	1000	block	16.129	1.001	16	[ 0. 0. 0. 0. 0. 0. 0. 0. 0. 0. 100. 100. 100. 100. 100. 100. 100. 100. 100. 100. 100. 100. 100. 100. 100. 100. 100. 100. 100. 100. 100. 100. 100. 100. 100. 100. 100. 100. 100. 100. 100. 100. 100. 100. 100. 100. 100. 100. 100. 100. 100. 100. 100. 100. 100. 100. 100. 100. 100. 100. 0. 0. 0. 0. 0. 0. 0. 0. 0. 0. 0. 0. 0. 0. 0. 0. 0. 0. 0. 0. 0. 0. 0. 0. 0. 0. 0. 0. 0. 0. 0. 0. 0. 0. 0. 0. 100. 100.…	17	TRUE	TRUE	FALSE	TRUE	5
Stark	20220204	0	167	46	1000	block	16.129	1.001	16	[ 0. 0. 0. 0. 0. 0. 0. 0. 0. 0. 0. 0. 0. 0. 0. 0. 0. 0. 0. 0. 0. 0. 0. 0. 0. 0. 0. 0. 0. 0. 0. 0. 0. 0. 0. 0. 0. 0. 0. 0. 0. 0. 0. 0. 0. 0. 0. 0. 0. 0. 0. 0. 0. 0. 0. 0. 0. 0. 0. 0. 0. 0. 0. 0. 0. 0. 0. 0. 0. 0. 0. 0. 0. 0. 0. 0. 0. 0. 0. 0. 0. 0. 0. 0. 0. 0. 0. 0. 0. 0. 0. 0. 0. 0. 0. 0. 0. 100. 100. 100. 100. 100. 100. 100. 100. 100. 100. 100. 100. 100. 100. 100. 100. 100. 100. 100. 100. 100. 1…	16	TRUE	TRUE	FALSE	TRUE	5
Stark	20220204	0	167	45	1000	block	16.129	1.001	16	[ 0. 0. 0. 0. 0. 0. 0. 0. 0. 0. 0. 0. 0. 0. 0. 0. 0. 0. 0. 0. 0. 0. 0. 0. 0. 0. 0. 0. 0. 0. 0. 0. 0. 0. 0. 0. 0. 0. 0. 0. 0. 0. 0. 0. 0. 0. 0. 0. 0. 0. 0. 0. 0. 0. 0. 0. 0. 0. 0. 0. 0. 0. 0. 0. 0. 0. 0. 0. 0. 0. 0. 0. 0. 0. 0. 0. 0. 0. 0. 0. 0. 0. 0. 100. 200. 200. 200. 200. 200. 200. 200. 200. 200. 200. 200. 200. 200. 200. 200. 200. 200. 200. 200. 200. 200. 200. 200. 200. 200. 200. 200. 200. 200…	16	TRUE	TRUE	FALSE	TRUE	5
Stark	20220204	0	167	44	1000	block	16.129	1.001	16	[ 0. 0. 0. 0. 0. 0. 100. 100. 100. 100. 100. 100. 100. 100. 100. 100. 100. 100. 100. 100. 100. 100. 100. 100. 100. 100. 100. 100. 100. 100. 100. 100. 100. 100. 100. 100. 100. 100. 100. 100. 100. 100. 100. 100. 100. 100. 100. 100. 100. 100. 100. 100. 100. 100. 100. 100. 0. 0. 0. 0. 0. 0. 0. 0. 0. 0. 0. 0. 0. 0. 0. 0. 0. 0. 0. 0. 0. 0. 0. 0. 0. 0. 0. 0. 0. 0. 0. 0. 0. 0. 0. 0. 0. 0. 0. 0. 0. 0. 0. …	16	TRUE	TRUE	FALSE	TRUE	5
[truncated: 8,692 more rows]

## Sheet: Supp_Figure_1_C-E
Panels C and D										Panel E, methyl butyrate and catch trials experiment
animal_id	sex	date	session	sampling_window	trial	cum_odor	high_choice	intermittency		Animal	Session	sex	Total_pulse	Correct	High_choice	Catch_trial
[truncated: 27,309 more rows]

## Sheet: Figure_2d
	Actual																		Shuffled
[truncated: 15,002 more rows]

## Sheet: Figure 2e+h
Panel E						Panel H
[truncated: 4,001 more rows]

[truncated: 19 more sheets: Figure 2g, Supp_Figure_2, Supp_Fig_3, Fig_3B, Fig_3_CD, Supp_Fig_4, Figure_4A, Figure_4B, Figure_4C, Figure_4E_G, Figure_4H_J, Figure_5A_C, Figure_5_D_G, Figure_5_HI, Figure_5_J_L, Supp_Figure_5A_C, Supp_Figure_5D, Supp_Figure_5_E_I, Supp_Figure_5J]
